# Supplementary material for: Comparative genomics of the Komagataeibacter strains—Efficient bionanocellulose producers
Source: Microbiologyopen. 2018 Oct 26;8(5):e00731. doi: 10.1002/mbo3.731 (PMC6528568; doi:10.1002/mbo3.731)
Supplement: Supplementary file 2 [file MBO3-8-e00731-s002.xlsx]

## Sheet: Sheet1
Ortholog group id	The core genome set	The filtered set	K. kakiaceti JCM 25156	K. intermedius AF2	K. europaeus 5P3	K. europaeus LMG 18494	K. europaeus LMG 18890	K. oboediens 174Bp2	Ga diazotrophicus PAl 5	K. europaeus CECT 8546	K. sp SXCC1	K. xylinus E25	K. europaeus NBRC 3261	K. medellinensis NBRC 3288	K. intermedius TF2	K. xylinus E26	K. hansenii JCM 7643	K. xylinus BCRC 12334	K. rhaeticus AF1	K. hansenii ATCC 23769	K. hansenii ATCC 53582	K. xylinus NBRC 13693
Ortho_gr_1	the_core_genome	the_filtered_set	K_kakiaceti_JCM_25156_00028_MHQDFRLLPDLNVFDNVALPLRLQHRAEAEISHEVHAIMKWVGLENRLDALPPQLSGGEQQRVAIARAVIYRPALLLADEPTNALDERQAARLLMMFHRLAELGTTIVVATHNDAIVRRYPAPAIELAHGHLVQEYR,	K_intermedius_AF2_01305_MFRLHDVSYAYGGNRAGVAALSHISLDVAQGEFRWLLGPSGAGKSSLLSILSLEVQASAGMVEILGVPVMQARRSNLARLRRRIGTVWQDFRLLPDLSVFDNVALPLRLQHRAEDEIAHEVHAIMKWVGLENRLDARPLQLSGGEQQRVAIARAVIYRPALLLADEPTNALDERQAGRLMAMFHRLAELGTTIVVATHNDAIVEKYPAPAIELAHGHLVRDYR,	K_europaeus_5P3_03574_MFRLHDVSYAHGGSARVAALSHISLDVPQGEFRWLLGPSGAGKSSLLSILSLEVQASAGMVEILGVPVMQARRSNLARLRRRIGTVWQDFRLLPDLSVFDNVALPLRLQHRAEDEIAHEVHAIMKWVGLENRLDARPLQLSGGEQQRVAIARAVIYRPALLLADEPTNALDERQAGRLMAMFHRLAELGTTIVVATHNDAIVKKYPAPAIELAHGHMVRDYR,	K_europaeus_LMG_18494_03581_MFRLHDVSYAHGGSAGVAALSHISLDVPQGEFRWLLGPSGAGKSSLLSILSLEVQASAGMVEILGVPVMQARRSNLARLRRRIGTVWQDFRLLPDLSVFDNVALPLRLQHRAEDEIAHEVHAIMKWVGLENRLDARPLQLSGGEQQRVAIARAVIYRPALLLADEPTNALDERQAGRLMAMFHRLAELGTTIVVATHNDAIVEKYPAPAIELAHGHMVRDYR,	K_europaeus_LMG_18890_03865_MFRLHDVSYAHGGSARVAALSHISLDVPQGEFRWLLGPSGAGKSSLLSILSLEVQASAGMVEILGVPVMQARRSNLARLRRRIGTVWQDFRLLPDLSVFDNVALPLRLQHRAEDEIAHEVHAIMKWVGLENRLDARPLQLSGGEQQRVAIARAVIYRPALLLADEPTNALDERQAGRLMAMFHRLAELGTTIVVATHNDAIVEKYPAPAIELAHGHMVRDYR,	K_oboediens_174Bp2_03869_MFRLHDVSYAYGGNRAGVAALSHISLDVAQGEFRWLLGPSGAGKSSLLSILSLEVQASAGMVEILGVPVMQARRSNLARLRRRIGTVWQDFRLLPDLSVFDNVALPLRLQHRAEDEIAHEVHAIMKWVGLENRLDARPLQLSGGEQQRVAIARAVIYRPALLLADEPTNALDERQAGRLMAMFHRLAELGTTIVVATHNDAIVEKYPAPAIELAHGHLVRDYR,	Ga_diazotrophicus_PAl_5_03186_MIRLRDVSFRYGDGAADGGGGASGGAALRRISFDVPQGGFRWLLGPSGAGKSSLLRLLSLGARPTSGGMDILGSAIEHARRATLARLRQRIGIVHQDFRLLPDLPVFDNVALPLRLQHRPEDEIRDEVEAILSWVGLGARAASRPPQLSGGEQQRVAIARAVIHRPALILADEPTNALDDAQASRLMELFQDLSGLGTTIVVATHNDALIRRYPAHELELAQGRLARDG,	K_europaeus_CECT_8546_00370_MFRLHDVSYAHGGSARVAALSHISLDVPQGEFRWLLGPSGAGKSSLLSILSLEVQASAGMVEILGVPVMQARRSNLARLRRRIGTVWQDFRLLPDLSVFDNVALPLRLQHRAEDEIAHEVHAIMKWVGLENRLDARPLQLSGGEQQRVAIARAVIYRPALLLADEPTNALDERQAGRLMAMFHRLAELGTTIVVATHNDAIVEKYPAPAIELAHGHMVRDYR,	K_sp_SXCC1_00838_MFRLHDVSYTYADSRTGGAALSHVSAEVAQGEFRWLLGPSGAGKSSLLSILSLEVQATSGMVEILGMPVMHARRAALARLRRRIGAVRQDFRLLPDMNVFDNVALPLRLQHRAEAEIRHEVHAIMKWVGLENRLDALPPQLSGGEQQRVAIARAVIYRPDLLVADEPTNALDERQAARLITMFHRLAEMGTTIVVATHNDAIVRRYPAQAIELAHGHMVRDYNG,	K_xylinus_E25_02126_MFRLHDVSYAHGGNRAGVAALSHISLDVAQGEFRWLLGPSGAGKSSLLSILSLEVQASAGMVEILGVPVMQARRSSLARLRRRIGTVWQDFRLLPDLSVFDNVALPLRLQHRAEDDIAHEVHAIMKWVGLENRLDARPLQLSGGEQQRVAIARAVIYRPALLLADEPTNALDERQAGRLMAMFHRLAELGTTIVVATHNDAIVEKYPAPAIELAHGHMVRDYR,	K_europaeus_NBRC_3261_02609_MFRLHDVSYAHGGSAGVAALSHISLDVPQGEFRWLLGPSGAGKSSLLSILSLEVQASAGMVEILGVPVMQARRSNLARLRRRIGTVWQDFRLLPDLSVFDNVALPLRLQHRAEDEIAHEVHAIMKWVGLENRLDARPLQLSGGEQQRVAIARAVIYRPALLLADEPTNALDERQAGRLMAMFHRLAELGTTIVVATHNDAIVEKYPAPAIELAHGHMVRDYR,	K_medellinensis_NBRC_3288_01308_MFRLHDVSYTYVGSRTGGAALSHVSLDVAQGEFRWLLGPSGAGKSSLLSILSLEVHATSGMVEILGVPVMHARRAALARLRRRIGAVRQDFGLLADMNVFDNVALPLRLQHRAEAEIRHEVHAIMKWVGLENRLDALPPQLSGGEQQRVAIARAVIYRPGLLVADEPTNALDERQAARLITMFHRLAELGTTIVVATHNDAIVRKYPAQAIELAHGHMVREYNG,	K_intermedius_TF2_01306_MFRLHDVSYAYGGNRAGVAALSHISLDVAQGEFRWLLGPSGAGKSSLLSILSLEVQASAGMVEILGVPVMQARRSNLARLRRRIGTVWQDFRLLPDLSVFDNVALPLRLQHRAEDEIAHEVHAIMKWVGLENRLDARPLQLSGGEQQRVAIARAVIYRPALLLADEPTNALDERQAGRLMAMFHRLAELGTTIVVATHNDAIVEKYPAPAIELAHGHLVRDYR,	K_xylinus_E26_00931_MFRLHDVSYAHGGNRAGVAALSHISLDVAQGEFRWLLGPSGAGKSSLLSILSLEVQASAGMVEILGVPVMQARRSSLARLRRRIGTVWQDFRLLPDLSVFDNVALPLRLQHRAEDDIAHEVHAIMKWVGLENRLDARPLQLSGGEQQRVAIARAVIYRPALLLADEPTNALDERQAGRLMAMFHRLAELGTTIVVATHNDAIVEKYPAPAIELAHGHMVRDYR,	K_hansenii_JCM_7643_00987_MFRLQDVSYLYPSAQKGAALNHVSVAVSQGEFRWLLGPSGAGKSSLLRLLALDARASSGMVEVLGVPVMQARRGVIARLRQRIGVVYQDFRLLDDLSVFDNVALPLRLQLRPESEIRHEVNAIMKWVGLGSRIDALPPQLSGGEQQRVAIARAVIHRPALLLADEPTNALDDRQATRLMTMFHRLAELGTTIVVATHNDALVRKYPAHAIELMQGYLVQEG,	K_xylinus_BCRC_12334_PROKKA_01576_MFRLHDVSYAHGGNRAGVAALSHISLDVAQGEFRWLLGPSGAGKSSLLSILSLEVQASAGMVEILGVPVMQARRSSLARLRRRIGTVWQDFRLLPDLSVFDNVALPLRLQHRAEDDIAHEVHAIMKWVGLENRLDARPLQLSGGEQQRVAIARAVIYRPALLLADEPTNALDERQAGRLMAMFHRLAELGTTIVVATHNDAIVEKYPAPAIELAHGHMVRDYR,	K_rhaeticus_AF1_03300_MFRLHDVSYTYADSRTGGAALSHVSAEVAQGEFRWLLGPSGAGKSSLLSILSLEVQATSGMVEILGMPVMHARRAALARLRRRIGAVRQDFRLLPDMNVFDNVALPLRLQHRAEAEIRHEVHAIMKWVGLENRLDALPPQLSGGEQQRVAIARAVIYRPDLLVADEPTNALDERQAARLITMFHRLAEMGTTIVVATHNDAIVRRYPAQAIELAHGHMVRDYNG,	K_hansenii_ATCC_23769_02435_MFRLQDVSYLYPSAQKGAALNHVSVAVSQGEFRWLLGPSGAGKSSLLRLLALDARASSGMVEVLGVPVMQARRGVIARLRQRIGVVYQDFRLLDDLSVFDNVALPLRLQLRPESEIRHEVNAIMKWVGLGSRIDALPPQLSGGEQQRVAIARAVIHRPALLLADEPTNALDDRQATRLMTMFHRLAELGTTIVVATHNDALVRKYPAHAIELMQGYLVQEG,	K_hansenii_ATCC_53582_01048_MFRLQDVSYLYPSAQKGAALNHVSVAVSQGEFRWLLGPSGAGKSSLLRLLALDARASSGMVEVLGVPVMQARRGVIARLRQRIGVVYQDFRLLDDLSVFDNVALPLRLQLRPESEIRHEVNAIMKWVGLGSRIDALPPQLSGGEQQRVAIARAVIHRPALLLADEPTNALDDRQATRLMTMFHRLAELGTTIVVATHNDALVRKYPAHAIELMQGYLVQEG,	K_xylinus_NBRC_13693_02356_MFRLHDVSYAYGGNRAGVAALSHISLDVAQGEFRWLLGPSGAGKSSLLSILSLEVQASAGMVEILGVPVMQARRSNLARLRRRIGTVWQDFRLLPDLSVFDNVALPLRLQHRAEDEIAHEVHAIMKWVGLENRLDARPLQLSGGEQQRVAIARAVIYRPALLLADEPTNALDERQAGRLMAMFHRLAELGTTIVVATHNDAIVEKYPAPAIELAHGHLVRDYR,
Ortho_gr_2	NA	NA	K_kakiaceti_JCM_25156_00039_MVVQGARAGVDAVFPQQARAGARILAQDQIGGLQCFNRAAADITQVAYGRGDENEFPLTNLNRNGFIRVPGMTGGTFSAMYHAMRF,	K_intermedius_AF2_00746_MAARRHNRAHQPVSGVGHERRARIRNHRDALARVQCVKQRGDLPVLVMVMQGAGAGMDAVFPQQPRAGTRILAQDQVDGLQCLHRAAAHVAQIANGGGNKDKFSIPVQNRNGFIHVPCMTEGRFSAMNRYGGNVRRMFRGMLRF,	*_no_ortholog,	*_no_ortholog,	*_no_ortholog,	*_no_ortholog,	*_no_ortholog,	*_no_ortholog,	*_no_ortholog,	*_no_ortholog,	*_no_ortholog,	*_no_ortholog,	K_intermedius_TF2_02067_MAARRHNRAHQPVSGVGHERRARIRNHRDALARVQCVKQRGDLPVLVMVMQGAGAGMDAVFPQQPRAGTRILAQDQVDGLQCLHRAAAHVAQIANGGGNKDKFSIPVQNRNGFIHVPCMTEGRFSAMNRYGGNVRRMFRGMLRF,	*_no_ortholog,	*_no_ortholog,	*_no_ortholog,	*_no_ortholog,	*_no_ortholog,	*_no_ortholog,	*_no_ortholog,
Ortho_gr_3	the_core_genome	the_filtered_set	K_kakiaceti_JCM_25156_00054_MSECAPKCPAKTPCLKGILVLGAITGLIVYFLKKKKCNG,	K_intermedius_AF2_00162_MSECTTKCPSKSPCLKGILVLGAIAGVIAYFLKKKKCNG,	K_europaeus_5P3_02610_MSECTTKCPSKSPCLKGILVLGAIAGVIAYFLKKKKCNG,	K_europaeus_LMG_18494_01065_MSECTTKCPSKSPCLKGILVLGAIAGVIAYFLKKKKCNG,	K_europaeus_LMG_18890_03311_MSECTTKCPSKSPCLKGILVLGAIAGVIAYFLKKKKCNG,	K_oboediens_174Bp2_01927_MSECTTKCPSKSPCLKGILVLGAIAGVIAYFLKKKKCNG,	Ga_diazotrophicus_PAl_5_00802_MANCPAKCSVKSPCVKGMLALGLVAAVIFFFKKKSCCKAGA,	K_europaeus_CECT_8546_01510_MSECTTKCPSKSPCLKGILVLGAIAGVIAYFLKKKKCNG,	K_sp_SXCC1_02449_MSDCTTKCPSKSPCLKGILVFGAIAGVIAFFLKKKKCNG,	K_xylinus_E25_02576_MSECTTKCPSKSPCLKGILVLGAIAGVIAYFLKKKKCNG,	K_europaeus_NBRC_3261_03251_MSECTTKCPSKSPCLKGILVLGAIAGVIAYFLKKKKCNG,	K_medellinensis_NBRC_3288_01693_MSDCTTKCPSKCPSMKGILVFGAIAGLIVFFLKKKKCNG,	K_intermedius_TF2_02206_MSECTTKCPSKSPCLKGILVLGAIAGVIAYFLKKKKCNG,	K_xylinus_E26_02026_MSECTTKCPSKSPCLKGILVLGAIAGVIAYFLKKKKCNG,	K_hansenii_JCM_7643_00904_MSECTTKCPSKSPCLKGILALGAIAGLVFFFVKKKKCNG,	K_xylinus_BCRC_12334_PROKKA_02633_MSECTTKCPSKSPCLKGILVLGAIAGVIAYFLKKKKCNG,	K_rhaeticus_AF1_01359_MSDCTTKCPSKSPCLKGILVFGAIAGVIAFFLKKKKCNG,	K_hansenii_ATCC_23769_03108_MSECTTKCPSKSPCLKGILALGAIAGLVFFFVKKKKCNG,	K_hansenii_ATCC_53582_02545_MSECTTKCPSKSPCLKGILALGAIAGLVFFFVKKKKCNG,	K_xylinus_NBRC_13693_00357_MSECTTKCPSKSPCLKGILVLGAIAGVIAYFLKKKKCNG,
Ortho_gr_4	the_core_genome	NA	K_kakiaceti_JCM_25156_00073_MRHAIATLPGAQVLRADAVGASVSKELFRNGMLALGISLFMILAYIWFRFEWEFAVSAVVTLVLDLTKAIGFLVITHFEFDLVMVAAILTILGYSTNDKVVVYDRVRENLRKYRTMPLAELIDLSINETLSRTLGTSTTVFLAALPLALFGGASLSGFAWVMLFGIVVGTSSSIFIAAPLLLLMGEKRLRRDARPPVRK,	K_intermedius_AF2_03758_MMFDRPLLRFVPRGTKINFMRGRFIGLATSAVLSIASLILFFHPGLTLGLDFRGGIVVEARTQGPADFNAIRAALAAQHVSAAGVQSFGGPDDVLIRLDTPPDSEPDHEARTQAMVDSVRHAIGTLPGAQVLRADAVGASVSKELFRNGMLALGISLLMILAYIWFRFEWEFAVSAVVTLILDLTKAIGFLVITHFEFDLVMVAAILTILGYSTNDKVVVYDRVRENLRKYRTMPLAELIDLSINETLSRTLGTSSTVFLAALPLALFGGASLSGFAWVMLFGIVVGTSSSIFIAAPLLLLMGERRLRRDARPPTRT,	K_europaeus_5P3_01432_MMFDRPLLRFVPRGTKINFMRGRFIGLATSAVLSIASLILFFHPGLTLGLDFRGGIVVEARTQGPADFNAIRAALAAQHVTAAGMQSFGGPDDVLIRLDTPPESEPDHEARTQAMVDSVRHAIGTLPGAQVLRADAVGASVSKELFRNGMLALGISLLMILAYIWFRFEWEFAVSAVVTLVLDLTKAIGFLVITHFEFDLVMVAAILTILGYSTNDKVVVYDRVRENLRKYRTMPLAELIDLSINETLSRTLGTSSTVFLAALPLALFGGASLSGFAWVMLFGIVVGTSSSIFIAAPLLLLLGEKRLRRDARPPVRN,	K_europaeus_LMG_18494_02927_MMFDRPLLRFVPRGTTINFMRGRFIGLATSAVLSIASLILFFHPGLTLGLDFRGGIVVEARTQGPADFNAIRAALAAQHVTAAGVQSFGGPDDVLIRLDTPPESEPDHEARTQAMVDSVRHAIGTLPGAQVLRADAVGASVSKELFRNGMLALGISLLMILAYIWFRFEWEFAVSAVVTLVLDLTKAIGFLVITHFEFDLVMVAAILTILGYSTNDKVVVYDRVRENLRKYRTMPLAELIDLSINETLSRTLGTSSTVFLAALPLALFGGASLSGFAWVMLFGIVVGTSSSIFIAAPLLLLLGEKRLRRDARPPVRN,	K_europaeus_LMG_18890_03790_MMFDRPLLRFVPRGTKINFMRGRFIGLATSAVLSIASLILFFHPGLTLGLDFRGGIVVEARTQGPADFNAIRAALAAQHVTAAGVQSFGGPDDVLIRLDTPPESEPDHEARTQAMVDSVRHAIGTLPGAQVLRADAVGASVSKELFRNGMLALGISLLMILAYIWFRFEWEFAVSAVVTLVLDLTKAIGFLVITHFEFDLVMVAAILTILGYSTNDKVVVYDRVRENLRKYRTMPLAELIDLSINETLSRTLGTSSTVFLAALPLALFGGASLSGFAWVMLFGIVVGTSSSIFIAAPLLLLLGEKRLRRDARPPVRN,	K_oboediens_174Bp2_02591_MMFDRPLLRFVPRGTKINFMRGRFIGLATSAVLSIASLILFFHPGLTLGLDFRGGIVVEARTQGPADFNAIRAALAAEHVSAAGVQSFGGPDDVLIRLDTPPDSEPDHEARTQAMVDSVRHAIGTLPGAQVLRADAVGASVSRELFRNGMLALGISLLMILAYIWFRFEWEFAVSAVVTLILDLTKAIGFLVITHFEFDLVMVAAILTILGYSTNDKVVVYDRVRENLRKYRTMPLAELIDLSINETLSRTLGTSSTVFLAALPLALFGGASLSGFAWVMLFGIVVGTSSSIFIAAPLLLLMGEKRLRRDARPPTRT,	*_no_ortholog,	K_europaeus_CECT_8546_01448_MMFDRPLLRFVPRGTKINFMRGRFIGLATSAMLSIASLILFFHPGLTLGLDFRGGIVVEARTQGPADFNAIRAALAAQHVTAAGVQSFGGPDDVLIRLDTPPESEPDHEARTQAMVDSVRHAIGTLPGAQVLRADAVGASVSKELFRNGMLALGISLLMILAYIWFRFEWEFAVSAVVTLVLDLTKAIGFLVITHFEFDLVMVAAILTILGYSTNDKVVVYDRVRENLRKYRTMPLAELIDLSINETLSRTLGTSSTVFLAALPLALFGGASLSGFAWVMLFGIVVGTSSSIFIAAPLLLLLGEKRLRRDARPPVRN,	K_sp_SXCC1_01397_MMFDRPLLRFVPRGTKINFMRGRFIGLATSAVLSIASLILFFHPGLTLGLDFRGGIVVEARTQGPADFNAIRAALNAQHVNAAGVQSFGGPDDVLIRLDTPPDSEPDHEARTQAMVDSVRHAIATLPGAQVLRADAVGASVSRELFRNGMLALGISLLMILAYIWFRFEWEFAVSAVVTLVLDLTKAIGFLVITHFEFDLVMVAAILTILGYSTNDKVVVYDRVRENLRKYRTMPLAELIDLSINETLSRTLGTSCTVFLAALPLALFGGASLSGFAWVMLFGIVVGTSSSIFIAAPLLLLMGEKRLRRDARPPARP,	K_xylinus_E25_00659_MMLDRPLLRFVPRGTKINFMRGRFIGLATSAVLSIASLILFFHPGLTLGLDFRGGIVVEARTQGPADFNAIRAALAAQHVTAAGVQSFGGPDDVLIRLDTPPDSEPDHEARTQAMVDSVRHAIGTLPGAQVLRADAVGASVSKELFRNGMLALGISLLMILAYIWFRFEWEFAVSAVVTLVLDLTKAIGFLVITHFEFDLVMVAAILTILGYSTNDKVVVYDRVRENLRKYRTMPLADLIDLSINETLSRTLGTSSTVFLAALPLALFGGASLSGFAWVMLFGIVVGTSSSIFIAAPLLLIMGEKRLRRDARPAVRN,	K_europaeus_NBRC_3261_01078_MMFDRPLLRFVPRGTKINFMRGRFIGLATSAVLSIASLILFFHPGLTLGLDFRGGIVVEARTQGPADFNAIRAALAAQHVTAAGVQSFGGPDDVLIRLDTPPESEPDHEARTQAMVDSVRHAIGTLPGAQVLRADAVGASVSKELFRNGMLALGISLLMILAYIWFRFEWEFAVSAVVTLVLDLTKAIGFLVITHFEFDLVMVAAILTILGYSTNDKVVVYDRVRENLRKYRTMPLAELIDLSINETLSRTLGTSSTVFLAALPLALFGGASLSGFAWVMLFGIVVGTSSSIFIAAPLLLLLGEKRLRRDARPPVRN,	K_medellinensis_NBRC_3288_03166_MMFDRPLLRFVPRGTKINFMRGRFIGLATSAVLSIASLILFFHPGLTLGLDFRGGIVVEARTQGPADFNTIRAALAAQHVSAAGVQSFGGPDDVLIRLDTPPDSEPDHEARTQAMVDSVRHAIATLPGAQVLRADAVGASVSRELFRNGMLALGISLLMILAYIWFRFEWEFAVSAVVTLVLDLTKAIGFLVITHFEFDLVMVAAILTILGYSTNDKVVVYDRVRENLRKYRTLPLAELIDLSINETLSRTLGTSCTVFLAALPLALFGGASLSGFAWVMLFGIVVGTSSSIFIAAPLLLLMGEKRLRRDTRPPARS,	K_intermedius_TF2_03106_MMFDRPLLRFVPRGTKINFMRGRFIGLATSAVLSIASLILFFHPGLTLGLDFRGGIVVEARTQGPADFNAIRAALAAQHVSAAGVQSFGGPDDVLIRLDTPPDSEPDHEARTQAMVDSVRHAIGTLPGAQVLRADAVGASVSKELFRNGMLALGISLLMILAYIWFRFEWEFAVSAVVTLILDLTKAIGFLVITHFEFDLVMVAAILTILGYSTNDKVVVYDRVRENLRKYRTMPLAELIDLSINETLSRTLGTSSTVFLAALPLALFGGASLSGFAWVMLFGIVVGTSSSIFIAAPLLLLMGERRLRRDARPPTRT,	K_xylinus_E26_02579_MMLDRPLLRFVPRGTKINFMRGRFIGLATSAVLSIASLILFFHPGLTLGLDFRGGIVVEARTQGPADFNAIRAALAAQHVTAAGVQSFGGPDDVLIRLDTPPDSEPDHEARTQAMVDSVRHAIGTLPGAQVLRADAVGASVSKELFRNGMLALGISLLMILAYIWFRFEWEFAVSAVVTLVLDLTKAIGFLVITHFEFDLVMVAAILTILGYSTNDKVVVYDRVRENLRKYRTMPLADLIDLSINETLSRTLGTSSTVFLAALPLALFGGASLSGFAWVMLFGIVVGTSSSIFIAAPLLLIMGEKRLRRDARPAVRN,	K_hansenii_JCM_7643_01150_MILDRPLLRFVPRGTKIDFMRGRFIGLATSAVLSVASLILFFHPGLTLGLDFRGGIVVEAHTQGPADVSAIRAALATQHVTAAGVQSFGGPDDVLIRLDTPPQSDPAHEAETQGMVDAVRHAIGTIPGAQVLRADAVGASVSAELFRNGMLALGISLLMILAYIWFRFEWEFAVSAVVTLVLDLTKAVGFLVLTHFEFDLVMVAAILTILGYSTNDKVVVYDRIRENLRKYRSMPLAELINLSINETLSRTLGTSSTVFLAALPLALFGGASLSGFAWVMLFGIVVGTSSSIFIAAPLLLLLGEKRLRRNARPGARN,	K_xylinus_BCRC_12334_PROKKA_00217_MMLDRPLLRFVPRGTKINFMRGRFIGLATSAVLSIASLILFFHPGLTLGLDFRGGIVVEARTQGPADFNAIRAALAAQHVTAAGVQSFGGPDDVLIRLDTPPDSEPDHEARTQAMVDSVRHAIGTLPGAQVLRADAVGASVSKELFRNGMLALGISLLMILAYIWFRFEWEFAVSAVVTLVLDLTKAIGFLVITHFEFDLVMVAAILTILGYSTNDKVVVYDRVRENLRKYRTMPLADLIDLSINETLSRTLGTSSTVFLAALPLALFGGASLSGFAWVMLFGIVVGTSSSIFIAAPLLLIMGEKRLRRDARPAVRN,	K_rhaeticus_AF1_02346_MMFDRPLLRFVPRGTKINFMRGRFIGLATSAVLSIASLILFFHPGLTLGLDFRGGIVVEARTQGPADFNTIRAALNAQHVNAAGVQSFGGPDDVLIRLDTPPDSEPDHEARTQAMVDSVRHAIATLPGAQVLRADAVGASVSRELFRNGMLALGISLLMILAYIWFRFEWEFAVSAVVTLVLDLTKAIGFLVVTHFEFDLVMVAAILTILGYSTNDKVVVYDRVRENLRKYRTMPLAELIDLSINETLSRTLGTSCTVFLAALPLALFGGASLSGFAWVMLFGIVVGTSSSIFIAAPLLLLMGEKRLRRDARPPART,	K_hansenii_ATCC_23769_01032_MILDRPLLRFVPRGTKIDFMRGRFIGLATSAVLSVASLILFFHPGLTLGLDFRGGIVVEAHTQGPADVSAIRAALATQHVTAAGVQSFGGPDDVLIRLDTPPQSDPAHEAETQGMVDAVRHAIGTIPGAQVLRADAVGASVSAELFRNGMLALGISLLMILAYIWFRFEWEFAVSAVVTLVLDLTKAVGFLVLTHFEFDLVMVAAILTILGYSTNDKVVVYDRIRENLRKYRSMPLAELINLSINETLSRTLGTSSTVFLAALPLALFGGASLSGFAWVMLFGIVVGTSSSIFIAAPLLLLLGEKRLRRNARPGARN,	K_hansenii_ATCC_53582_00538_MILDRPLLRFVPRGTKIDFMRGRFIGLATSAVLSVASLILFFHPGLTLGLDFRGGIVVEAHTQGPADVSAIRAALATQHVTAAGVQSFGGPDDVLIRLDTPPQSDPAHEAETQGMVDAVRHAIGTIPGAQVLRADAVGASVSAELFRNGMLALGISLLMILAYIWFRFEWEFAVSAVVTLVLDLTKAVGFLVLTHFEFDLVMVAAILTILGYSTNDKVVVYDRIRENLRKYRSMPLAELINLSINETLSRTLGTSSTVFLAALPLALFGGASLSGFAWVMLFGIVVGTSSSIFIAAPLLLLLGEKRLRRNARPGARN,	K_xylinus_NBRC_13693_02926_MMFDRPLLRFVPRGTKINFMRGRFIGLATSAVLSIASLILFFHPGLTLGLDFRGGIVVEARTQGPADFNAIRAALAAEHVSAAGVQSFGGPDDVLIRLDTPPDSEPDHEARTQAMVDSVRHAIGTLPGAQVLRADAVGASVSRELFRNGMLALGISLLMILAYIWFRFEWEFAVSAVVTLILDLTKAIGFLVITHFEFDLVMVAAILTILGYSTNDKVVVYDRVRENLRKYRTMPLAELIDLSINETLSRTLGTSSTVFLAALPLALFGGASLSGFAWVMLFGIVVGTSSSIFIAAPLLLLMGEKRLRRDARPPTRT,
Ortho_gr_5	NA	NA	K_kakiaceti_JCM_25156_00078_MPGAQAAKKESDRRTLVVGRGISVQGTIQDAERLVVEGTVESSLINASELQIAQGGVFKGEVEVEDAELAGTIDGTLTVRGSLTIRATGRLLGKAKCRRLKVEDGGQITGQLEMITTPDASAPATQSAAAE,	K_intermedius_AF2_00355_MARPPFPPTPNAPPAPGGARPGAPGAAVAKKENDRRTLVVGRGISVQGTIQDAERLVVEGTVESSLINASELQIAQGGVFKGEVEVEDAELAGTIDGTLTVRGSLTIRSTGRLLGKAKCRRLKVEDGGQVTGQLEMITTPAAPAAAPATPPRPAAE,	K_europaeus_5P3_01912_MARPPFPPTPNAPPGPGGARPGAPGATAAKKENDRRTLVVGRGISVQGTIQDAERLVVEGTVESSLINASELQIAQGGVFKGEVEVEDAELAGTIDGTLTVRGSLTIRSTGRLLGKAKCRRLKVEDGGQVTGQLEMITTPGAPPAAPAAPAAAPAAPPRPAAG,	K_europaeus_LMG_18494_02037_MARPPFPPTPNAPPGPGGARPGAPGATAAKKENDRRTLVVGRGISVQGTIQDAERLVVEGTVESSLINASELQIAQGGVFKGEVEVEDAELAGTIDGTLTVRGSLTIRSTGRLLGKAKCRRLKVEDGGQVTGQLEMITTPGAPPAAPAAPAAAPAAPPRPAAG,	K_europaeus_LMG_18890_02239_MARPPFPPTPNAPPGPGGARPGAPGATAAKKENDRRTLVVGRGISVQGTIQDAERLVVEGTVESSLINASELQIAHGGVFKGEVEVEDAELAGTIDGTLTVRGSLTIRSTGRLLGKAKCRRLKVEDGGQVTGQLEMITTPGAPPAAPAAPAAAPAAPPRPAAG,	K_oboediens_174Bp2_01632_MARPPFPPTPNAPPAPGGARPGAPGAAVAKKENDRRTLVVGRGISVQGTIQDAERLVVEGTVESSLINASELQIAQGGVFKGEVEVEDAELAGTIDGTLTVRGSLTIRSTGRLLGKAKCRRLKVEDGGQVTGQLEMITAPAAPAAAPATPPRPAAE,	Ga_diazotrophicus_PAl_5_00677_MARAPFPPAPPPGPGAVPPPRTGMAASPRKDSAERRTLVVGRGISVQGTIQDAERLVVEGTVESTMIHAHELQVAHGGIFRGEVEVEDADLAGTIDGTLTVRGSLTIRSTGRLLGKAKCRRLQVEDGGQVTGQLEMITTPASAAAEAPAPETPVAPEVPEPI,	K_europaeus_CECT_8546_01594_MARPPFPPTPNAPPGPGGARPGAPGATAAKKENDRRTLVVGRGISVQGTIQDAERLVVEGTVESSLINASELQIAQGGVFKGEVEVEDAELAGTIDGTLTVRGSLTIRSTGRLLGKAKCRRLKVEDGGQVTGQLEMITTPGAPPAAPAAPAAAPAAPPRPAAG,	K_sp_SXCC1_02365_MARPPFPPTPSPVPGGAPRPGAPAAPAAAAKKENDRRTLVVGRGISVQGTIQDAERLVVEGTVESSLINASELQIAQGGVFKGEVEVEDAELAGTIDGTLTVRGSLTIRSTGRLLGKAKCRRLKVEDGGQVTGQLEMITTPAAPAAPAPAAPAAAQPAAPRPAAG,	K_xylinus_E25_02658_MARPPFPPTPNAPPAPGGARPGAPGATAAKKENDRRTLVVGRGISVQGTIQDAERLVVEGTVESSLINASELQIAQGGVFKGEVEVEDAELAGTIDGTLTVRGSLTIRSTGRLLGKAKCRRLKVEDGGQVTGQLEMITTPGAPAAPAAPAAAPAAPPRPAAE,	*_no_ortholog,	K_medellinensis_NBRC_3288_01775_MARPPFPPTPSPVPGGAPRPGAPGAPAAKKENDRRTLVVGRGISVQGTIQDAERLVVEGTVESSLINASELQIAQGGIFKGEVEVEDAELAGTIDGTLTVRGSLTIRSTGRLLGKAKCRRLKVEDGGQVTGQLEMITTPAAPATPAPATPAAQPAPRPVAS,	K_intermedius_TF2_01454_MARPPFPPTPNAPPAPGGARPGAPGAAVAKKENDRRTLVVGRGISVQGTIQDAERLVVEGTVESSLINASELQIAQGGVFKGEVEVEDAELAGTIDGTLTVRGSLTIRSTGRLLGKAKCRRLKVEDGGQVTGQLEMITTPAAPAAAPATPPRPAAE,	K_xylinus_E26_01139_MARPPFPPTPNAPPAPGGARPGAPGATAAKKENDRRTLVVGRGISVQGTIQDVERLVVEGTVESSLINASELQIAQGGVFKGEVEVEDAELAGTIDGTLTVRGSLTIRSTGRLLGKAKCRRLKVEDGGQVTGQLEMITTPGAPAAPAAPAAAPAAPPRPAAE,	K_hansenii_JCM_7643_01709_MARPPFNQTPNATPASATRPGMPATGAKKDNDRRTLVVGRGISVQGTIKDAERLVVEGMVESSMINATELQIADGGVFKGEVEVEDAELAGTIDGTLTVRGGLTIRSTGRLLGTAKCRRLKVEDGGQVSGQLEMITAPAAPAAPAPAPAAPVEKPPTP,	K_xylinus_BCRC_12334_PROKKA_01457_MARPPFPPTPNAPPAPGGARPGAPGATAAKKENDRRTLVVGRGISVQGTIQDVERLVVEGTVESSLINASELQIAQGGVFKGEVEVEDAELAGTIDGTLTVRGSLTIRSTGRLLGKAKCRRLKVEDGGQVTGQLEMITTPGAPAAPAAPAAAPAAPPRPAAE,	K_rhaeticus_AF1_01436_MARPPFPPTPSPVPGGAPRPGAPAAPAAAAKKENDRRTLVVGRGISVQGTIQDAERLVVEGTVESSLINASELQIAQGGVFKGEVEVEDAELAGTIDGTLTVRGSLTIRSTGRLLGKAKCRRLKVEDGGQVTGQLEMITTPAAPAAPAPAAPAAAQPAAPRPAAG,	K_hansenii_ATCC_23769_03020_MARPPFNQTPNATPASATRPGMPATGAKKDNDRRTLVVGRGISVQGTIKDAERLVVEGMVESSMINATELQIADGGVFKGEVEVEDAELAGTIDGTLTVRGGLTIRSTGRLLGTAKCRRLKVEDGGQVSGQLEMITAPAAPAAPAPAPAAPVEKPPTP,	*_no_ortholog,	K_xylinus_NBRC_13693_02184_MARPPFPPTPNAPPAPGGARPGAPGAAVAKKENDRRTLVVGRGISVQGTIQDAERLVVEGTVESSLINASELQIAQGGVFKGEVEVEDAELAGTIDGTLTVRGSLTIRSTGRLLGKAKCRRLKVEDGGQVTGQLEMITAPAAPAAAPATPPRPAAE,
Ortho_gr_6	NA	NA	K_kakiaceti_JCM_25156_00092_MSEYESMADRDEALALSRAAPHHAWVLTDRDVWHRNPFYHGPEMPHPEDDGAHDFIADHGIDAWREATRAARAAAIAAAEAKAREIADAPDPWWPDDPTP,	K_intermedius_AF2_02250_MSEYESMADRDEALELSRAAPDHAWVLTDRDVWHRNPFYHGPEMPHPEDDGAHDFIADHGIDAWREATEAVRAAVIAAAEAKAREIADAPDPWWPDDPTP,K_intermedius_AF2_01542_MSEYESMADRDEALALSRAAPDHAWVLTDRDVWHRNPFYHGPEMPHPEDDGAHDFIADHGIDAWREATRAARAAAEAKAREIADAPDPWRPDDPTP,	K_europaeus_5P3_01081_MSEYESMADRDEALALSRAAPDHAWVLTDRDVWHRNPFYHGPEMPHPEDDGAHDFIADHGIDAWREATRAARAAAIAAAEAKAREIADAPDPWWPDDPTP,	K_europaeus_LMG_18494_00643_MSEYESMADRDEALELSRAAPHHAWVLTDRDVWHRNPFYHGPEMPHPEDDGAHDFIADHGIDAWREATTAARAAAIAAAEAKAREIADAPDPWWPDDPTP,K_europaeus_LMG_18494_00137_MSEYESMADRDEALELSRAAPHHAWVLTDRDVWHRNPFYHGPEMPHPEDDGAHDFIADHGIDAWREATTAARAAAIAAAEAKAREIADAPDPWWPDDPTP,K_europaeus_LMG_18494_00047_MSEYESMADRDEALELSRAAPHHAWVLTDRDVWHRNPFYHGPEMPHPEDDGAHDFIADHGIDAWREATTAARAAAIAAAEAKAREIADAPDPWWPDDPTP,K_europaeus_…	K_europaeus_LMG_18890_00580_MSEYESMADRDEALALSRAAPDHAWVLTDRDVWHRNPFYHGPEMPHPEDDGAHDFIADHGIDAWREATRAARAAAIAAAEAKAREIADAPDPWWPDDPTP,	K_oboediens_174Bp2_01305_MSEYESMVDRDEALALSRAAPHHAWVLTDRDVWHRNPFYHGPEMPHPEDDGAHDFIADHGIDAWREATTAARAAAIVAAEAKAREIADAPDPWWPDDPTP,	*_no_ortholog,	K_europaeus_CECT_8546_03612_MSEYESMADRDEALELSRAAPHYAWVLTDRDVWHRNPFYHGPEMPHPEDDGAHDFIADHGIDAWREATEAARAAAIAAAEAKAREIADAPDPWWPDDPTP,K_europaeus_CECT_8546_03441_MSEYESMADRDEALALSRAAPDHAWVLTDRDVWHRNPFYHGPEMPHPEDDGAHDFIADHGIDAWREATEAARAAAIAAAEAKAREIADAPDPWWPDDPTP,	K_sp_SXCC1_03422_MSEYESMADRDEALALSRAAPHHAWVLTDRDVWHRNPFYHGPEMPHPEDDGAHDFIADHGIDAWREATTAARAAAEAKAREIADAPDPWWPDDPTP,	pGX5_PROKKA_00226_MSEYESMADRDEALELSRAAPHHAWVLTDRDVWHRNPFYHGPEMPHPEDDGAHDFIADHGIDAWREATEAVRAAVIAAAEAKAREIADAPDPWWPDDPTP,	K_europaeus_NBRC_3261_01198_MSEYESMADRDEALALSRAAPHHAWVLTDRDVWHRNPFYHGPEMPHPEDDGAHDFIADHGIDAWREATTAARAAAIAAAEAKAREIADAPDPWWPDDPTA,	K_medellinensis_NBRC_3288_00030_MSEYESMADRDEALALSRAAPHHAWVLTDRDVWHRNPFYHGPEMPHPEDDGAHDFIADHGIDAWREATTAARVAAIAAAEAKAREIADAPDPWWPDDPTP,	*_no_ortholog,	K_xylinus_E26_01709_MSEYESMADRDEALELSRAAPHHAWVLTDRDVWHRNPFYHGPEMPHPEDDGAHDFIADHGIDAWREATEAVRAAVIAAAEAKAREIADAPDPWWPDDPTP,	*_no_ortholog,	K_xylinus_BCRC_12334_PROKKA_01074_MSEYESMADRDEALELSRAAPHHAWVLTDRDVWHRNPFYHGPEMPHPEDDGAHDFIADHGIDAWREATEAVRAAVIAAAEAKAREIADAPDPWWPDDPTP,	K_rhaeticus_AF1_00013_MSEYESMADRDEALALSRAAPDHAWVLTDRDVWHRNPFYHGPEMPHPEDDGAHDFIADHGIDAWREATEAARAAAIAAAEAKAREIADAPDPWWPDDPTP,	*_no_ortholog,	*_no_ortholog,	K_xylinus_NBRC_13693_00822_MSEYESMADHDEALALSRAAPHHAWVLTDRDVWHRNPFYHGPEMPHPEDDGAHDFIADHGIDAWREATTAARAAAIVAAEAKACEIADAPDPWWPDDPTP,
Ortho_gr_7	the_core_genome	the_filtered_set	K_kakiaceti_JCM_25156_00095_MPAIDIYTQPGCPYCIRAVRLLMQKDVPFNEINAPHGSPERTESVRRSGGRTTVPQIFIDNTPIGGCDDLMALERTGRLDALLGRN,	K_intermedius_AF2_00682_MPSIDIYTQPGCPYCIRAVRLLAHKGVPFNEINAPHGTPERADSIRRSGGRTTVPQIFIDNTPLGGCDDLMALDRSGKLDTLLGKG,	K_europaeus_5P3_02392_MPSIDIYTQPGCPYCIHAVRLLAHKGVPFNEINAPHGTPERAESIRRSGGRTTVPQIFIDNTPIGGCDDLMALERAGKLDTLLGKG,	K_europaeus_LMG_18494_02882_MPSIDIYTQPGCPYCIHAVRLLAHKGVPFNEINAPHGTPERAESIRRSGGRTTVPQIFIDNTPIGGCDDLMALERAGKLDTLLGKG,	K_europaeus_LMG_18890_03576_MPSIDIYTQPGCPYCIHAVRLLAHKGVPFNEINAPHGTPERAESIRRSGGRTTVPQIFIDNTPIGGCDDLMALERAGKLDTLLGKG,	K_oboediens_174Bp2_03398_MPSIDIYTQPGCPYCIRAVRLLAHKGVPFNEINAPHGTPERADSIRRSGGRTTVPQIFIDNTPLGGCDDLMALDRSGKLDTLLGKG,	Ga_diazotrophicus_PAl_5_01848_MPRIEIYTQPGCPYCVRALRLLEQKGTAFTEIRALHGTAERAEARERSGGRTTVPQIFIDGRHIGGCDDIMALDRAGKLDPLLHAA,	K_europaeus_CECT_8546_00621_MPSIDIYTQPGCPYCIHAVRLLAHKGVPFNEINAPHGTPERAESIRRSGGRTTVPQIFIDNTPIGGCDDLMALERAGKLDTLLGKG,	K_sp_SXCC1_00129_MPAIDIYTQPGCPYCIRAVRLLAQKGVPFNEINAPHGTPERAESIRRSGGRTTVPQIFVDGTPVGGCDDLMALERAGKLDSLLAAG,	K_xylinus_E25_01672_MLSIDIYTQPGCPYCIHAVRLLAHKGVPFNEINAPHGTPERAESIRRSGGRTTVPQIFIDNTPIGGCDDLMALERTGRLDALLGKG,	K_europaeus_NBRC_3261_02302_MPSIDIYTQPGCPYCIHAVRLLAHKGVPFNEINAPHGTPERAESIRRSGGRTTVPQIFIDNTPIGGCDDLMALERAGKLDTLLGKG,	K_medellinensis_NBRC_3288_00886_MPAIDIYTQPGCPYCIRAVRLLAQKGVPFNEINAPHGTPERADSIRRSGGRTTVPQIFIDGTPVGGCDDLMALERTGRLDGLLGAAG,	K_intermedius_TF2_02003_MPSIDIYTQPGCPYCIRAVRLLAHKGVPFNEINAPHGTPERADSIRRSGGRTTVPQIFIDNTPLGGCDDLMALDRSGKLDTLLGKG,	K_xylinus_E26_01653_MLSIDIYTQPGCPYCIHAVRLLAHKGVPFNEINAPHGTPERAESIRRSGGRTTVPQIFIDNTPIGGCDDLMALERTGRLDALLGKG,	K_hansenii_JCM_7643_02361_MPKVEIYTQPGCPYCVRAVRLLQSKGVTFEEITALHGTEARSTAISRSGGHMTMPQLFVDGKFIGGCDDMMALERGGKLDALLGVG,	K_xylinus_BCRC_12334_PROKKA_01306_MLSIDIYTQPGCPYCIHAVRLLAHKGVPFNEINAPHGTPERAESIRRSGGRTTVPQIFIDNTPIGGCDDLMALERTGRLDALLGKG,	K_rhaeticus_AF1_00853_MPAIDIYTQPGCPYCIRAVRLLAQKGVPFNEINAPHGTPERAESIRRSGGRTTVPQIFVDGTPVGGCDDLMALERAGKLDSLLAAG,	K_hansenii_ATCC_23769_01964_MPKVEIYTQPGCPYCVRAVRLLQSKGVTFEEITALHGTEARSTAISRSGGHMTMPQLFVDGKFIGGCDDMMALERGGKLDALLGVG,	K_hansenii_ATCC_53582_02211_MPKVEIYTQPGCPYCVRAVRLLQSKGVTFEEITALHGTEARSTAISRSGGHMTMPQLFVDGKFIGGCDDMMALERGGKLDALLGVG,	K_xylinus_NBRC_13693_01340_MPSIDIYTQPGCPYCIRAVRLLAHKGVPFNEINAPHGTPERADSIRRSGGRTTVPQIFIDNTPLGGCDDLMALDRSGKLDTLLGKG,
Ortho_gr_8	the_core_genome	the_filtered_set	K_kakiaceti_JCM_25156_00096_MNHDHVLMGVVGRPHGVRGLVHVHSYTAVAEDLATYAGLVDDLGRPWRLSWQGNGVARLCDARGNAIDSREAAQQMVNRKLYVPRASLPEPDQDEFYFADLVGLEAREQGTERVIGRVAAVHDYGAGTSLEIEGAGGHLLLPFTQACVPVVDVRGGRITVCVPDEIEVPVECFPGTAGQGDGP,	K_intermedius_AF2_01264_MNRDHVLMGVVGRPHGVRGLVHVHSYTAVAEDLATYDGLVDDLGRPWRLSWHGNGIARLHDAAGHAIDSREAARKMVNRKLYVPRGSLPEPDEDEFYFADLVGLEAREQGTDRVVGRVAAVHDYGAGTSLEIDGPGGNILLPFTEGCVPVVNVGAGWIAICQPDEIEVPVECFPGTAGQGDAP,	K_europaeus_5P3_03531_MNRDHVLMGVVGRPHGVRGLVHVHSYTAVAEDLATYAGLVDDLGRPWRLSWHGNGVARLHDAAGNAIDSREAAQQMVNRKLYVPRASLPEPDEDEFYFADLVGLEAREHGTDRVVGRVAAVHDYGAGTSLEIDGADGRNILLPFTEACVPVVNVGAGWVAICQPDEIEVPVECFPGTAGQGDGP,	K_europaeus_LMG_18494_03537_MNRDHVLMGVVGRPHGVRGLVHVHSYTAVAEDLATYAGLVDDLGRPWRLSWHGNGVARLHDAAGNAIDSREAAHQMVNRKLYVPRASLPEPDEDEFYFADLVGLEAREHGTDRVVGRVAAVHDYGAGTSLEIDGADGRNILLPFTEACVPVVNVGGGWVAICQPDEIEVPVECFPGTAGQGDGP,	K_europaeus_LMG_18890_03822_MNRDHVLMGVVGRPHGVRGLVHVHSYTAVAEDLATYAGLVDDLGRPWRLSWHGNGVARLHDAAGNAIDSREAAQQMVNRKLYVPRASLPEPDEDEFYFADLVGLEAREHGTDRVVGRVAAVHDYGAGTSLEIDGADGRNILLPFTEACVPVVNVGAGWVAICQPDEIEVPVECFPGTAGQGDGP,	K_oboediens_174Bp2_03910_MNRDHVLMGVVGRPHGVRGLVHVHSYTAVAEDLATYDGLVDDLGRPWRLSWHGNGIARLHDAAGHAIDSREAAQQMVNRKLYVPRASLPEPDEDEFYFADLVGLEAREQGTDRVVGRVAAVHDYGAGTSLEIDGPGGNILLPFTEGCVPVVNVGAGWIAICQPDEIEVPVECFPGTAGQGDAP,	Ga_diazotrophicus_PAl_5_02990_MDRERILMGVVGRPHGVRGLVRVHSYAAVPEDLTAYGALTDEHGQVWSLRWRGDGIAELRDAAGQPLSGRDAAQAMVNRRLYVARTSLPEPDQDEFYFTDLIGMDVRAQGTDAPLGRVLVVHDYGAGVSLELGGQGHAPLILPFTRACFPVVDVAAGRIEAVLPDEIEVQGDLSDKGEVEVSATGGAS,	K_europaeus_CECT_8546_00413_MNRDHVLMGVVGRPHGVRGLVHVHSYTAVAEDLATYAGLVDDLGRPWRLSWHGNGVARLHDAAGNAIDSREAAQQMVNRKLYVPRASLPEPDEDEFYFADLVGLEAREHGTDRVVGRVAAVHDYGAGTSLEIDGADGRNILLPFTEACVPVVNVGAGWVAICQPDEIEVPVECFPGTAGQGDGP,	K_sp_SXCC1_00881_MNRDHVLMGVVGRPHGVRGLVHVHSYTAVPEDLATYDGLVDDQGRPWRLSWHGTGIARLHDAAGQAIDSREAARQLVNRKLYVPRASLPAPDEDEFYFADLVGLEAREQGTDRVLGRVGAVHDYGAGTSLEINGAGGSLLLPFTRACVPVVNVRGGWIDICLPDEIEVPVTCFPGTAGQESAP,	K_xylinus_E25_02083_MNRDHVLMGVVGRPHGVRGLVHVHSYTAVAEDLATYAGLVDDLGRPWLLSWHGNGVARLHDAAGHAIDSREAAQQMVNRKLYVPRASLPEPDADEFYFADLVGLEAREHGTGRVVGRVAAVHDYGAGTSLEIDGADGNILLPFTAACVPVVNVGAGWVAICQPDEIEVPVECFPGTAGEAGEP,	K_europaeus_NBRC_3261_02407_MNRDHVLMGVVGRPHGVRGLVHVHSYTAVAEDLATYAGLVDDLGRPWRLSWHGNGVARLHDAAGNAIDSREAAQQMVNRKLYVPRASLPEPDEDEFYFADLVGLEAREHGTDRVVGRVAAVHDYGAGTSLEIDGADGRNILLPFTEACVPVVNVGAGWVAICQPDEIEVPVECFPGTAGQGDGP,	K_medellinensis_NBRC_3288_01265_MNRDHVLMGVVGRPHGVRGLVHVHSYTAVAEDLATYAGLVDDLGRPWRLSWHGNGVARLHDAAGHAIDSREAAQQMVNRKLYVPRASLPETDEDEFYFADLVGLEVREHGTDRVVGHVAAVHDYGAGTSLEIDGADGNTLLPFTEACVPVVNVGAGWVAICLPDEIEVPVECFPGTAGQGNAP,	K_intermedius_TF2_00667_MNRDHVLMGVVGRPHGVRGLVHVHSYTAVAEDLATYDGLVDDLGRPWRLSWHGNGIARLHDAAGHAIDSREAARKMVNRKLYVPRGSLPEPDEDEFYFADLVGLEAREQGTDRVVGRVAAVHDYGAGTSLEIDGPGGNILLPFTEGCVPVVNVGAGWIAICQPDEIEVPVECFPGTAGQGDAP,	K_xylinus_E26_00790_MNRDHVLMGVVGRPHGVRGLVHVHSYTAVAEDLATYAGLVDDLGRPWLLSWHGNGVARLHDAAGHAIDSREAAQQMVNRKLYVPRASLPEPDADEFYFADLVGLEAREHGTGRVVGRVAAVHDYGAGTSLEIDGADGNILLPFTAACVPVVNVGAGWVAICQPDEIEVPVECFPGTAGEAGEP,	K_hansenii_JCM_7643_00568_MDRDRILMGVVGRPHGVRGLVRVHSYAAVPEDLARYGALRDEHGNAWHLSWRGQGIAELRNDAGQALSSREDAQKLVNRKLYVGRVDLPEPEEDEFYVADLVGMQVIEQAGTPLHELGHVRLVHDYGAGVSLEITGQGGTILLPFTRACVPVVDMGARRIEVVLPDEVEVPAEFFPGDGAAEPVA,	K_xylinus_BCRC_12334_PROKKA_01533_MNRDHVLMGVVGRPHGVRGLVHVHSYTAVAEDLATYAGLVDDLGRPWLLSWHGNGVARLHDAAGHAIDSREAAQQMVNRKLYVPRASLPEPDADEFYFADLVGLEAREHGTGRVVGRVAAVHDYGAGTSLEIDGADGNILLPFTAACVPVVNVGAGWVAICQPDEIEVPVECFPGTAGEAGEP,	K_rhaeticus_AF1_03258_MNRDHVLMGVVGRPHGVRGLVHVHSYTAVPEDLATYDGLVDDQGRPWRLSWHGTGIARLHDAAGQAIDSREAARQLVNRRLYVPRASLPAPDEDEFYFADLVGLEAREQGTDRVLGRVGAVHDYGAGTSLEINGAGGSLLLPFTRACVPVVNVRGGWIDICLPDEIEVPVTCFPGTAGQESAP,	K_hansenii_ATCC_23769_02386_MDRDRILMGVVGRPHGVRGLVRVHSYAAVPEDLARYGALRDEHGNAWHLSWRGQGIAELRNDAGQALSSREDAQKLVNRKLYVGRVDLPEPEEDEFYVADLVGMQVIEQAGTPLHELGHVRLVHDYGAGVSLEITGQGGTILLPFTRACVPVVDMGARRIEVVLPDEVEVPAEFFPGDGAAEPVA,	K_hansenii_ATCC_53582_00939_MDRDRILMGVVGRPHGVRGLVRVHSYAAVPEDLARYGALRDEHGNAWHLSWRGQGIAELRNDAGQALSSREDAQKLVNRKLYVGRVDLPEPEEDEFYVADLVGMQVIEQAGTPLHELGHVRLVHDYGAGVSLEITGQGGTILLPFTRACVPVVDMGARRIEVVLPDEVEVPAEFFPGDGAAEPVA,	K_xylinus_NBRC_13693_02397_MNRDHVLMGVVGRPHGVRGLVHVHSYTAVAEDLATYDGLVDDLGRPWRLSWHGNGIARLHDAAGHAIDSREAAQQMVNRKLYVPRASLPEPDEDEFYFADLVGLEAREQGTDRVVGRVAAVHDYGAGTSLEIDGPGGNILLPFTEGCVPVVNVGAGWIAICQPDEIEVPVECFPGTAGQGDAP,
Ortho_gr_9	the_core_genome	the_filtered_set	K_kakiaceti_JCM_25156_00101_MAAEGVYRSHHELFDVWTDIAAPPVARIDRGALPLFGLMAAGVHLNGVVRRADGLHLWVARRAMTKRLDPGKLDHLVAGGIPAGHTVLQTLIKEAAEEASLPEDLVRRARPTADICYALDRPEGLRRDVLHCFELDLPPDFVPVPADGEVEEFRLIPLRDAYRLVRDTDEFKFNVNLVLIDLFLRTGMIDAASPDGQRLRRGLTGWHMPHPT,	K_intermedius_AF2_01242_MGQPVCQPWPEGQGWIMSRNLDGFFRHIAACNTAVLPGGRLEFRLGTQPAGWVQPDLLPILLRHGMTHAEDRVTLPDPARLEQAGEAMAREGVYRSHHELFDVWTDMAQPPVARIDRGALPLFGLMAAGVHLNGLVRRPDGLHLWIARRSMTKRLDPGKLDHLVAGGIPAGHTAAQALIKEAAEEASLPPELVAHARATADIRYALDRPEGLRRDVLHCFELELPADFVPTPADGEVEEFRLIPLEEAYALVRDTDEFKFNVNLVLIDLFLRTGMIDPASPEGQRLRRGLTGWHAPKPD,	K_europaeus_5P3_02681_MSRNLDGFFRHIAACNTAVLPGGRLEFRLGAQPAGWVQPDLLPVLLRHGMTHAGDSVTLDDPARLEQIGEAMAREGVYRSHHELFDVWTDMDQPPVARIDRGALPLFGLMAAGVHLNGLVRRPDGLYLWIARRSMTKRLDPGKLDHLVAGGIPAGHTAAQALIKEAGEEASLPPELVARARPTADIRYALDRPEGLRRDVLHCFELELPPDFVPTPADGEVEEFRLIPLQEAYVLVRDTNEFKFNVNLVLIDLFLRTGMIDPATPEGQRLRRGLTGWHAPKTD,	K_europaeus_LMG_18494_03515_MSRNLDGFFRHIAACNTAVLPGGRLEFRLGAQPAGWVQPDLLPVLLRHGMTHAGDSVTLDDPARLEQIGEAMAREGVYRSHHELFDVWTDMDQPPVARIDRGALPLFGLMAAGVHLNGLVRRPDGLYLWIARRSMTKRLDPGKLDHLVAGGIPAGHTAAQALIKEAGEEASLPPELVARARPTADIRYALDRPEGLRRDMLHCFELELPPDFVPTPADGEVEEFRLIPLREAYVLVRDTDEFKFNVNLVLIDLFLRTGMIDPATPEGQRLRRGLTGWHAPKTD,	K_europaeus_LMG_18890_02667_MSRNLDGFFRHIAACNTAVLPGGRLEFRLGAQPAGWVQPDLLPVLLRHGMTHAGDSVTLDDPARLEQIGEAMAREGVYRSHHELFDVWTDMDQPPVARIDRGALPLFGLMAAGVHLNGLVRRPDGLYLWIARRSMTKRLDPGKLDHLVAGGIPAGHTAAQALIKEAGEEASLPPELVARARPTADIRYALDRPEGLRRDVLHCFELELPPDFVPTPADGEVEEFRLIPLQEAYVLVRDTDEFKFNVNLVLIDLFLRTGMIDPATPEGQRLRRGLTGWHAPKTD,	K_oboediens_174Bp2_03932_MGQPVCQPWPEGQGWIMSRNLDGFFRHIAACNTAVLPGGRLEFRLGTQPAGWVQPDLLPVLLRHGMTHAGHVVTLPDPARLEQVGEAMAREGAYRSHHELFDVWTDMALPPVARIDRGALPLFGLMAAGVHLNGLVRRPDGLHLWIARRSMTKRLDPGKLDHLVAGGIPAGHTAAQALIKEAAEEASLPPELVAHARATADIRYALDRPEGLRRDVLHCFELELPANFVPTPADGEVEEFRLIPLEEAYALVRDTDEFKFNVNLVLIDLFLRTGMIDPATPEGQRLRRGLTGWHAPKPD,	Ga_diazotrophicus_PAl_5_02967_MTSDAASFFRHLESCNTARLPGDRTPFRFGSQKADEAPSGWIAPALVPELERLGLPRRAGALVLDDPARLESLGEDLAASGLYRSHHELFDVAPTADGPAIARIDRGALPLFGLIAHGVHMNGLVRRADGLHLWTGRRAMDKRLDPGKLDHLVAGGIPAGHTPEQALHKEAAEEASIPPDLIARAVPTARIRYAMERPEGLRRDVLHCYDLDLPPDFTPAPADGEVEFFTLIPLREAYRIVRDSDEFKFNVNLVLIDLFLRHGMIDPDSVEGRRLRAGLDGRDTPAFA,	K_europaeus_CECT_8546_01687_MSRNLDGFFRHIAACNTAVLPGGRLEFRLGAQPAGWVQPDLLPVLLRHGMTHAGDSVTLDDPAKLEQIGEAMAREGVYRSHHELFDVWTDMDQPPVARIDRGALPLFGLMAAGVHLNGLVRRPDGLYLWIARRSMTKRLDPGKLDHLVAGGIPAGHTAAQALIKEAGEEASLPPELVARARPTADIRYALDRPEGLRRDVLHCFELELPPGFIPTPADGEVEEFRLIPLQEAYVLVRDTDEFKFNVNLVLIDLFLRTGMIDPATPEGQRLRRGLTGWHAPKTD,	K_sp_SXCC1_00903_MPALARSTGMEHVRAPRRFFRHIAACNTAVLPGGRLEFRLGDQSAGWVQPALLPVLLKHGMTQAGNSVTLPDPARLEQIGEAMAREGVYRSHHELFDVWTDMARPPVARIDRGALPLFGLMAAGVHLNGLVRGADGLHLWIARRSMTKRLDPGKLDHLVAGGIPAGHTAAQALVKEAAEEASLPPELVRTARPTADIRYALDRPEGLRRDVLHCFELDLPPDFVPVPADGEVEEFRLIPLHEAYVLVRDTDAFKFNVNLVLIDLFLRTGMIDEHSPAGQRLRQGLTGWHAPVTS,	K_xylinus_E25_02061_MSRNLDGFFRHIAACNTAALPGGRLEFRLGSQPAGWVQPDLLPVLLRHGMTHAGNSVTLDDPTRLEQIGEAMAREGVYRSHHELFDVWTDMDRPPVARIDRGALPLFGLMAAGVHLNGLVRRPDGLYLWIARRAMTKRLDPGKLDHLVAGGIPAGHTAAQALIKEAAEEASLPPELVARARPTADIRYALDRPEGLRRDVLHCFELELPPDFIPVPADGEVEEFRLIPLREAYVLVRDTDAFKFNVNLVLIDLFLRTGMIDPATPEGQRLRHGLTGWHAPKTD,	K_europaeus_NBRC_3261_02429_MSRNLDGFFRHIAACNTAVLPGGRLEFRLGAQPAGWVQPDLLPVLLRHGMTHAGNSVTLDDSARLEQIGEAMAREGVYRSHHELFDVWTDMDQPPVARIDRGALPLFGLMAAGVHLNGLVRRPDGLYLWIARRSMTKRLDPGKLDHLVAGGIPAGHTAAQALIKEAGEEASLPPELVARARPTADIRYALDRPEGLRRDVLHCFELELPPDFVPTPADGEVEEFRLIPLQEAYVLVRDTDEFKFNVNLVLIDLFLRTGMIDPATPEGQRLRRGLTGWHAPKTD,	K_medellinensis_NBRC_3288_01243_MSDRLEGFFRHIAACNTAVLPGGRLEFRLGDQAAGWVQPARLPALLKHGMIHSGSSVTLPDPARLEAVGEAMAREGVYRSHHELFDVWTDMTRPPVACIDRGALPLFGLMAAGVHLNGLVRKPDGLHLWIARRSMTKRLDPGKLDHLVAGGIPAGHTAAQALIKEAAEEASLPPELVHTARPTADIRYALDRPEGLRRDVLHCFELELPPDFVPTPADGEVEDFRLIPLSEAYTLVRDTDEFKFNVNLVLIDLFLRTGMIDEHSPAGQRLRQGLTGWHAPVAS,	K_intermedius_TF2_00645_MGQPVCQPWPEGQGWIMSRNLDGFFRHIAACNTAVLPGGRLEFRLGTQPAGWVQPDLLPILLRHGMTHAEDRVTLPDPARLEQAGEAMAREGVYRSHHELFDVWTDMAQPPVARIDRGALPLFGLMAAGVHLNGLVRRPDGLHLWIARRSMTKRLDPGKLDHLVAGGIPAGHTAAQALIKEAAEEASLPPELVAHARATADIRYALDRPEGLRRDVLHCFELELPADFVPTPADGEVEEFRLIPLEEAYALVRDTDEFKFNVNLVLIDLFLRTGMIDPASPEGQRLRRGLTGWHAPKPD,	K_xylinus_E26_00610_MSRNLDGFFRHIAACNTAALPGGRLEFRLGSQPAGWVQPDLLPVLLRHGMTHAGNSVTLDDPTRLEQIGEAMAREGVYRSHHELFDVWTDMDRPPVARIDRGALPLFGLMAAGVHLNGLVRRPDGLYLWIARRAMTKRLDPGKLDHLVAGGIPAGHTAAQALIKEAAEEASLPPELVARARPTADIRYALDRPEGLRRDVLHCFELELPPDFIPVPADGEVEEFRLIPLREAYVLVRDTDAFKFNVNLVLIDLFLRTGMIDPATPEGQRLRHGLTGWHAPKTD,	K_hansenii_JCM_7643_01655_MSTDLNPFFRHIAACNTATLPGRRLAFHLGTAAAGWVAPELLPVLVDHGMTHADGIVTLPDPARLEHIAQDMARQGIYRSHHELFDVRTDMDLPPVARIDRGALPLFGLMAQGVHLNGLVRRAQGLHLWIARRSMTKRLDPGKLDHLVAGGIPAGHTPAGALVKEAAEEASLPADLLAHATPTVNIRYALDRPEGLRRDILHCFELLLPETFIPRPADGEVEEFTLIPLSEAFRLVRDTDAFKFNVNLVLIDLFLRTGLIDATSAGGQRLRAGLDGWRFFAPPHT,	K_xylinus_BCRC_12334_PROKKA_01511_MSRNLDGFFRHIAACNTAALPGGRLEFRLGSQPAGWVQPDLLPVLLRHGMTHAGNSVTLDDPTRLEQIGEAMAREGVYRSHHELFDVWTDMDRPPVARIDRGALPLFGLMAAGVHLNGLVRRPDGLYLWIARRAMTKRLDPGKLDHLVAGGIPAGHTAAQALIKEAAEEASLPPELVARARPTADIRYALDRPEGLRRDVLHCFELELPPDFIPVPADGEVEEFRLIPLREAYVLVRDTDAFKFNVNLVLIDLFLRTGMIDPATPEGQRLRHGLTGWHAPKTD,	K_rhaeticus_AF1_03235_MSERLEGFFRHIAACNTAVLPGGRLEFRLGDQSAGWVQPALLPVLLKHGMTHAGNSVTLPDPARLEQIGEAMAREGVYRSHHEPFDVWTDMARPPVARIDRGALPLFGLMAAGVHLNGLVRGADGLHLWIARRSMTKRLDPGKLDHLVAGGIPAGHTAAQALVKEAAEEASLPPELVRTARPTADIRYALDRPEGLRRDVLHCFELDLPPDFVPVPADGEVEEFRLIPLHEAYVLVRDTDAFKFNVNLVLIDLFLRTGMIDEHSPAGQRLRQGLTGWHAPVTS,	K_hansenii_ATCC_23769_02363_MSTDLNPFFRHIAACNTATLPGRRLAFHLGTAAAGWVAPELLPVLVDHGMTHADGIVTLPDPARLEHIAQDMARQGIYRSHHELFDVRTDMDLPPVARIDRGALPLFGLMAQGVHLNGLVRRAQGLHLWIARRSMTKRLDPGKLDHLVAGGIPAGHTPAGALVKEAAEEASLPADLLAHATPTVNIRYALDRPEGLRRDILHCFELLLPETFIPRPADGEVEEFTLIPLSEAFRLVRDTDAFKFNVNLVLIDLFLRTGLIDATSAGGQRLRAGLDGWRFFAPPHT,	K_hansenii_ATCC_53582_00916_MSTDLNPFFRHIAACNTATLPGRRLAFHLGTAAAGWVAPELLPVLVDHGMTHADGIVTLPDPARLEHIAQDMARQGIYRSHHELFDVRTDMDLPPVARIDRGALPLFGLMAQGVHLNGLVRRAQGLHLWIARRSMTKRLDPGKLDHLVAGGIPAGHTPAGALVKEAAEEASLPADLLAHATPTVNIRYALDRPEGLRRDILHCFELLLPETFIPRPADGEVEEFTLIPLSEAFRLVRDTDAFKFNVNLVLIDLFLRTGLIDATSAGGQRLRAGLDGWRFFAPPAPPLHT,	K_xylinus_NBRC_13693_02420_MGQPVCQPWPEGQGWIMSRNLDGFFRHIAACNTAVLPGGRLEFRLGTQPAGWVQPDLLPVLLRHGMTHAGHVVTLPDPARLEQVGEAMAREGAYRSHHELFDVWTDMALPPVARIDRGALPLFGLMAAGVHLNGLVRRPDGLHLWIARRSMTKRLDPGKLDHLVAGGIPAGHTAAQALIKEAAEEASLPPELVAHARATADIRYALDRPEGLRRDVLHCFELELPANFVPTPADGEVEEFRLIPLEEAYALVRDTDEFKFNVNLVLIDLFLRTGMIDPATPEGQRLRRGLTGWHAPKPD,
Ortho_gr_10	the_core_genome	the_filtered_set	K_kakiaceti_JCM_25156_00104_MIVPMAALVFLVGRMGWLDQAADKLTFSRMSWFDNTALVEHFRTIVTHNGMTSDAKDCLLFVLNGNDPPDATRIDVLEKHSGACPGDRNTLPHLFTLQIDRLGQTAQTDWQSPGLFHPLPR,	K_intermedius_AF2_04205_MTKAPAPTPPRLTRRRGPVTLKQRIVRRVLMIVPMAALVFLVGRMGWLDQAADRLTFSRTSWFDNTALVEHFRTIVTHNGMTSDSKDCLLFVVNGNDPPDATRIDVMEKHSGKCPGDRSTLPRLFTLQIDRVDQQAQTDWQSPGVFHPLPR,	K_europaeus_5P3_02172_MTKPPTPTPTPPRLTRRRGPVSLKQRIVRRVLMIVPMAALVFLVGRMGWLDQAADKLTFSRTSWFDNTALVEHFRTIVTHNGMTSDSKDCLLFVLNGNDPPDATRIDVMEKHSGTCPGDRNTLPHLFTLRIDRIDQTAQTDWQSPGVFRPLPR,	K_europaeus_LMG_18494_01845_MTKPPTPTPPRLTRRRGPVSLKQRIVRRVLMIVPMAALVFLVGRMGWLDQAADKLTFSRTSWFDNTALVEHFRTIVTHNGMTSDSKDCLLFVLNGNDPPDATRIDVMEKHSGTCPGDRNTLPHLFTLRIDRIDQTAQTDWQSPGVFRPLPR,	K_europaeus_LMG_18890_02873_MTKPPTPTPPRLTRRRGPVSLKQRIVRRVLMIVPMAALVFLVGRMGWLDQAADKLTFSRTSWFDNTALVEHFRTIVTHNGMTSDSKDCLLFVLNGNDPPDATRIDVMEKHSGTCPGDRNTLPHLFTLRIDRIDQTAQTDWQSPGVFRPLPR,	K_oboediens_174Bp2_04038_MTRAPTPTPPRLTRRRGPVTLKQRIVRRVLMIVPMAALVFLVGRMGWLDQAADKLTFSRTSWFDNTALVEHFRTIVTHNGMTSDSKDCLLFVVNGNDPPDATRIDVMEKHSGKCPGDRNTLPRLFTLQIDRIDQKVQTDWQSPGVFHPLPR,	Ga_diazotrophicus_PAl_5_03072_MASLNPKPAMRRPRLTMRQRIVRRLLMVVPLALLAVLAARMGWLDQAADRITFDHASWFDDTALVEHFRTVVTHNGMTDAPGRCLLFIVNGNDPPDAARFDVMEKHSGSCPPAKDAKDPLPKLFTLKVDRVDKTVQTDWGSPGTFHPMPR,	K_europaeus_CECT_8546_02755_MTKPPTPTPPRLTRRRGPVSLKQRIVRRVLMIVPMAALVFLVGRMGWLDQAADKLTFSRTSWFDNTALVEHFRTIVTHNGMTSDSKDCLLFVLNGNDPPDATRIDVMEKHSGTCPGDRNTLPHLFTLRIDRIDQTAQTDWQSPGVFRPLPR,	K_sp_SXCC1_00442_MATSSPTPPPRLTRRRGPVTLRQRIVRRVLMIVPMAALVFVVGRMGWLDQAADRLTFSRTSWFDNTALVEHYRTLVTHNGMTAVPGNCLLFVLNGNDPPDATHIDVMEKHSGTCPGDRNTLPKLFTLQIDRIDQKAQTDWQSPGVFHPLPR,	K_xylinus_E25_01956_MTKTPTPPRLTRRRAPVTLKQRIVRRVLMIVPMAALVFLIGRMGWLDQAADRLTFSRASWFDNTALVEHFRTIVTHNGMTSDSKDCLLFVLNGNDPPDATRIDVMEKHSGRCPGDRNTLPHLFTLQIDRVEQTAQTDWQSPGVFHPLPR,	K_europaeus_NBRC_3261_02850_MTKPPTPTPPRLTRRRGPVSLKQRIVRRVLMIVPMAALVFLVGRMGWLDQAADKLTFSRTSWFDNTALVEHFRTIVTHNGMTSDSKDCLLFVLNGNDPPDATRIDVMEKHSGTCPGDRNTLPHLFTLRIDRIDQTAQTDWQSPGVFRPLPR,	K_medellinensis_NBRC_3288_01138_MTQDSPTAPPRLSRRRGPVTLRQRIVRRVLMIVPMAALVFVVGRMGWLDQAADKLTFSRTSWFDNTALVEHYRTIVTHNGMTSVSGNCLLFVLNGNDPPDATHIDVMEKHSGTCPGDRNTLPKLFTLQIDRIDQKALTDWQSPGVFHPLPR,	K_intermedius_TF2_02243_MTKAPAPTPPRLTRRRGPVTLKQRIVRRVLMIVPMAALVFLVGRMGWLDQAADRLTFSRTSWFDNTALVEHFRTIVTHNGMTSDSKDCLLFVVNGNDPPDATRIDVMEKHSGKCPGDRSTLPRLFTLQIDRVDQQAQTDWQSPGVFHPLPR,	K_xylinus_E26_00520_MTKTPTPPRLTRRRAPVTLKQRIVRRVLMIVPMAALVFLIGRMGWLDQAADRLTFSRASWFDNTALVEHFRTIVTHNGMTSDSKDCLLFVLNGNDPPDATRIDVMEKHSGRCPGDRNTLPHLFTLQIDRVEQTAQTDWQSPGVFHPLPR,	K_hansenii_JCM_7643_00191_MAVSPRLSGRKRAPMTIRQRIVRRVLMVIPMALLAFIVMRMGWLDQAADRLTFSKVSWFDNTALVEHFRTIVTHNGMTHDRKDCLLFVLNGNDPPDATNLDVMERHSGSCPGDHNTLPRLFTLRVDRLSQSVQTDWQTPGVFHAMPQ,	K_xylinus_BCRC_12334_PROKKA_00514_MTKTPTPPRLTRRRAPVTLKQRIVRRVLMIVPMAALVFLIGRMGWLDQAADRLTFSRASWFDNTALVEHFRTIVTHNGMTSDSKDCLLFVLNGNDPPDATRIDVMEKHSGRCPGDRNTLPHLFTLQIDRVEQTAQTDWQSPGVFHPLPR,	K_rhaeticus_AF1_01921_MATSSPTPPPRLTRRRGPVTLRQRIVRRVLMIVPMAALVFVVGRMGWLDQAADRLTFSRTSWFDNTALVEHYRTLVTHNGMTAVPGNCLLFVLNGNDPPDATHIDVMEKHSGTCPGDRNTLPKLFTLQIDRIDQKALTDWQSPGVFHPLPH,	K_hansenii_ATCC_23769_02232_MAVSPRLSGRKRAPMTIRQRIVRRVLMVIPMALLAFIVMRMGWLDQAADRLTFSKVSWFDNTALVEHFRTIVTHNGMTHDRKDCLLFVLNGNDPPDATNLDVMERHSGSCPGDHNTLPRLFTLRVDRLSQSVQTDWQTPGVFHAMPQ,	K_hansenii_ATCC_53582_00169_MAVSPRLSGRKRAPMTIRQRIVRRVLMVIPMALLAFIVMRMGWLDQAADRLTFSKVSWFDNTALVEHFRTIVTHNGMTHDRKDCLLFVLNGNDPPDATNLDVMERHSGSCPGDHNTLPRLFTLRVDRLSQSVQTDWQTPGVFHAMPQ,	K_xylinus_NBRC_13693_02249_MTRAPTPTPPRLTRRRGPVTLKQRIVRRVLMIVPMAALVFLVGRMGWLDQAADKLTFSRTSWFDNTALVEHFRTIVTHNGMTSDSKDCLLFVVNGNDPPDATRIDVMEKHSGKCPGDRNTLPRLFTLQIDRIDQKVQTDWQSPGVFHPLPR,
Ortho_gr_11	the_core_genome	the_filtered_set	K_kakiaceti_JCM_25156_00105_MAQLVAELQQPRLRGLIAAKFGLELDDAPTMLTLRGRTRAKDGRIHRDSACKRVTVLLYLNPADNGAWSRHEGCLRLLRNAHDLEDFAAEIPPLAGTLVIFPNGPDTWHGHRQYVGPRYTIQLNYMANDASARNELRRHRLSALTKRLPWVA,	K_intermedius_AF2_03934_MIQPVTPDYAALETAPVSTAPFAHVVVPHFIRPDDLHALAASLPDIRSGGSFPPGALTLSPLMAQLVTELEGPRLRTLIARKFALDLDTAPTMLTLRGRTRAKDGRIHRDSASKRVTVLLYLNAGDDTAWARHEGCLRLLRNGHDLEDFTVEVPPVNGTLLVFPNGPDTWHGHRQYVGPRHTIQLNYMTNDTRARNELRRHRLSALTKRLPWVA,	K_europaeus_5P3_03296_MIRPVTPDYATLEAAAVSTAPFPHVVVPHFIGPDDLHALATSLPDIRSGGSFPPGALTLSPLMAQLVRELEGSRLRGLIARKFALDLDTAPTMLTLRGRTRAKDGRIHRDSDSKRVTVLLYLNAADDAAWSRHEGCLRLLRNAHDIEDFAAEIPPVNGTLLIFPNGPDTWHGHRQYVGPRHTIQLNYMTNDARARNELRRHRFSALTKRLPWVA,	K_europaeus_LMG_18494_01925_MIRPVTPDYATLEAAAVSTAPFPHVVVPHFIGPDDLHALATSLPDIRSGGSFPPGALTLSPLMAQLVRELEGPRLRALIARKFALNLDTAPTMLTLRGRTRAKDGRIHRDSDSKRVTVLLYLNAADDAAWSRHEGCLRLLRNAHDIEDFAAEIPPVNGTLLIFPNGPDTWHGHRQYVGPRHTIQLNYMTNDARARNELRRHRFSALTKRLPWVA,	K_europaeus_LMG_18890_03163_MIRPVTPDYATLEAAAVSTAPFPHVVVPHFIGPDDLHALATSLPDIRSGGSFPPGALTLSPLMAQLVRELEGPRLRGLIARKFALDLDTAPTMLTLRGRTRAKDGRIHRDSDSKRVTVLLYLNAADDAAWSRHEGCLRLLRNAHDIEDFAAEIPPVNGTLLIFPNGPDTWHGHRQYVGPRHTIQLNYMTNDARARNELRRHRFSALTKRLPWVA,	K_oboediens_174Bp2_02280_MIQPVTPDYAALEAAPVSTAPFAHVVVPHFIRPDDLHALAASLPDIRSGGSFPPGALTLSPLMARLVTELEGPRLRTLIARKFALDLDTAPTMLTLRGRTRAKDGRIHRDSASKRVTVLLYLNAGDDTAWARHEGCLRLLRNDHDLEDFTVEVPPVNGTLLVFPNGPDTWHGHRQYVGPRHTIQLNYMTNDARARNELRRHRLSALTKRLPWVA,	Ga_diazotrophicus_PAl_5_01371_MTITAPIRPDYAALEAAPVSDDPFPHAVVPHFIRPDDLQALVASLPELASGGSFPPSALAVSPLVRGVMEEMEGPVLRGIIARKFGLDLHDAPTMLTLRGRTREKDGRIHCDSVAKRVTVLLYLNPASASWARQEGCVRLLRGPDDIEDFAAEVPPVDGTLLIFPNGPTTWHGHRQYVGRRYTIQLNYMETGAKARSELRRHRLSALAKRLSRAA,	K_europaeus_CECT_8546_00766_MIRPVTPDYATLEAAAVSTAPFPHVVVPHFIGPDDLHALATSLPDIRSGGSFPPGALTLSPLMAQLVRELEGPRLRGLIARKFALDLDTAPTMLTLRGRTRAKDGRIHRDSDSKRVTVLLYLNAADDAAWSRHEGCLRLLRNAHDIEDFAAEIPPVNGTLLIFPNGPDTWHGHRQYVGPRHTIQLNYMTNDARARNELRRHRFSALTKRLPWVA,	K_sp_SXCC1_03300_MPCGGADLAVVSALSTNPRLQDGMIQPVTPDYAAFEAAPVSRTPFAHVVVPHFIGAADLHALAASLPLIRSGGSFPPEALDLSPLMSRLVTELEGPRLRGLIAGKFGLDLDTAPTMLTLRGRTRARDGRIHRDSDSKRVTVLLYLNGDSEGEAWSRHEGCLRLLRGPDDLEDFAAEIPPVNGTLLVFPNGPDTWHGHRPYVGPRYTIQLNYMTNDARARSELRRHRLSALTKRLPWVA,	K_xylinus_E25_02989_MIRPVTPDYAALEAAAVSAAPFAHVVVPHFIGPDDLHALAASLPDIRSGGSFPPGALTLSPLMAQLVRELEGPRLRELIARKFALDLETAPTMLTLRGRTRAKDGRIHRDSDSKRVTVLLYLNAAGDAAWARHEGCLRLLRNAHDLEDFAAEIPPVNGTLLVFPNGPDTWHGHRRYVGPRHTIQLNYMTNDARARNELRRHRLSALTKRLPWVA,	K_europaeus_NBRC_3261_00742_MIRPVTPDYATLEAAAVSTAPFPHVVVPHFIGPDDLHALAASLPDIRSGGSFPPGALTLSPLMAQLVRELEGPRLRGLIARKFALDLDTAPTMLTLRGRTRAKDGRIHRDSDSKRVTVLLYLNAADDAAWSRHEGCLRLLRNAHDIEDFAAEIPPVNGTLLIFPNGPDTWHGHRQYVGPRHTIQLNYMTNDARARNELRRHRFSALTKRLPWVA,	K_medellinensis_NBRC_3288_02398_MALILPPQPMRLQDGMIQPVTPDYAAFEGAPVSTAPFPHMVVPHFIRQADLQALTASLPIIRSGGSFPPQALGLSPLMTQLVAELEGPRLRGLIAGRFGLDLEGAPTMLTLRGRTRARDGRIHRDSDSKRVTVLLYLNAASEGDAWSRHEGCLRLLRGPDDLEDFAAEIPPVNGTLLVFPNGPETWHGHRPYVGPRYTIQLNYMTNDTRARNELRRHRLSALTKRLPWVA,	K_intermedius_TF2_00833_MIQPVTPDYAALETAPVSTAPFAHVVVPHFIRPDDLHALAASLPDIRSGGSFPPGALTLSPLMAQLVTELEGPRLRTLIARKFALDLDTAPTMLTLRGRTRAKDGRIHRDSASKRVTVLLYLNAGDDTAWARHEGCLRLLRNGHDLEDFTVEVPPVNGTLLVFPNGPDTWHGHRQYVGPRHTIQLNYMTNDTRARNELRRHRLSALTKRLPWVA,	K_xylinus_E26_01472_MIRPVTPDYAALEAAAVSAAPFAHVVVPHFIGPDDLHALAASLPDIRSGGSFPPGALTLSPLMAQLVRELEGPRLRELIARKFALDLETAPTMLTLRGRTRAKDGRIHRDSDSKRVTVLLYLNAAGDAAWARHEGCLRLLRNAHDLEDFAAEIPPVNGTLLVFPNGPDTWHGHRRYVGPRHTIQLNYMTNDARARNELRRHRLSALTKRLPWVA,	K_hansenii_JCM_7643_00745_MHHLRPTPSGMRLTMALRRTAWPLNLGRVPLVVAPQDRMTIPIIPDYAALENAVVATDPFPHAIVPHFIGTQDLRAAVASLPVFGAGGSYPPSALKLSPLIRDLVAELQGPRLRDIIAAKFGLDLHDAPTMLTLRGRTRAQDGRIHRDSACKRVTVLLYLNVDDTAWTRHEGCLRLLRGEHDIEDYTTEVAPVNGTLLVFPNGMNTWHGHRRYVGVRNTIQLNYMTNDSRARGELRRHRLSALTKRLRIAA,	K_xylinus_BCRC_12334_PROKKA_02539_MIRPVTPDYAALEAAAVSAAPFAHVVVPHFIGPDDLHALAASLPDIRSGGSFPPGALTLSPLMAQLVRELEGPRLRELIARKFALDLETAPTMLTLRGRTRAKDGRIHRDSDSKRVTVLLYLNAAGDAAWARHEGCLRLLRNAHDLEDFAAEIPPVNGTLLVFPNGPDTWHGHRRYVGPRHTIQLNYMTNDARARNELRRHRLSALTKRLPWVA,	K_rhaeticus_AF1_00273_MPCGGADLAVVSALSTNPRLQDGMIQPVTPDYAAFEAAPVSRTPFAHVVVPHFIGAADLHALAASLPLIRSGGSFPPEALDLSPLMSRLVTELEGPRLRGLIAGKFGLDLDTAPTMLTLRGRTRARDGRIHRDSDSKRVTVLLYLNGDSEGEAWSRHEGCLRLLRGPDDLEDFAAEIPPVNGTLLVFPNGPDTWHGHRPYVGPRYTIQLNYMTNDARARSELRRHRLSALTKRLPWVA,	K_hansenii_ATCC_23769_00313_MHHLRPTPSGMRLTMALRRTAWPLNLGRVPLVVAPQDRMTIPIIPDYAALENAVVATDPFPHAIVPHFIGTQDLRAAVASLPVFGAGGSYPPSALKLSPLIRDLVAELQGPRLRDIIAAKFGLDLHDAPTMLTLRGRTRAQDGRIHRDSACKRVTVLLYLNVDDTAWTRHEGCLRLLRGEHDIEDYTTEVAPVNGTLLVFPNGMNTWHGHRRYVGVRNTIQLNYMTNDSRARGELRRHRLSALTKRLRIAA,	K_hansenii_ATCC_53582_01299_MHHLRPTPSGMRLTMALRRTAWPLNLGRVPLVVAPQDRMTIPIIPDYAALENAVVATDPFPHAIVPHFIGTQDLRAAVASLPVFGAGGSYPPSALKLSPLIRDLVAELQGPRLRDIIAAKFGLDLHDAPTMLTLRGRTRAQDGRIHRDSACKRVTVLLYLNVDDTAWTRHEGCLRLLRGEHDIEDYTTEVAPVNGTLLVFPNGMNTWHGHRRYVGVRNTIQLNYMTNDSRARGELRRHRLSALTKRLRIAA,	K_xylinus_NBRC_13693_00026_MIQPVTPDYAALEAAPVSTAPFAHVVVPHFIRPDDLHALAASLPDIRSGGSFPPGALTLSPLMARLVTELEGPRLRTLIARKFALDLDTAPTMLTLRGRTRAKDGRIHRDSASKRVTVLLYLNAGDDTAWARHEGCLRLLRNDHDLEDFTVEVPPVNGTLLVFPNGPDTWHGHRQYVGPRHTIQLNYMTNDARARNELRRHRLSALTKRLPWVA,
Ortho_gr_12	the_core_genome	NA	K_kakiaceti_JCM_25156_00131_MARDDAPRPPRLNLMALDIVADRDALVIPLACGLPDGMFAHDGQITKREIRAATLSALAPRRGEMLWDIGGGSGSIGIEWMLRHPANRAIAIEKSPARGARIAHNALNLGVPALRVVAGSAPDILRQMLADGMTPPDAIFIGGGVSNPGMLDAAWQALPAHGRLVANAVTLESEAAVMAAHAKWGGTLTRMQVEHLEPIGRFHAFRPGMGVTTYAVHRAGGARP,	K_intermedius_AF2_02792_MRMTTPWLHVIGIGEEGVEGLPPALRTLIAGADLVVGGARHLALAATVTTGRTLSWPHPFADGIDRLLAHRGQAVCVLASGDPFLFGVGSTLRRHVPMGEMRCYPAPSSVALACNLLGWAEQDVNVLSLCGRPMEAVAPALQPGARLVVLSADEETPVRFARWLHERGFGPSTMHVLGALGGVGQAHHTATVADMAADTPRPPRLNLMALDIVATRDALVIPLACGLPDDMFAHDGQITKREIRAATLSALAPRRGEVLWDIGGGSGSISIEWMLRHPANRAVAIEKSADRRARIAHNALNLGVPALRIVAGEAPAILPTLAADGLPPPDAIFIGGGVSRPGMLDAAWRALRPGGRLVANAVTLESEAAVIAAHA…	K_europaeus_5P3_03280_MTTPWLHVIGIGEEGVEGLPPATRALVAGAGLVVGGARHLALAASVITGRTLAWPHPFADGIARVLAHRGESVCVLASGDPFLFGVGTTLRQHVPMGEMACHPAPSCVALACNLLGWAEQDINVLSLCGRPMEAVAPALQPGARLVVLSADEDSPAHFARWLHERGFGPSIMHVLGALGGAGQTRHTGTVAEMAAADAPRPPRLNLMALEIVATRDALVIPLACGLPDDMFAHDGQITKREIRAATLSALAPRRGEVLWDIGGGSGSISIEWMLRHPANRAIAIEKSADRRARIAHNALNLGVPALHVVAGEAPAVLPTLTADGLPAPDAIFIGGGISNPGMLDAAWHALRPGGRLVANAVTLESEAAVIATHARWG…	K_europaeus_LMG_18494_02476_MTTPWLHVIGIGEEGVEGLPPATRALVAGAGLVVGGVRHLALAASVITGRTLAWPHPFADGIARVLAHRGESVCVLASGDPFLFGVGTTLRRHVPMGEMACHAAPSCLALACNLLGWAEQDINVLSLCGRPMEAVAPALQPGARLVVLSADEDSPAHFARWLHERGFGPSIMHVLGALGGAGQTRHTGTVAEMAAADAPRPPRLNLMALEIVATRDALVIPLACGLPDDMFAHDGQITKREIRAATLSALAPQRGEVLWDIGGGSGSISIEWMLRHPANRAIAIEKSADRRTRIAHNALNLGVPALHVVAGEAPAVLPTLTADGLPAPDAIFIGGGISNPGMLDAAWHALRPGGRLVANAVTLESEAAVIA…	K_europaeus_LMG_18890_02519_MTTPWLHVIGIGEEGVEGLPPATRALVAGAGLVVGGARHLALAASVITGRTLAWPHPFADGIARVLAHRGESVCVLASGDPFLFGVGTTLRQHVPMGEMACHPAPSCVALACNLLGWAEQDINVLSLCGRPMEAVAPTLQPGARLVVLSADEDSPAHFARWLHERGFGPSIMHVLGALGGAGQTRHTGTVAEMAAADAPRPPRLNLMALEIVATRDALVIPLACGLPDDMFAHDGQITKREIRAATLSALAPRRGEVLWDIGGGSGSISIEWMLRHPANRAIAIEKSADRRARIAHNALNLGVPALHVVAGEAPAVLPTLTADGLPAPDAIFIGGGISNPGMLDTAWHALRPGGRLVANAVTLESEAAVIA…	K_oboediens_174Bp2_02834_MTTPWLHVIGIGEEGVEGLPPALRTLIAGADLVVGGARHLALAATMVTGRTLAWPHPFVDGVARLLAHRGQAVCVLASGDPFLFGVGSTLCRHVPMGEMRCYPAPSSVALACNLLGWAEQDVNVLSLCGRPMEAVAPALQPGARLVVLSADEETPARFARWLHERGFGPSTMHVLGALGGAGQTHHTATVADMAADAPRPPRLNLMALDIVATRDALVIPLACGLPDEMFAHDGQITKREIRAATLSALAPRRGEVLWDIGGGSGSISIEWMLRHPANRAVAIEKSAERRARIARNALNLGVPALHIVAGEAPAILPTLAADGLPPPDAIFIGGGISSPGMLDAAWRALRPGGRLVANAVTLESEAAVMAAHAR…	*_no_ortholog,	K_europaeus_CECT_8546_00750_MTTPWLHVIGIGEEGVEGLPPATRALVAGAGLVVGGARHLALAASVITGRTLAWPHPFADGIARVLAHRGESVCVLASGDPFLFGVGTTLRQHVPMGEMACHPAPSCVALACNLLGWAEQDINVLSLCGRPMEAVAPTLQPGARLVVLSADEDSPAHFARWLHERGFGPSIMHVLGALGGAGQTRHTGTVAEMAAADAPRPPRLNLMALEIVATRDALVIPLACGLPDDMFAHDGQITKREIRAATLSALAPRRGEVLWDIGGGSGSISIEWMLRHPANRAIAIEKSADRRARIAHNALNLGVPALHVVAGEAPAVLPTLTADGLPAPDAIFIGGGISNPGMLDTAWHALRPGGRLVANAVTLESEAAVIA…	K_sp_SXCC1_03282_MTIPWLHVIGIGEDGVEALPATHRALIAGAELVAGGARHLALAAPLVTGRTLAWPHPLADGMAGLLGWRGRRVCVLASGDPFLFGIGTTLRRHVPMGEMACLPAPSSVALACNLLGWAEQDITLLSLCGRPMEATGPALQPGGRLVVLSADEHTPHAFAQWLDGRGFGASTLHILGRLGGGAQTHQSARVADVARAKGPEVPRLNLMALEVVAARDALVIPLACGLPDDLFTHDGQITKREIRAATLSALAPRRGEVLWDIGAGSGSISIEWMLRHPANRAIAVEKSAIRRARIAHNALNLGVPALQVVAGEAPACIARMRADGLPAPNAIFLGGGISNPGMLEAAWQALPPGGRLVANAVTLESEACVMAAHARWGGTLTR…	K_xylinus_E25_02974_MTTPWLHVIGIGEEGVEGLPPASRALIAGAGLVVGGARHLALAASVITGRTLAWPHPFADGIAQVLAHRGQPVCVLASGDPFLFGVGTTLRRHVPMGEMACHPAPSCVALACNLLGWAEQDVSILSLCGRPMAAVAPALQPGARLVVLSADEDSPARFARWLHERGFGPSTLHVLGALGGTGQTHHSATVTQMAADAPPSPRLNLMALDIVAARDALVIPLACGLPDEMFAHDGQITKREIRAATLSALAPRRGEVLWDIGGGSGSISIEWMLRHPANRAVAIEKSADRRARIAHNALNLGVPALHVVAGEAPAVLPTLATDGLPPPDAIFIGGGISNPGMLDAAWRALRPGGRLVANAVTLESEAAVIAAHARRGGTL…	K_europaeus_NBRC_3261_02088_MTTPWLHVIGIGEEGVEGLPPATRALVAGAGLVVGGARHLALAASVITGRTLAWPHPFADGIARVLAHRGESVCVLASGDPFLFGVGTTLRQHVPMGEMACHPAPSCVALACNLLGWAEQDINVLSLCGRPMEAVAPALQPGARLVVLSADEDSPAHFARWLHERGFGPSIMHVLGALGGAGQTRHTGTVAEMAADAPRPPRLNLMALEIVATRDALVIPLACGLPDDMFAHDGQITKREIRAATLSALAPRRGEVLWDIGGGSGSISIEWMLRHPANRAIAIEKSADRRARIAHNALNLGVPALHVVAGEAPAVLPTLTADGLPAPDAIFIGGGISNPGMLDAAWHALRPGGRLVANAVTLESEAAVIAA…	K_medellinensis_NBRC_3288_02413_MTSPWLHVIGIGEDGVEALPATHRALIAEAELVVGGARHLALAAPLVTGRTLAWPHPLADGIAEVLGGRGRPVCVLASGDPFLFGIASTLHRHVPMGEMVCLPSPSSIALACNLLGWAEQDITLLSLCGRPMEATAPALQPGGRLVVLSADEHTPRAFARWLDGRGFGSSTVHILGRLGGDAQTHHSARVSDVAQADSLDVPRLNLMAIEVVAARNALVIPLACGLSDDLFDHDGQITKREIRAATLSALAPRQGEILWDIGAGSGSIGIEWMLRHPANRAIAVEKSATRRARIVHNALNLGVPALEVVAGEAPVCIAQMQADGLPVPDAIFVGGGISNPGMLEAAWQALRPGGRLVANAVTLESEA…	K_intermedius_TF2_01373_MRMTTPWLHVIGIGEEGVEGLPPALRTLIAGADLVVGGARHLALAATVTTGRTLSWPHPFADGIDRLLAHRGQAVCVLASGDPFLFGVGSTLRRHVPMGEMRCYPAPSSVALACNLLGWAEQDVNVLSLCGRPMEAVAPALQPGARLVVLSADEETPVRFARWLHERGFGPSTMHVLGALGGVGQAHHTATVADMAADTPRPPRLNLMALDIVATRDALVIPLACGLPDDMFAHDGQITKREIRAATLSALAPRRGEVLWDIGGGSGSISIEWMLRHPANRAVAIEKSADRRARIAHNALNLGVPALRIVAGEAPAILPTLAADGLPPPDAIFIGGGVSRPGMLDAAWRALRPGGRLVANAVTLESEAAVIAAHA…	K_xylinus_E26_01309_MTTPWLHVIGIGEEGVEGLPPASRALIAGAGLVVGGARHLALAASVITGRTLAWPHPFADGIAQVLAHRGQPVCVLASGDPFLFGVGTTLRRHVPMGEMACHPAPSCVALACNLLGWAEQDVSILSLCGRPMAAVAPALQPGARLVVLSADEDSPARFARWLHERGFGPSTLHVLGALGGTGQTHHSATVTQMAADAPPSPRLNLMALDIVAARDALVIPLACGLPDEMFAHDGQITKREIRAATLSALAPRRGEVLWDIGGGSGSISIEWMLRHPANRAVAIEKSADRRARIAHNALNLGVPALHVVAGEAPAVLPTLATDGLPPPDAIFIGGGISNPGMLDAAWRALRPGGRLVANAVTLESEAAVIAAHARRGGTL…	K_hansenii_JCM_7643_03165_MTHPAWLHVIGIGEDGVEGLSEVAQALIASAELVAGGRRHLLLVEGLMRGERLMWPASMSEGIERMLRWRGRRVVVLASGDPFSFGIGVTLCRHMPVAEMTCIPAPSSIALACARMGWARQDTAVLSICGRPMEVVAPALQPGAHLIVLSADARSPMTLAKWMTSRGFGPSVIHVLEALGGPYEHHRHMRADMLAAGMGDAINPLNLMGIEVVAEPDAMVLPLSAGLPDDMFAHDGQITKREIRAATLSALAPRQGEMLWDIGGGAGSVAIEWMLRHPANRAITIERNHDRAARIAANALALGTPALRIVEGGALETLGALHDANTPRPDAVFVGGGVSNPGLVEGAWNALRPGGRLVANAVTLQGEAVLLAK…	K_xylinus_BCRC_12334_PROKKA_00742_MTTPWLHVIGIGEEGVEGLPPASRALIAGAGLVVGGARHLALAASVITGRTLAWPHPFADGIAQVLAHRGQPVCVLASGDPFLFGVGTTLRRHVPMGEMACHPAPSCVALACNLLGWAEQDVSILSLCGRPMAAVAPALQPGARLVVLSADEDSPARFARWLHERGFGPSTLHVLGALGGTGQTHHSATVTQMAADAPPSPRLNLMALDIVAARDALVIPLACGLPDEMFAHDGQITKREIRAATLSALAPRRGEVLWDIGGGSGSISIEWMLRHPANRAVAIEKSADRRARIAHNALNLGVPALHVVAGEAPAVLPTLATDGLPPPDAIFIGGGISNPGMLDAAWRALRPGGRLVANAVTLESE…	K_rhaeticus_AF1_00289_MTIPWLHVIGIGEDGVEALPATHRALIAGAELVAGGARHLALAAPLVTGRTLAWPHPLADGMAGLLGWRGRRVCVLASGDPFLFGIGTTLRRHVPMGEMACLPVPSSVALACNLLGWAEQDITLLSLCGRPMEATAPALQPGGRLVVLSADEHTPHAFAQWLDGRGFGGSTLHILGRLGGGAQTHQSARVADVARAKGPDVPRLNLMALEVVAARDALVIPLACGLPDDLFAHDGQITKREIRAATLSALAPRRGEVLWDIGAGSGSISIEWMLRHPANRAIAVEKSAIRRARIAHNALNLGVPALQVVAGEAPACIARMRADGLPAPNAIFLGGGISNPGMLEAAWQALPPGGRLVANAVTLESEACVMAAHARWG…	K_hansenii_ATCC_23769_00329_MTHPAWLHVIGIGEDGVEGLSEVAQALIASAELVAGGRRHLLLVEGLMRGERLMWPASMSEGIERMLRWRGRRVVVLASGDPFSFGIGVTLCRHMPVAEMTCIPAPSSIALACARMGWARQDTAVLSICGRPMEVVAPALQPGAHLIVLSADARSPMTLAKWMTSRGFGPSVIHVLEALGGPYEHHRHMRADMLAAGMGDAINPLNLMGIEVVAEPDAMVLPLSAGLPDDMFAHDGQITKREIRAATLSALAPRQGEMLWDIGGGAGSVAIEWMLRHPANRAITIERNHDRAARIAANALALGTPALRIVEGGALETLGALHDANTPRPDAVFVGGGVSNPGLVEGAWNALRPGGRLVANAVTLQGEAVLL…	K_hansenii_ATCC_53582_01283_MTHPAWLHVIGIGEDGVEGLSEVAQALIASAELVAGGRRHLLLVEGVMRGERLMWPASMSEGIERMLRWRGRRVVVLASGDPFSFGIGVTLCRHMPVAEMTCIPAPSSIALACARMGWARQDTAVLSICGRPMEVVAPALQPGAHLIVLSADARSPMTLAKWMTSRGFGPSVIHVLEALGGPYEHHRHMRADMLAAGMGDAINPLNLMGIEVVAEPDAMVLPLSAGLPDDMFAHDGQITKREIRAATLSALAPRQGEMLWDIGGGAGSVAIEWMLRHPANRAITIERNHDRAARIAANALALGTPALRIVEGGALETLGALHDANTPRPDAVFVGGGVSNPGLVEGAWNALRPGGRLVANAVTLQGEAVLL…	K_xylinus_NBRC_13693_00622_MTAPWLHVIGIGEEGVEGLPPALRTLIAGADLVVGGARHLALAATVTTGRTLAWPHPFVDGVARLLAHRGQAVCVLASGDPFLFGVGSTLCRHVPMGEMRCYPAPSSVALACNLLGWAEQDVNVLSLCGRPMEAVAPALQPGARLVVLSADEETPARFARWLHERGFGPSTMHVLGALGGAGQTHHTATVADMAADAPRPPRLNLMALDIVATRDALVIPLACGLPDEMFAHDGQITKREIRAATLSALAPRRGEVLWDIGGGSGSISIEWMLRHPANRAVAIEKSADRRARIARNALNLGVPALHIVAGEAPAILPTLAADGLPPPDAIFIGGGISSPGMLDAAWRALRPGGRLVANAVTLESEAAVMAAH…
Ortho_gr_13	the_core_genome	the_filtered_set	K_kakiaceti_JCM_25156_00135_MQRTVRAAVKRGVKWLTLYAFSSENWRRAPGEVADLTGLLRYYLRHKVAELSREGVRLRVIGDLTRFPVDIQEEARRAERVTAANGRLVLVLALSYGGRADIVQAAIRMARAVAGGELAASDIDETVFASALQTAGMPDPDLIVRTSGECRLSNFLLWQSAYAELVFLETPWPDFDETHFDTVLAIYSRRERRFGARPT,	K_intermedius_AF2_02114_MHNLPLLAGHRAGAEAVQRTVRAATKRGVRWLTLYAFSSENWRRAPGEVADLTSLLRYYLRHKVAELSREGVRLRVIGDLARFPVDIQEEARRAEDTTRNNTRLVLVLALSYGGRADIVQAAGRMAQAVARGELQPGDIDETLFASALLTAGMPDPDLVVRTSGECRLSNFLLWQSAYAELVFLDIPWPDFDATHFDAVLDIYSRRERRFGARPA,	K_europaeus_5P3_03495_MSGSDHPATAHTCLPEHVAIIMDGNGRWASTRGLPLLAGHRAGAEAVQRTVRAATARGVRWLTLYAFSSENWRRAPGEVADLTSLLRYYLRHKVAELSREGVRLRIIGDLARFPRDIQEEARRAEEVTRGNTRLVLVLALSYGGRADIVQAATRMAQAVARGELRAEQIDETVFASALLTAGMPDPDLVVRTSGECRLSNFLLWQSAYAELVFLDIPWPDFDATHFDAVLDIYSRRERRFGARPA,	K_europaeus_LMG_18494_03069_MSGSDHPATAHTCLPEHVAIIMDGNGRWASTRGLPLLAGHRAGAEAVQRTVRAATARGVRWLTLYAFSSENWRRAPGEVADLTSLLRYYLRHKVAELSREGVRLRIIGDLARFPRDIQEEARRAEEVTRGNTRLVLVLALSYGGRADIVQAATRMAQAVARGELRAEQIDETVFASALLTAGMPDPDLVVRTSGECRLSNFLLWQSAYAELVFLDIPWPDFDATHFDAVLDIYSRRERRFGARPA,	K_europaeus_LMG_18890_03649_MSGSDHPATAHTCLPEHVAIIMDGNGRWASTRGLPLLAGHRAGAEAVQRTVRAATARGVRWLTLYAFSSENWRRAPGEVADLTSLLRYYLRHKVAELSREGVRLRIIGDLARFPRDIQEEARRAEEVTRGNTRLVLVLALSYGGRADIVQAATRMAQAVARGELRAEQIDETVFASALLTAGMPDPDLVVRTSGECRLSNFLLWQSAYAELVFLDIPWPDFDATHFDAVLDIYSRRERRFGARPA,	K_oboediens_174Bp2_03151_MHNLPLLAGHRAGAEAVQRTVRAATKRGVRWLTLYAFSSENWRRAPGEVADLTSLLRYYLRHKVAELSREGVRLRVIGDLARFPVDIQEEARRAEDTTRDNTRLVLVLALSYGGRADIVQAASRMAQAVARGELQPGDIDETLFASALLTAGMPDPDLVVRTSGECRLSNFLLWQSAYAELVFLDIPWPDFDATHFDAVLDIYSRRERRFGARPA,	Ga_diazotrophicus_PAl_5_02089_MTVSPVPGPLAGTTASLVPPATTAPISAPVTTSGSTAPVSGLDRGRGAPALPAHVAVIMDGNGRWAAARGLPRVAGHRAGAEAVRRCIRAAITRGVGCLTLYAFSSENWRRTPDEVADLTALLRYYLRHKVAELCREGVRIRIIGDLSRFDADVRDEARRAEDMTAANTRLTLVLALSYGGRADIVQAAARVAFAARSGTIDPAELDEALFSRFLLTADVPDPDLIVRTSGECRLSNFLLWQSAYAELVFIETLWPDFDEHHFDAALDMFARRERRFGARPAL,	K_europaeus_CECT_8546_01308_MSGSDHPATAHTCLPEHVAIIMDGNGRWASTRGLPLLAGHRAGAEAVQRTVRAATARGVRWLTLYAFSSENWRRAPGEVADLTSLLRYYLRHKVAELSREGVRLRIIGDLARFPRDIQEEARRAEEVTRGNTRLVLVLALSYGGRADIVQAATRMAQAVARGELRAEQIDETVFASALLTAGMPDPDLVVRTSGECRLSNFLLWQSAYAELVFLDIPWPDFDATHFDAVLDIYSRRERRFGARPA,	K_sp_SXCC1_01254_MDGNGRWASTRGLPLLAGHRAGADAVQRTVRAAISRGVGWVTLYAFSSENWRRAPGEVADLTGLLRYYLRHKVAELSREGVCLRFIGDLARFPVDIQEEARRAETVTAANTRLVLVLALSYGGRADIVQAAIRLAQAVGRGERAATDIDEATFAGALLTAGMPDPDLVVRTSGECRLSNFLLWQSAYAELVFLDTPWPDFDETHFDTVLNIYSRRERRFGARPA,	K_xylinus_E25_00520_MCVTEEGDQVLSGSDHPATAHTCLPEHVAIIMDGNGRWAGMRGLPLLAGHRAGAEAVQRTVRAATARGVRWLTLYAFSSENWRRAPGEVADLTSLLRYYLRHKVAELSREGVRLRIIGDLARFPPDIQEEARRAEAVTRGNTRLVLVLALSYGGRADIVQAATRMAQAVARGELRAEQIDETIFAGALLTAGMPDPDLVVRTSGECRLSNFLLWQSAYAELVFLDIPWPDFDATHFDTVLDIYSRRERRFGARPA,	K_europaeus_NBRC_3261_03418_MSGSDHPATAHTCLPEHVAIIMDGNGRWASTRGLPLLAGHRAGAEAVQRTVRAATARGVRWLTLYAFSSENWRRAPGEVADLTSLLRYYLRHKVAELSREGVRLRIIGDLARFPHDIQEEARRAEEVTRGNTRLVLVLALSYGGRADIVQAATRMAQAVARGELRAEQIDETVFASALLTAGMPDPDLVVRTSGECRLSNFLLWQSAYAELVFLDIPWPDFDATHFDAVLDIYSRRERRFGARPA,	K_medellinensis_NBRC_3288_03025_MSGSDHRAAGRYSLPEHVAIIMDGNGRWASMRGLPLLAGHRAGAEAVQRTVRAAISRGVGWITLYAFSSENWRRAPGEVADLTGLLRYYLRHKVAELSREGVCLRFIGDLARFPADIQEEARRAEAVTAGNTSLVLVLALSYGGRADIVQAATHLAQAVARGERVATDIDETAFAGALLTAGMPDPDLVVRTSGECRLSNFLLWQSAYAELVFLDTPWPDFDETHFDTVLNIYSRRERRFGARPV,	K_intermedius_TF2_03247_MHNLPLLAGHRAGAEAVQRTVRAATKRGVRWLTLYAFSSENWRRAPGEVADLTSLLRYYLRHKVAELSREGVRLRVIGDLARFPVDIQEEARRAEDTTRNNTRLVLVLALSYGGRADIVQAAGRMAQAVARGELQPGDIDETLFASALLTAGMPDPDLVVRTSGECRLSNFLLWQSAYAELVFLDIPWPDFDATHFDAVLDIYSRRERRFGARPA,	K_xylinus_E26_00405_MCVTEEGDQVLSGSDHPATAHTCLPEHVAIIMDGNGRWAGMRGLPLLAGHRAGAEAVQRTVRAATARGVRWLTLYAFSSENWRRAPGEVADLTSLLRYYLRHKVAELSREGVRLRIIGDLARFPPDIQEEARRAEAVTRGNTRLVLVLALSYGGRADIVQAATRMAQAVARGELRAEQIDETIFAGALLTAGMPDPDLVVRTSGECRLSNFLLWQSAYAELVFLDIPWPDFDATHFDTVLDIYSRRERRFGARPA,	K_hansenii_JCM_7643_00367_MYPVAGERRAGSVPVHVAIIMDGNGRWAASRGLPLLAGHRAGAEAVQRCIRAAVASGVKWLTLYAFSSENWRRTPQEVADLTSLLRYYLRYKVAELAAKGVRIRIIGDLSRFAPDVRAEARRAELETASNTVLTVVLALSYGGRADIMQAALRMAKAVQDGTLAPGQIDEDVFGGFLMTADMPDPDIVVRTSGESRLSNFLLWQSAYAELIFIETLWPDFDAGHFDAVLQIYSRRERRFGARPV,	K_xylinus_BCRC_12334_PROKKA_02407_MCVTEEGDQVLSGSDHPATAHTCLPEHVAIIMDGNGRWAGMRGLPLLAGHRAGAEAVQRTVRAATARGVRWLTLYAFSSENWRRAPGEVADLTSLLRYYLRHKVAELSREGVRLRIIGDLARFPPDIQEEARRAEAVTRGNTRLVLVLALSYGGRADIVQAATRMAQAVARGELRAEQIDETIFAGALLTAGMPDPDLVVRTSGECRLSNFLLWQSAYAELVFLDIPWPDFDATHFDTVLDIYSRRERRFGARPA,	K_rhaeticus_AF1_01278_MDGNGRWASTRGLPLLAGHRAGADAVQRTVRAAISRGVGWVTLYAFSSENWRRAPGEVADLTGLLRYYLRHKVAELSREGVCLRFIGDLARFPVDIQEEARRAETVTAANTRLVLVLALSYGGRADIVQAAIRLAQAVGRGERAATDIDEATFAGALLTAGMPDPDLVVRTSGECRLSNFLLWQSAYAELVFLDTPWPDFDETHFDTVLNIYSRRERRFGARPA,	K_hansenii_ATCC_23769_00892_MYPVAGERRAGSVPVHVAIIMDGNGRWAASRGLPLLAGHRAGAEAVQRCIRAAVASGVKWLTLYAFSSENWRRTPQEVADLTSLLRYYLRYKVAELAAKGVRIRIIGDLSRFAPDVRAEARRAELETASNTVLTVVLALSYGGRADIMQAALRMAKAVQDGTLAPGQIDEDVFGGFLMTADMPDPDIVVRTSGESRLSNFLLWQSAYAELIFIETLWPDFDAGHFDAVLQIYSRRERRFGARPV,	K_hansenii_ATCC_53582_02133_MYPVAGERRAGSVPVHVAIIMDGNGRWAASRGLPLLAGHRAGAEAVQRCIRAAVASGVKWLTLYAFSSENWRRTPQEVADLTSLLRYYLRYKVAELAAKGVRIRIIGDLSRFAPDVRAEARRAELETASNTVLTVVLALSYGGRADIMQAALRMAKAVQDGTLAPGQIDEDVFGGFLMTADMPDPDIVVRTSGESRLSNFLLWQSAYAELIFIETLWPDFDAGHFDAVLQIYSRRERRFGARPV,	K_xylinus_NBRC_13693_02784_MHNLPLLAGHRAGAEAVQRTVRAATKRGVRWLTLYAFSSENWRRAPGEVADLTSLLRYYLRHKVAELSREGVRLRVIGDLARFPVDIQEEARRAEDTTRDNTRLVLVLALSYGGRADIVQAASRMAQAVARGELQPGDIDETLFASALLTAGMPDPDLVVRTSGECRLSNFLLWQSAYAELVFLDIPWPDFDATHFDAVLDIYSRRERRFGARPV,
Ortho_gr_14	the_core_genome	NA	K_kakiaceti_JCM_25156_00142_MKPIASCALLGLLAVACAPAAHAEVPEGELNSLYIRPEVQLPAPALSFPEYPVVDDCTTEFGDAVTNACVTVEKEQALILQPAWAAYQDSDKIACQEDVIRVRHIQLYKNLAYCLDSRRYEAWRREHPQGR,	K_intermedius_AF2_00804_MKKLITCALLGVLAAGGISTARAEVPEGELNSLYIRPEVKLPAPSLAFPNYPIVDDCTTEFGDEVTNVCVTQEKERALVLQPAWDEYQDSDKIACQEDVTHVRHIQLYKNLAYCLDKRRYDAWLKKHPNGK,	K_europaeus_5P3_01754_MKKIITCALLGVLAASAVPTAHAEVPEGELNSLYIRPEVKLPAPALTFPNYPVVDDCTTEFGDEVTNACVTQEKERALVLQPAWDEYQDSDKIACQEDVTHVRHVQLYKNLAYCLDKRRYDAWLKKHPNGK,	K_europaeus_LMG_18494_02163_MKKIITCALLGVLAASAVPTAHAEVPEGELNSLYIRPEVKLPAPALTFPNYPVVDDCTTEFGDEVTNACVTQEKERALVLQPAWDEYQDSDKIACQEDVTHVRHVQLYKNLAYCLDKRRYDAWLKKHPNGK,	K_europaeus_LMG_18890_02359_MKKIITCALLGVLAASVVPTAHAEVPEGELNSLYIRPEVKLPAPALTFPNYPVVDDCTTEFGDEVTNACVTQEKERALVLQPAWDEYQDSDKIACQEDVTHVRHVQMYKNLAYCLDKRRYDAWLKKHPNGK,	K_oboediens_174Bp2_01833_MKKLITCALLGVLAASGISTARAEVPEGELNSLYIRPEVKLPAPALAFPNYPIVDDCTTEFGDEVTNACVTQEKERALVLQPAWDEYQDSDKIACQEDVTHIRHIQLYKNLAYCMDKRRYDAWLKKHPNGQ,	*_no_ortholog,	K_europaeus_CECT_8546_02261_MKKIITCALLGVLAASAVPTAHAEVPEGELNSLYIRPEVKLPAPALTFPNYPVVDDCTTEFGDEVTNACVTQEKERALVLQPAWDEYQDSDKIACQEDVTHVRHVQLYKNLAYCLDKRRYDAWLKKHPNGK,	K_sp_SXCC1_03061_MKKITTCALLAVLAAACAPHARADVPEGELNSLYIRPEVQLPAPALTFPNYPVVDDCTTEFGDAVTNACVTGEKERALVLQPAWDEYQDSDKITCQEEVTHIRHIQLYKNLAYCLDKRRYDAWRKTHPEGH,	K_xylinus_E25_00266_MKKIITCALLGVLAAGASMAHAEVPEGELDSLYIRPEVKLPAPALTFPNYPIVDDCTTEFGDDVTNACVTHEKERALVLQPAWDEYQDSDKITCQEDVTHVRHIQLYKNLAYCLDKRRYDAWLKTHPNGK,	K_europaeus_NBRC_3261_01019_MKKIITCALLGVLAASAVPTAHAEVPEGELNSLYIRSEVKLPAPALTFPNYPVVDDCTTEFGDEVTNTCVTQEKERALVLQPAWDEYQDSDKIACQEDVTHVRHVQLYKNLAYCLDKRRYDAWLKKHPNGK,	K_medellinensis_NBRC_3288_01886_MKKITTLALLGVLAAGGAPHARANVPEGELNSLYIRPEVQLPTPALSFPSYPIVDDCTTEFGDEVTNACVTGEKERALVLQPAWDEYKDSDKITCQEEVVHTRHIQLYKNLAYCLDKRRYDAWRKTHPEGH,	K_intermedius_TF2_01220_MKKLITCALLGVLAAGGISTARAEVPEGELNSLYIRPEVKLPAPSLAFPNYPIVDDCTTEFGDEVTNVCVTQEKERALVLQPAWDEYQDSDKIACQEDVTHVRHIQLYKNLAYCLDKRRYDAWLKKHPNGK,	K_xylinus_E26_02818_MKKIITCALLGVLAAGASMAHAEVPEGELDSLYIRPEVKLPAPALTFPNYPIVDDCTTEFGDDVTNACVTHEKERALVLQPAWDEYQDSDKITCQEDVTHVRHIQLYKNLAYCLDKRRYDAWLKTHPNGK,	K_hansenii_JCM_7643_00552_MKKTGGVIAVLSVVAATLVTGVSPAHAVSEAMLDSLYVDPSVHLPAASPAFPEYDIDADCTNEFGDEVKYACVSAEKEKAAVLRGVWDEYKDADRVTCQQQVTAQRHIQLYKNLAFCVDQRRYDAYVRHHPGVAQQH,	K_xylinus_BCRC_12334_PROKKA_02270_MKKIITCALLGVLAAGASMAHAEVPEGELDSLYIRPEVKLPAPALTFPNYPIVDDCTTEFGDDVTNACVTHEKERALVLQPAWDEYQDSDKITCQEDVTHVRHIQLYKNLAYCLDKRRYDAWLKTHPNGK,	K_rhaeticus_AF1_02390_MKKITTCALLAVLAAACAPHARAEVPEGELNSLYIRPEVQLPAPALTFPNYPVVDDCTTEFGDAVTNACVTGEKERALVLQPAWDEYQDSDKITCQEEVTHIRHIQLYKNLAYCLDKRRYDAWRKTHPEGH,	K_hansenii_ATCC_23769_02824_MKKTGGVIAVLSVVAATLVTGVSPAHAVSEAMLDSLYVDPSVHLPAASPAFPEYDIDADCTNEFGDEVKYACVSAEKEKAAVLRGVWDEYKDADRVTCQQQVTAQRHIQLYKNLAFCVDQRRYDAYVRHHPGVAQQH,	K_hansenii_ATCC_53582_01101_MKKTGGVIAVLSVVAATLVTGVSPAHAVSEAMLDSLYVDPSVHLPAASPAFPEYDIDADCTNEFGDEVKYACVSAEKEKAAVLRGVWDEYKDADRVTCQQQVTAQRHIQLYKNLAFCVDQRRYDAYVRHHPGAAQQH,	K_xylinus_NBRC_13693_02134_MKKLITCALLGVLAAGGISTARAEVPEGELNSLYIRPEVKLPAPALAFPNYPIVDDCTTEFGDEVTNACVTQEKERALVLQPAWDEYQDSDKIACQEDVTHIRHIQLYKNLAYCLDKRRYDAWLKKHPNGQ,
Ortho_gr_15	the_core_genome	the_filtered_set	K_kakiaceti_JCM_25156_00143_MVARSLPPERYEAFTLALLSSQDHWAFASGVDRTAEIGKMAALAGMSSDQFQQTIHDETLRHAIMEQEDRAQMQYKIDGTPTFRFNDREQVSQELTYEEFAKKVEAAAR,	K_intermedius_AF2_02529_MPIKRRTLLALAPALITSGGLLSGRAVAQAADPRLSIRAVGNPSAKVHVEEWFSLTCTHCARFAAEVFPEIRTRLVDTGRVYYIFRDFPLDQVALTASMVARALPPERYEPFVLALLSSQDRWAFGKDVNPEEQIQKMAALAGMSADTFQQTVHDDKLRHAIMDEEDRAQTQYKIDGTPTFRFNDKEQVAQELNYEEFAKKVEAAAQ,	K_europaeus_5P3_01874_MPIKRRTLLALAPALITGGGLLSGRAMAQDADPRLSIRAVGNPQAKVHVEEWFSLTCTHCARFAAEVFPEIRTKLVDTGRVYYIFRDFPLDQVALTASMVARALPPERYEPFVLALLSSQDRWAFGKDVNPEEQIQKMAALAGMSADTFQQTVHDDKLRHAIMDEEDRAQAQYKIDGTPTFRFNDKEQVAQELNYEEFAKKVEAAAQ,	K_europaeus_LMG_18494_02764_MAQDADPRLSIRAVGNPQAKVHVEEWFSLTCTHCARFAAEVFPEIRTKLVDTGRVYYIFRDFPLDQVALTASMVARALPPERYEPFVLALLSSQDRWAFGKDVNPEEQIQKMAALAGMSADTFQQTVHDDKLRHAIMDEEDRAQAQYKIDGTPTFRFNDKEQVAQELNYEEFAKKVEAAAQ,	K_europaeus_LMG_18890_02211_MPIKRRTLLALAPALITGGGLLSGRAMAQDADPRLSIRAVGNPQAKVHVEEWFSLTCTHCARFAAEVFPEIRTKLVDTGRVYYIFRDFPLDQVALTASMVARALPPERYEPFVLALLSSQDRWAFGKDVNPEEQIQKMVALAGMSADTFQQTIHDDKLRHAIMDEEDRAQAQYKIDGTPTFRFNNKEQVAQELNYEEFAKKVEAAAQ,	K_oboediens_174Bp2_02865_MPIKRRTLLALAPALITSGGLLSGRAVAQAADPRLSIRAVGNPSAKVHVEEWFSLTCTHCARFAAEVFPEIRTKLVDTGRVYYIFRDFPLDQVALTASMVARALPPERYEPFVLALLSSQDRWAFGKDVNPEEQIQKMAALAGMSADTFQQTVHDDKLRHAIMDEEDRAQAQYKIDGTPTFRFNDREQVAQELTYEEFAKKVEAAAQ,	Ga_diazotrophicus_PAl_5_01783_MPVTRRTLIATAPALLAPGLAPRAARAADTDPRMSVRAAGNPAAKVHVEEWFSLTCTHCARFAGEVFPEIRTRLIETGKVYYIFRDFPLDQLALAAAMIARTLPPERYEPFVLSLLSSQDRWAFARDVNPQDELQKMAALAGMPADLFQKTIADDTLRQAIMDEENRAQAQYKIEGTPTFRFNDKVQVGQEMTYDDFAQKVASLA,	K_europaeus_CECT_8546_01656_MPIKRRTLLALTPALITGGGLLSGRAMAQDADPRLSIRAVGNPQAKVHVEEWFSLTCTHCARFAAEVFPEIRTKLVDTGRVYYIFRDFPLDQVALTASMVARALPPERYEPFVLALLSSQDRWAFGKDVNPEEQIQKMAALAGMSADTFQQTVHDDKLRHAIMDEEDRAQAQYKIDGTPTFRFNDKEQVAQELNYEEFAKKVEAAAQ,	K_sp_SXCC1_00336_MPIKRRTLLALAPALITGGSLLSGRAMAEAADPRLSIRAVGNPQARVRVEEWFSLTCTHCARFAAEIFPEVRSRLIDTGKVYYIFRDFPLDQVALTASMVARSLPPERYEPFVLALLSSQDHWAFGKTPEESQEEIRKMAALAGMSSDVFQQTIHDDTLRHAIMDEEDRAQAQYKIDGTPTFRFNDKEQVAQELTYAEFAKKVEAASN,	K_xylinus_E25_01787_MPIKRRTLLALAPALITGGGLLSGRAMAQDADPRLSIRAVGNPQAKVHVEEWFSLTCTHCARFAAEVFPEIRTKLIDTGKVYYIFRDFPLDQVALTASMVARALPPERYEPFVLALLSSQDRWAFGKDVNPEEQIQKMAALAGMSADTFQQTVHDDKLRHTIMDEEDRAQAQYKIDGTPTFRFNDREQVAQELNYEEFARKVEAAAQ,	K_europaeus_NBRC_3261_01607_MPIKRRTLLALAPALITGGGLLSGRAMAQDADPRLSIRAVGNPQAKVHVEEWFSLTCTHCARFAAEVFPEIRTKLVDTGRVYYIFRDFPLDQVALTASMVARALPPERYEPFVLALLSSQDRWAFGKDVNPEEQIQKMAALAGMSADTFQQTVHDDKLRHAIMDEEDRAQAQYKIDGTPTFRFNDKEQVAQELNYEEFAKKVEAAAQ,	K_medellinensis_NBRC_3288_01000_MPIKRRTLLTLVPALITGGSLLSGRAMAQATDPRLTIRAAGNPQAKVQVEEWFSLTCTHCARFAAEIFPEVRSKLIDTGKVYYIFRDFPLDQVALTASMVARSLPPERYEPFVLALLSSQDRWAFGKDVNPEQEIQKMAALAGMSTDLFQQTIHDDKLRHAIMDEEDRAQALYKIDGTPTFRFNGKEQVAQELTYDEFAKKVEAASH,	K_intermedius_TF2_03358_MPIKRRTLLALAPALITSGGLLSGRAVAQAADPRLSIRAVGNPSAKVHVEEWFSLTCTHCARFAAEVFPEIRTRLVDTGRVYYIFRDFPLDQVALTASMVARALPPERYEPFVLALLSSQDRWAFGKDVNPEEQIQKMAALAGMSADTFQQTVHDDKLRHAIMDEEDRAQTQYKIDGTPTFRFNDKEQVAQELNYEEFAKKVEAAAQ,	K_xylinus_E26_01028_MPIKRRTLLALAPALITGGGLLSGRAMAQDADPRLSIRAVGNPQAKVHVEEWFSLTCTHCARFAAEVFPEIRTKLIDTGKVYYIFRDFPLDQVALTASMVARALPPERYEPFVLALLSSQDRWAFGKDVNPEEQIQKMAALAGMSADTFQQTVHDDKLRHTIMDEEDRAQAQYKIDGTPTFRFNDREQVAQELNYEEFARKVEAAAQ,	K_hansenii_JCM_7643_02688_MLITRRTLLASAAPALLLGAGMASGARAQAADPRLAIRALGNPSAKVHVEEWFSLTCTHCARFSEEVFPEVRSKLIDTGKVYYIFRDFPLDQVALSAAMIARSLPGDRYEAFVLALLASQDRWAFGKDVNPQDELRKMAALAGMSADLFQQTLADDKLRHAIMDEEDRAQAQYKIDGTPTFRFNDKEQVSQELTYEQFAQKVESLS,	K_xylinus_BCRC_12334_PROKKA_00522_MPIKRRTLLALAPALITGGGLLSGRAMAQDADPRLSIRAVGNPQAKVHVEEWFSLTCTHCARFAAEVFPEIRTKLIDTGKVYYIFRDFPLDQVALTASMVARALPPERYEPFVLALLSSQDRWAFGKDVNPEEQIQKMAALAGMSADTFQQTVHDDKLRHTIMDEEDRAQAQYKIDGTPTFRFNDREQVAQELNYEEFARKVEAAAQ,	K_rhaeticus_AF1_03616_MPIKRRTLLALAPALITGGSLLSGRAMAEAADPRLSIRAVGNPQARVRVEEWFSLTCTHCARFAAEIFPEVRSRLIDTGKVYYIFRDFPLDQVALTASMVARSLPPERYEPFVLALLSSQDHWAFGKTPEESQEEIRKMAALAGMSSDVFQQTIHDDTLRHAIMDEEDRAQAQYKIDGTPTFRFNDKEQVAQELTYAEFARKVEAASN,	K_hansenii_ATCC_23769_02111_MLITRRTLLASAAPALLLGAGMASGARAQAADPRLAIRALGNPSAKVHVEEWFSLTCTHCARFSEEVFPEVRSKLIDTGKVYYIFRDFPLDQVALSAAMIARSLPGDRYEAFVLALLASQDRWAFGKDVNPQDELRKMAALAGMSADLFQQTLADDKLRHAIMDEEDRAQAQYKIDGTPTFRFNDKEQVSQELTYEQFAQKVESLS,	K_hansenii_ATCC_53582_01742_MLITRRTLLASAAPALLLGAGMASGARAQAADPRLAIRALGNPSAKVHVEEWFSLTCTHCARFSEEVFPEVRSKLIDTGKVYYIFRDFPLDQVALSAAMIARSLPGDRYEAFVLALLASQDRWAFGKDVNPQDELRKMAALAGMSADLFQQTLADDKLRHAIMDEEDRAQAQYKIDGTPTFRFNDKEQVSQELTYEQFAQKVESLS,	K_xylinus_NBRC_13693_00852_MPIKRRTLLALAPALITSGGLLSGRAVAQAADPRLSIRAVGNPSAKVHVEEWFSLTCTHCARFAAEVFPEIRTKLVDTGRVYYIFRDFPLDQVALTASMVARALPPERYEPFVLALLSSQDRWAFGKDVNPEEQIQKMAALAGMSADTFQQTVHDDKLRHAIMDEEDRAQAQYKIDGTPTFRFNDREQVAQELTYEEFAKKVEAAAQ,
Ortho_gr_16	the_core_genome	the_filtered_set	K_kakiaceti_JCM_25156_00155_MQKAVPPGEGGMAALIGVGMDLERATTLCAEAANFTDEAGRTHRQVLEVANDNGGGQVVVAGEMAAIDRVIALAKAQGVKRALKLPVSAPFHCSMMEPAAVEMRDALAEARISPPVVPVVANVTAAKVTQPDMIRDLLVRQITGTVRWRESVDAMVAMGIDSFVEIGAGKVLAGLVRRINGDVATRSVGTPADIEAYLAAR,	K_intermedius_AF2_01952_MEVMPVQAFVFPGQGSQSVGMGRDLAEAFAPAREVFQEVDDALGQHLSKLMFDGPMEDLTRTDNAQPALMAVSLAVLRVLEREGGVDLKRDVALVAGHSLGEYSALAAAGALGVAQTARLLRLRGNAMQKAVPPGVGGMAALIGVGMDMERATSLCAEAAIFTDDAGRTHTQVLEVANDNGGGQVVVAGEMAAIDRVIVLARAQGVKRALKLPVSAPFHCSMMAPAAEEMRVALADTDIKAPLVPVVANVTAAKVTDPATIRDLLVRQVTGTVRWRESVDAMVAMGIDSFVEIGSGKVLSGLVKRINGDVATRPVGTPADIEAYLAAR,	K_europaeus_5P3_03018_MEVMPVQAFVFPGQGSQSVGMGRDLAEAFAPAREVFQEVDDALDQHLSQLMFEGPMEDLTRTDNAQPALMAVSLAVLRVLEREGGLELKRDVALVAGHSLGEYSALAAAGALGVAQTARLLRLRGNAMQKAVPPGMGGMAALIGVGMDMERAASLCAEAATFTDEAGRAHTQVLEVANDNGGGQVVVAGETAAIDRVIALAKAQGVKRALRLPVSAPFHCSMMAPAAEEMRAALADTDIKAPVVPVVANVTAAKVTDPATIRDLLVRQVTGTVRWRESVDAMVAMGIDSFVEIGSGKVLAGLVKRINGDVATRSVGTPADIEAYLAAR,	K_europaeus_LMG_18494_01627_MEVMPVQAFVFPGQGSQSVGMGRDLAEAFAPAREVFQEVDDALDQHLSQLMFEGPMEDLTRTDNAQPALMAVSLAVLRVLEREVGLELKRDVALVAGHSLGEYSALAAAGALGVAQTARLLRLRGNAMQKAVPPGMGGMAALIGVGMDMERAASLCAEAATFTDEAGRAHTQVLEVANDNGGGQVVVAGETAAIDRVIALAKAQGVKRALRLPVSAPFHCSMMAPAAEEMRAALADTDIKAPVVPVVANVTAAKVTDPATIRDLLVRQVTGTVRWRESVDAMVAMGIDSFVEIGSGKVLAGLVKRINGDVATRSVGTPADIEAYLAAR,	K_europaeus_LMG_18890_01958_MEVMPVQAFVFPGQGSQSVGMGRDLAEAFAPAREVFQEVDDALDQHLSQLMFEGPMEDLTRTDNAQPALMAVSLAVLRVLEREGGLELKRDVALVAGHSLGEYSALAAAGALGVAQTARLLRLRGNAMQKAVPPGMGGMAALIGVGMDMERAASLCAEAATFTDEAGRAHTQVLEVANDNGGGQVVVAGETAAIDRVIALAKAQGVKRALRLPVSAPFHCSMMAPAAEEMRAALADTDIKAPVVPVVANVTAAKVTDPATIRDLLVRQVTGTVRWRESVDAMVAMGIDSFVEIGSGKVLAGLVKRINGDVATRSVGTPADIEAYLAAR,	K_oboediens_174Bp2_02391_MEVMPVQAFVFPGQGSQSVGMGRDLAEAFAPAREVFQEVDDALGQHLSKLMFDGPMEDLTRTDNAQPALMAVSLAVLRVLEREGGVDLKRDVALVAGHSLGEYSALAAAGALGVAQTARLLRLRGNAMQKAVPPGMGGMAALIGVGMDMERATSLCAEAATFTDDAGKVHTQVLEVANDNGGGQVVVAGEMAAIDRVIALARAQGVKRALKLPVSAPFHCSMMAPAAEEMRAALADTDIKVPVVPVVANVTAAKVTDPATIRDLLVRQVTGTVRWRESVDAMVAMGVDSFVEIGSGKVLSGLVKRINGDVATRPVGTPADIEAYLAAR,	Ga_diazotrophicus_PAl_5_02842_MRNILNNEDAMPVHAFIFPGQGSQSVGMGSELAAAFAPAREVFQEVDDALDQKLSALMFEGPMEDLTRTENTQPALMAVSLAVLRVLEKEGGLDLKRTAALVAGHSLGEYSALAAAGALGIAQTARLLRLRGTAMQKAVPAGEGGMAALIGVDLDQARAICAEAAILRTEGQPDRTETIEIANDNGGGQIVISGRLSAVERAIGVAKARGVKRALLLPVSAPFHCSLMAPAADAMGEALERAEIAPPVVPVVANVSAAKVTDPQAIRDLLVRQVTGTVRWRESVEAMAAMGVDSFVELGAGKVLSGLVRRIVPDAATRSVGTPADVEAFLATL,	K_europaeus_CECT_8546_00094_MEVMPVQAFVFPGQGSQSVGMGRDLAEAFAPAREVFQEVDDALDQHLSQLMFEGPMEDLTRTDNAQPALMAVSLAVLRVLEREGGLELKRDVALVAGHSLGEYSALAAAGALGVAQTARLLRLRGNAMQKAVPPGMGGMAALIGVGMDMERAASLCAEAATFTDEAGRAHTQVLEVANDNGGGQVVVAGETAAIDRVIALAKAQGVKRALRLPVSAPFHCSMMAPAAEEMRAALADTDIKAPVVPVVANVTAAKVTDPATIRDLLVRQVTGTVRWRESVDAMVAMGIDSFVEIGSGKVLAGLVKRINGDVATRSVGTPADIEAYLAAR,	K_sp_SXCC1_00726_MEVMPVQAFVFPGQGSQSVGMGRDLAEAFAPAREVFQEVDDALEQHLSTLMFEGPMEELTRTDNAQPALMAVSLAVLRVLEREGGLDLKRDVALVAGHSLGEYSALAAAGALGIARTARLLRLRGNAMQAAVPPGQGGMAALIGADMDMDRAASLCAEAATFTDEAGKTHTEVLEVANDNGGGQVVVAGQMAAIDRVIALARAQGVKRALKLPVSAPFHCSMMAPAADAMRAALADTDIAAPAVPLVANVTAAKVTDPATIRDLLVRQVTGTVRWRESVDAMVGMGIDSFVEIGSGKVLAGLVRRINGDVATRSVGTPADIEAYLAAR,	K_xylinus_E25_00899_MEVMPVQAFVFPGQGSQSVGMGRDLAEAFAPAREVFQEVDDALGQHLSKLMFEGPMEDLTRTDNAQPALMAVSLAVLRVLEREGGVDLKRDVALVAGHSLGEYSALAAAGALGIAQTARLLRLRGNAMQKAVPPGVGGMAALIGVGMDMDRAASLCAEAATFTDEAGRSHTQVLEVANDNGGGQVVVAGETAAIDRVIALAKAQGVKRALRLPVSAPFHCSMMAPAAEEMRAALADTDIKAPVVPVVANVTAAKVTDPATIRDLLVRQVTGTVRWRESVDAMVAMGIDSFVEIGSGKVLAGLVKRINGDVATRSVGTPADIEAYLAAR,	K_europaeus_NBRC_3261_03116_MEVMPVQAFVFPGQGSQSVGMGRDLAEAFAPAREVFQEVDDALDQHLSQLMFEGPMEDLTRTDNAQPALMAVSLAVLRVLEREGGLDLKRDVALVAGHSLGEYSALAAAGALGVAQTARLLRLRGNAMQKAVPPGMGGMAALIGVGMDMERAASLCAEAATFTDEAGRAHTQVLEVANDNGGGQVVVAGETAAIDRVIALAKAQGVKRALRLPVSAPFHCSMMAPAAEEMRAALADTDIKAPVVPVVANVTAAKVTDPATIRDLLVRQVTGTVRWRESVDAMVAMGIDSFVEIGSGKVLAGLVKRINGDVATRSVGTPADIEAYLAAR,	K_medellinensis_NBRC_3288_00307_MEDMPVQAFVFPGQGSQSVGMGRDLAEAFAPAREVFQEVDDALEQHLSTLMFEGPMEDLTRTDNAQPALMAVSLAVLRVLEREGGLDLKRDVALVAGHSLGEYSALAAAGALGIAQTARLLRLRGNAMQKAVPPGEGGMAALIGADMDMERAASLCAEAATFTDETGKTCKEVLEVANDNGGGQVVVAGQMAAIDRVIALAKAQGVKRALKLPVSAPFHCSMMASAADAMRAALADTDIAPPVVPVVANVTAAKVSDPATIRDLLVRQVTGTVRWRESVDAMVAMGADSFVEIGSGKVLAGLVRRINGDVATRSVGTPADIEAYLAAR,	K_intermedius_TF2_00762_MEVMPVQAFVFPGQGSQSVGMGRDLAEAFAPAREVFQEVDDALGQHLSKLMFDGPMEDLTRTDNAQPALMAVSLAVLRVLEREGGVDLKRDVALVAGHSLGEYSALAAAGALGVAQTARLLRLRGNAMQKAVPPGVGGMAALIGVGMDMERATSLCAEAAIFTDDAGRTHTQVLEVANDNGGGQVVVAGEMAAIDRVIVLARAQGVKRALKLPVSAPFHCSMMAPAAEEMRVALADTDIKAPLVPVVANVTAAKVTDPATIRDLLVRQVTGTVRWRESVDAMVAMGIDSFVEIGSGKVLSGLVKRINGDVATRPVGTPADIEAYLAAR,	K_xylinus_E26_03251_MEVMPVQAFVFPGQGSQSVGMGRDLAEAFAPAREVFQEVDDALGQHLSKLMFEGPMEDLTRTDNAQPALMAVSLAVLRVLEREGGVDLKRDVALVAGHSLGEYSALAAAGALGIAQTARLLRLRGNAMQKAVPPGVGGMAALIGVGMDMDRAASLCAEAATFTDEAGRSHTQVLEVANDNGGGQVVVAGETAAIDRVIALAKAQGVKRALRLPVSAPFHCSMMAPAAEEMRAALADTDIKAPVVPVVANVTAAKVTDPATIRDLLVRQVTGTVRWRESVDAMVAMGIDSFVEIGSGKVLAGLVKRINGDVATRSVGTPADIEAYLAAR,	K_hansenii_JCM_7643_00430_MPVQAFIFPGQGSQSVGMGRDLADAFAPAREVFQEVDDALGQHLSKLMFEGPIEELTRTENTQPALMAVSLAVLRVLEREGGVDLRTQVALVAGHSLGEYSALAAVGAFGLTQAARLLRVRGQAMQKAVPVGRGGMAALIGVDLEQARAICEEAAVVKEEGRPDRHEVIEIANDNGGGQVVVAGESAAIERAIAIAKARKVKRALALPVSAPFHCSLMEPAAEAMHDALAREDIRPPVIPVVANVTAAKVTDPATIRDLLVRQVTGTVRWRESVEAMVAMGVDSFVEIGAGKVLSGLVRRINGDVATCSVGTPADVEAFLAAR,	K_xylinus_BCRC_12334_PROKKA_01002_MEVMPVQAFVFPGQGSQSVGMGRDLAEAFAPAREVFQEVDDALGQHLSKLMFEGPMEDLTRTDNAQPALMAVSLAVLRVLEREGGVDLKRDVALVAGHSLGEYSALAAAGALGIAQTARLLRLRGNAMQKAVPPGVGGMAALIGVGMDMDRAASLCAEAATFTDEAGRSHTQVLEVANDNGGGQVVVAGETAAIDRVIALAKAQGVKRALRLPVSAPFHCSMMAPAAEEMRAALADTDIKAPVVPVVANVTAAKVTDPATIRDLLVRQVTGTVRWRESVDAMVAMGIDSFVEIGSGKVLAGLVKRINGDVATRSVGTPADIEAYLAAR,	K_rhaeticus_AF1_02930_MEVMPVQAFVFPGQGSQSVGMGRDLAEAFAPAREVFQEVDDALEQHLSTLMFEGPMEELTRTDNAQPALMAVSLAVLRVLEREGGLDLKRDVALVAGHSLGEYSALAAAGALGIARTARLLRLRGNAMQAAVPPGEGGMAALIGADMDMDRAASLCAEAATFTDEAGKTHTEVLEVANDNGGGQVVVAGQMAAIDRVIALARAQCVKRALKLPVSAPFHCSMMAPAADAMRAALADTDIVAPAVPLVANVTAAKVTDPARIRDLLVRQVTGTVRWRESVDAMVGMGIDSFVEIGSGKVLAGLVRRINGDVATRSVGTPADIEAYLAAR,	K_hansenii_ATCC_23769_01111_MPVQAFIFPGQGSQSVGMGRDLADAFAPAREVFQEVDDALGQHLSKLMFEGPIEELTRTENTQPALMAVSLAVLRVLEREGGVDLRTQVALVAGHSLGEYSALAAVGAFGLTQAARLLRVRGQAMQKAVPVGRGGMAALIGVDLEQARAICEEAAVVKEEGRPDRHEVIEIANDNGGGQVVVAGESAAIERAIAIAKARKVKRALALPVSAPFHCSLMEPAAEAMHDALAREDIRPPVIPVVANVTAAKVTDPATIRDLLVRQVTGTVRWRESVEAMVAMGVDSFVEIGAGKVLSGLVRRINGDVATCSVGTPADVEAFLAAR,	K_hansenii_ATCC_53582_00138_MPVQAFIFPGQGSQSVGMGRDLADAFAPAREVFQEVDDALGQHLSKLMFEGPIEELTRTENTQPALMAVSLAVLRVLEREGGVDLRTQVALVAGHSLGEYSALAAVGAFGLTQAARLLRVRGQAMQKAVPVGRGGMAALIGVDLEQARAICEEAAVVKEEGRPDRHEVIEIANDNGGGQVVVAGESAAIERAIAIAKARKVKRALALPVSAPFHCSLMEPAAEAMHDALAREDIRPPVIPVVANVTAAKVTDPATIRDLLVRQVTGTVRWRESVEAMVAMGVDSFVEIGAGKVLSGLVRRINGDVATCSVGTPADVEAFLAAR,	K_xylinus_NBRC_13693_03002_MEVMPVQAFVFPGQGSQSVGMGRDLAEAFAPAREVFQEVDDALGQHLSKLMFDGPMEDLTRTDNAQPALMAVSLAVLRVLEREGGVDLKRDVALVAGHSLGEYSALAAAGALGVAQTARLLRLRGNAMQKAVPPGMGGMAALIGVGMDMERATSLCAEAATFTDDAGKVHTQVLEVANDNGGGQVVVAGEMAAIDRVIALAKAQGVKRALKLPVSAPFHCSMMAPAAEEMRAALADTDIKVPVVPVVANVTAAKVTDPATIRDLLVRQVTGTVRWRESVDAMVAMGVDSFVEIGSGKVLSGLVKRINGDVATRPVGTPADIEAYLAAR,
Ortho_gr_17	the_core_genome	the_filtered_set	K_kakiaceti_JCM_25156_00157_MTDWNAYRAHLGQSVQAFATLAPDTLKGLQTLDHAAAATGHLDAKTRELIALAVAVTTRCDGCIAVHSKAAVKAGATKEEIAEALGVAVALNAGAALVYSSRVLDAVDTVTAEPGGDACDGVNPVLVSPRFT,	K_intermedius_AF2_03933_MTDWNAYRAHLGDSIKAFAALAPDTIKGLQTLDGAAARTGKLDAKTRELIALAVAVTTRCDGCISVHSTAAVKAGATKEEIAEALGVAVALNAGAATVYSSRVLDAVDTVTA,	K_europaeus_5P3_03295_MTDWNAYRAHLGDSIKAFAALSPDTIKGLQTLDGAAARTGHLDAKTRELIALAVAVTTRCDGCISVHSTAAVKAGATKAEIAEALGVAVALNAGAATVYSSRVLDAVDTVTG,	K_europaeus_LMG_18494_01926_MTDWNAYRAHLGDSIKAFAALSPDTIKGLQTLDGAAARTGHLDAKTRELIALAVAVTTRCDGCISVHSTAAVKAGATKAEIAEALGVAVALNAGAATVYSSRVLDAVDTVTG,	K_europaeus_LMG_18890_03164_MTDWNAYRAHLGDSIKAFAALSPDTIKGLQTLDGAAARTGHLDAKTRELIALAVAVTTRCDGCISVHSTAAVKAGATKAEIAEALGVAVALNAGAATVYSSRVLDAVDTVAG,	K_oboediens_174Bp2_02281_MTDWNAYRAHLGDSIKAFAALSPDTIKGLQTLDGAAARTGKLDAKTRELIALAVAVTTRCDGCISVHSTAAVKAGATKEEIAEALGVAVALNAGAATVYSSRVLDAVDTVTA,	Ga_diazotrophicus_PAl_5_01372_MIDWSAYRRYLGQTMPKLAALTPGTVEGLTTLEEAAVTTGRLDAKTRELIALAVAVTTRCDGCIAVHSRAAVDAGATKEEIAEALGVAVALNAGAAAVYSTRVIDAVQKAAEAG,	K_europaeus_CECT_8546_00765_MTDWNAYRAHLGDSIKAFAALSPDTIKGLQTLDGAAAHTGHLDAKTRELIALAVAVTTRCDGCISVHSTAAVKAGATKAEIAEALGVAVALNAGAATVYSSRVLDAVDTVTG,	K_sp_SXCC1_03299_MTDWNAYRAHLGESIHAFATLSPDTLKGLQTLDGAATKTGRLDAKTRELIALAVAVTTRCDGCISVHSTAAVKAGASREEIAEALGVAVALNAGAAVVYSSRVLDAVDTVVP,	K_xylinus_E25_02988_MTDWNAYRAHLGDSIKAFAALSPDTIKGLQTLDGAAARTGHLDAKTRELIALAVAVTTRCDGCISVHSTAAVKAGATKAEIAEALGVAVALNAGAATVYSSRVLDAVDTVAG,	K_europaeus_NBRC_3261_00743_MTDWNAYRAHLGDSIKAFAALSPDTIKGLQTLDGAAAHTGHLDAKTRELIALAVAVTTRCDGCISVHSTAAVKAGATKAEIAEALGVAVALNAGAATVYSSRVLDAVDTVTG,	K_medellinensis_NBRC_3288_02399_MTDWNAYRAHLGESVRAFATLSPDTLKGLQTLDGAAAKTGKLDAKTRELIALAVAVTTRCDGCISVHSTAAVKAGATKEEIAEALGVAVALNAGAAIVYSSRVLDAVDTVKD,	K_intermedius_TF2_00832_MTDWNAYRAHLGDSIKAFAALAPDTIKGLQTLDGAAARTGKLDAKTRELIALAVAVTTRCDGCISVHSTAAVKAGATKEEIAEALGVAVALNAGAATVYSSRVLDAVDTVTA,	K_xylinus_E26_01471_MTDWNAYRAHLGDSIKAFAALSPDTIKGLQTLDGAAARTGHLDAKTRELIALAVAVTTRCDGCISVHSTAAVKAGATKAEIAEALGVAVALNAGAATVYSSRVLDAVDTVAG,	K_hansenii_JCM_7643_00760_MMMDWNTYRDQLAKGFGKVATLSPGTVEAVVAAGEAGAKTGHLDAKTRELIALAVAATTRCDGCITVHSAEAVKAGATREEIAEALGVAVAMNAGAALVYSARVLDAVDALDTAKG,	K_xylinus_BCRC_12334_PROKKA_02538_MTDWNAYRAHLGDSIKAFAALSPDTIKGLQTLDGAAARTGHLDAKTRELIALAVAVTTRCDGCISVHSTAAVKAGATKAEIAEALGVAVALNAGAATVYSSRVLDAVDTVAG,	K_rhaeticus_AF1_00274_MTDWNAYRAHLGESIHAFATLSPDTLKGLQTLDGAAMKTGRLDAKTRELIALAVAVTTRCDGCISVHSTAAVKAGASREEIAEALGVAVALNAGAAVVYSSRVLDAVDTVVP,	K_hansenii_ATCC_23769_02780_MMMDWNTYRDQLAKGFGKVATLSPGTVEAVVAAGEAGAKTGHLDAKTRELIALAVAATTRCDGCITVHSAEAVKAGATREEIAEALGVAVAMNAGAALVYSARVLDAVDALDTAKG,	K_hansenii_ATCC_53582_00324_MMMDWNTYRDQLAKGFGKVATLSPGTVEAVVAAGEAGAKTGHLDAKTRELIALAVAATTRCDGCITVHSAEAVKAGATREEIAEALGVAVAMNAGAALVYSARVLDAVDALDTAKG,	K_xylinus_NBRC_13693_00027_MTDWNAYRAHLGDSIKAFAALSPDTIKGLQTLDGAAARTGKLDAKTRELIALAVAVTTRCDGCISVHSTAAVKAGATKEEIAEALGVAVALNAGAATVYSSRVLDAVDTVTA,
Ortho_gr_18	NA	NA	K_kakiaceti_JCM_25156_00161_MSNKSKRFPPEFCDRAARMVLEEEKNHPSRWSAVMMIAPKLDIHPDTLSKWTRLHERANAPAVSDLPDREKIRQLERENRELRQANEILRKASAYFAQAELDRIFKP,	K_intermedius_AF2_01171_MMIAPKLDIHPDTLSKWTRLHERANAPAVNDLPDREKIRRLERENRELRQANEILRKASAYFAEGELDRRFRP,	*_no_ortholog,	*_no_ortholog,	*_no_ortholog,	*_no_ortholog,	*_no_ortholog,	K_europaeus_CECT_8546_03366_MSTKSKRFPPEFRERAARMVLEEEKNHPSRWSAVMMIAPKLDIHPDTLSKWTRLHERANAPAVSDLPDREKIRQLERENRELRQANEILRKASAYFAQAELDRIFKP,	*_no_ortholog,	pGX5_PROKKA_00007_MVLEEEKNHPSRWSAVMMIAPKLDIHPDTLSKWTRLHERANAPAVSDLPDREKIRQLERENRELRQANEILRKASAYFAQAELDRIFKP,	K_europaeus_NBRC_3261_02864_MSTKSKRFPPEFRERAARMVLEEEKNHPSRWSAVMMIAPKLDIHPDTLSKWTRLHERANAPAVSDLPDREKIRQLERENRELRQANEILRKASAYFAQAELDRIFKP,	K_medellinensis_NBRC_3288_03320_MSNKSKRFPPEFRDRAARMVLEEEKNHPSRWSAVMMIAPKLDIHPDTLSKWTRLHERANAPAVSDLPDREKIRQLERENRELRQANEILRKASAYFAQAELDRIFKP,	K_intermedius_TF2_00188_MSNKSKRFPPEFRERAARMVLEEEKNHPSRWSAVMMIAPKLDIHPDTLSKWTRLHERANAPAVSDLPDLEKIRQLERENRELRQANEILRKASAYFAQAELDRIFKP,K_intermedius_TF2_01288_MMIAPKLDIHPDTLSKWTRLHERANAPAVNDLPDREKIRRLERENRELRQANEILRKASAYFAEGELDRRFRP,	*_no_ortholog,	*_no_ortholog,	*_no_ortholog,	*_no_ortholog,	*_no_ortholog,	*_no_ortholog,	*_no_ortholog,
Ortho_gr_19	the_core_genome	the_filtered_set	K_kakiaceti_JCM_25156_00165_MTDDNPPFWETTPLADMSRAQWESLCDGCGRCCLHKLREDETDEVLFTDVACRLLDTKTCQCTDYAHRQRRVQDCISLTPEMLADIDWLPPTCGYILVRDGEPLPWWHPLVSGTHESVHAAGISVSGRVVSEREAGMLEDHVIDWPGEAPRNAFRRTPPRS,	K_intermedius_AF2_03584_MTDETPPFWETTPLDQMSSAQWESLCDGCGRCCLHKLREDETDEVLFTDVACRLLDTTSCLCTDYEHRQRRVQDCISLTPQMLADIDWLPPTCGYVLVRDGEPLPWWHPLVSGTRETVHEAGVSVSGRVISERRAGMLEDHVVDWPGEAPRDAFCRTRPPRRG,	K_europaeus_5P3_03113_MTDETPPFWETTPLEQMSTTQWESLCDGCGRCCLHKLREDETDEVLFTDVACRLLDTTSCLCTDYEHRQRRVQDCISLTPEMLADIDWLPPTCGYVLVRDGEPLPWWHPLVSGTRDTVHEAGVSVSGRVISERKAGMLEDHVVDWPGEAPRDAFCRTRPPRR,	K_europaeus_LMG_18494_01445_MTDETPPFWETTPLEQMSTTQWESLCDGCGRCCLHKLREDETDEVLFTDVACRLLDTTSCLCTDYEHRQRRVQDCISLTPEMLADIDWLPPTCGYVLVRDGEPLPWWHPLVSGTRDTVHEAGVSVSGRVISERKAGMLEDHVVDWPGEAPRDAFCRTRPPRR,	K_europaeus_LMG_18890_02143_MTDETPPFWETTPLEQMSTTQWESLCDGCGRCCLHKLREDETDEVLFTDVACRLLDTTSCLCTDYEHRQRRVQDCISLTPEMLADIDWLPPTCGYVLVRDGEPLPWWHPLVSGTRDTVHEAGVSVSGRVISERKAGMLEDHVVDWPGEAPRDAFCRTRPPRR,	K_oboediens_174Bp2_01465_MTDDTPPFWETTPLDQMSSAQWESLCDGCGRCCLHKLREDETDEVLFTDVACRLLDTTSCLCTDYEHRQRRVQDCISLTPEMLADIDWLPPTCGYVLVRDGEPLPWWHPLVSGTRDTVHEAGVSVSGRVISERRAGMLEDHVVDWPGEAPRDAFCRTRPPRR,	Ga_diazotrophicus_PAl_5_01539_MTDTPPFWQVRSLDEMTTEEWESLCDGCGRCCLHKLREDVTDQVLYTDVACRLLDLESCRCSDYAQRRRKVPDCVQLTPAALADIDWLPPSCAYRLLAEGQTLAWWHPLVSGSPDTVHEAGISVRGRAVSERRAGPLEHHIADWPGTMPRPRRPRIRRPA,	K_europaeus_CECT_8546_01001_MTDETPPFWETTPLEQMSTTQWESLCDGCGRCCLHKLREDETDEVLFTDVACRLLDTTSCLCTDYEHRQRRVQDCISLTPEMLADIDWLPPTCGYVLVRDGEPLPWWHPLVSGTRDTVHEAGVSVSGRVISERKAGMLEDHVVDWPGEAPRDAFCRTRPPRR,	K_sp_SXCC1_02910_MTDKTRPFWETTPLDQMTRAQWESVCDGCGRCCLHKLREDETDDVLFTDVACRLLDTETCQCSDYAHRQSRVQDCITLTADRLADIDWLPPTCGYVLLRDGEPLPWWHPLVSGTPETVHEAGISVSGRVISERHAGMLEDHVIDWPGEAPRGAFCRTRPRRR,	K_xylinus_E25_00027_MTDDTPPFWETTPLEQMSATQWESLCDGCGRCCLHKLREDETDEVLFTDVACRLLDTTSCLCTDYEHRQRRVQDCISLTPEMLVDIDWLPPTCGYVLVRDGEPLPWWHPLVSGTRDTVHEAGVSVSGRVISERKAGMLEDHVVDWPGEAPRDAFCRTRPPRR,	K_europaeus_NBRC_3261_03175_MTDETPPFWETTPLEQMSTTQWESLCDGCGRCCLHKLREDETDEVLFTDVACRLLDTTSCLCTDYEHRQRRVQDCISLTPEMLADIDWLPPTCGYVLVRDGEPLPWWHPLVSGTRDTVHEAGVSVSGRVISERKAGMLEDHVVDWPGEAPRDAFCRTRPPRR,	K_medellinensis_NBRC_3288_02101_MTDKTRPFWETTPLDQMTRPQWEAVCDGCGRCCLHKLREDETDDVLFTDVACRLLNTETCQCSDYAHRQSRVQDCITLTADKLADIDWLPPTCGYVLLRDGEPLPWWHPLVSGTTETVHEAGISVSGRVISERHAGMLEDHVIDWPGEAPRNAFCRSRPRSR,	K_intermedius_TF2_00931_MTDETPPFWETTPLDQMSSAQWESLCDGCGRCCLHKLREDETDEVLFTDVACRLLDTTSCLCTDYEHRQRRVQDCISLTPQMLADIDWLPPTCGYVLVRDGEPLPWWHPLVSGTRETVHEAGVSVSGRVISERRAGMLEDHVVDWPGEAPRDAFCRTRPPRRG,	K_xylinus_E26_02445_MTDDTPPFWETTPLEQMSATQWESLCDGCGRCCLHKLREDETDEVLFTDVACRLLDTTSCLCTDYEHRQRRVQDCISLTPEMLVDIDWLPPTCGYVLVRDGEPLPWWHPLVSGTRDTVHEAGVSVSGRVISERKAGMLEDHVVDWPGEAPRDAFCRTRPPRR,	K_hansenii_JCM_7643_03104_MDSRNDGGDRPFWMTVPLSRMTRQQWESLCDGCGRCCLHKLRDDETEEIVFTDVACRLLDTTTCLCKDYPHRQRKVQDCISLTPDMLKDIDWLPPTCGYRLIQEGRPLPWWHPLVSGRADTVHEAGVSVSGRVISERRAGALEDHVVEWPGECPPGADGTQAPDIPSRE,	K_xylinus_BCRC_12334_PROKKA_03420_MTDDTPPFWETTPLEQMSATQWESLCDGCGRCCLHKLREDETDEVLFTDVACRLLDTTSCLCTDYEHRQRRVQDCISLTPEMLVDIDWLPPTCGYVLVRDGEPLPWWHPLVSGTRDTVHEAGVSVSGRVISERKAGMLEDHVVDWPGEAPRDAFCRTRPPRR,	K_rhaeticus_AF1_01995_MTDKTRPFWETTPLDQMTRAQWESVCDGCGRCCLHKLREDETDDVLFTDVACRLLDTETCQCSDYAHRQSRVQDCITLTADRLADIDWLPPTCGYVLLRDGEPLPWWHPLVSGTPETVHEAGISVSGRVISERHAGMLEDHVIDWPGEAPRGAFCRTRPRRR,	K_hansenii_ATCC_23769_00047_MDSRNDGGDRPFWMTVPLSRMTRQQWESLCDGCGRCCLHKLRDDETEEIVFTDVACRLLDTTTCLCKDYPHRQRKVQDCISLTPDMLKDIDWLPPTCGYRLIQEGRPLPWWHPLVSGRADTVHEAGVSVSGRVISERRAGALEDHVVEWPGECPPGADGTQAPDIPSRE,	K_hansenii_ATCC_53582_00777_MDSRNDGGDRPFWMTVPLSRMTRQQWESLCDGCGRCCLHKLRDDETEEIVFTDVACRLLDTTTCLCKDYPHRQRKVQDCISLTPDMLKDIDWLPPTCGYRLIQEGRPLPWWHPLVSGRADTVHEAGVSVSGRVISERRAGALEDHVVEWPGECPPGADGTQAPDIPSRE,	K_xylinus_NBRC_13693_00643_MTDDTPPFWETTPLDQMSSAQWESLCDGCGRCCLHKLREDETEEVLFTDVACRLLDTTSCLCTDYEHRQRRVQDCISLTPEMLADIDWLPPTCGYVLVRDGEPLPWWHPLVSGTRDTVHEAGVSVSGRVISERRAGMLEDHVVDWPGEAPRDAFCRTRPPRRG,
Ortho_gr_20	the_core_genome	the_filtered_set	K_kakiaceti_JCM_25156_00167_MTDTPPDRLSVNPASPFYDEALLDRGIGVRFKGIEKTNVEEYCISEGWVRLAVGRGTDRFGNPMAMKVTGPVEVWFKS,	K_intermedius_AF2_04059_MTNTPPDRLSVNPASPFYNEALLDRGIGVRFKGIEKNNVEEYCISEGWVRLAVGRGTDRFGNPMAMKVKGPVEVWFKS,	K_europaeus_5P3_03178_MTDTPPDRLSVNPASPFYNESLLDRGIGVRFKGIEKNNVEEYCISEGWVRLAVGRGTDRFGNPMAMKVKGPVEVWFKS,	K_europaeus_LMG_18494_01736_MTDTPPDRLSVNPASPFYNESLLDRGIGVRFKGIEKNNVEEYCISEGWVRLAVGRGTDRFGNPMAMKVKGPVEVWFKS,	K_europaeus_LMG_18890_03465_MTDTPPDRLSVNPASPFYNESLLDRGIGVRFKGIEKNNVEEYCISEGWVRLAVGRGTDRFGNPMAMKVKGPVEVWFKS,	K_oboediens_174Bp2_03305_MTDTPPDRLSVNPASPFYNEALLDRGIGVRFKGIEKNNVEEYCISEGWVRLAVGRGTDRFGNPMAMKVKGPVEVWFKS,	Ga_diazotrophicus_PAl_5_01104_MSDTPPDRLSANPESPFHDAALLERGVGVRFKGVEKTNVEEYCVSEGWVRLAVGKTMDRRGNPMTMKLQGPVEVWFKG,	K_europaeus_CECT_8546_00936_MTDTPPDRLSVNPASPFYNESLLDRGIGVRFKGIEKNNVEEYCISEGWVRLAVGRGTDRFGNPMAMKVKGPVEVWFKS,	K_sp_SXCC1_02867_MTDTPPDRLSVNPASPFYNEALLERGIGVRFKGVEKTNVEEYCISEGWVRLAVGRATDRFGNPMTMKVTGPVEVWFKSGTGSE,	K_xylinus_E25_03188_MTDTPPDRLSVNPASPFYNEALLDRGIGVRFKGIEKNNVEEYCISEGWVRLAVGRGTDRFGNPMAMKVKGPVEVWFKSDAKGE,	K_europaeus_NBRC_3261_02633_MTDTPPDRLSVNPASPFYNESLLDRGIGVRFKGIEKNNVEEYCISEGWVRLAVGRGTDRFGNPMAMKVKGPVEVWFKS,	K_medellinensis_NBRC_3288_02154_MTDTPPDRLSVNPASAFYNESLLDRGIGVRFKGVEKTNVEEYCISEGWVRLAVGRATDRFGNPMTMKVTGPVEVWFKTSAESE,	K_intermedius_TF2_03040_MTNTPPDRLSVNPASPFYNEALLDRGIGVRFKGIEKNNVEEYCISEGWVRLAVGRGTDRFGNPMAMKVKGPVEVWFKS,	K_xylinus_E26_00813_MTDTPPDRLSVNPASPFYNEALLDRGIGVRFKGIEKNNVEEYCISEGWVRLAVGRGTDRFGNPMAMKVKGPVEVWFKSDAKGE,	K_hansenii_JCM_7643_00124_MTETVPDRLSANPSSPFYNEALLERGIGVRFKGIEKNNVEEYCISEGWVRLAVGKSTDRHGNPMTMLVRGPVEVWIKD,	K_xylinus_BCRC_12334_PROKKA_00640_MTDTPPDRLSVNPASPFYNEALLDRGIGVRFKGIEKNNVEEYCISEGWVRLAVGRGTDRFGNPMAMKVKGPVEVWFKSDAKGE,	K_rhaeticus_AF1_01735_MTDTPPDRLSVNPASPFYNEALLERGIGVRFKGVEKTNVEEYCISEGWVRLAVGRATDRFGNPMTMKVTGPVEVWFKSGTGSE,	K_hansenii_ATCC_23769_00086_MTETVPDRLSANPSSPFYNEALLERGIGVRFKGIEKNNVEEYCISEGWVRLAVGKSTDRHGNPMTMLVRGPVEVWIKD,	K_hansenii_ATCC_53582_02657_MTETVPDRLSANPSSPFYNEALLERGIGVRFKGIEKNNVEEYCISEGWVRLAVGKSTDRHGNPMTMLVRGPVEVWIKD,	K_xylinus_NBRC_13693_01739_MTDTPPDRLSVNPASPFYNEALLDRGIGVRFKGIEKNNVEEYCISEGWVRLAVGRGTDRFGNPMAMKVKGPVEVWFKS,
Ortho_gr_21	the_core_genome	the_filtered_set	K_kakiaceti_JCM_25156_00169_MQDVRTPVIPAAPSLADLPSIMTRRGPIVPRSIGQGHYMAMLARQEMVFGLGPAGTGKTYLAVAQAVAMLQAGQVDRIVLSRPAVEAGERLGFLPGDLKEKIDPYLRPLYDALHDMMPGDQVIRRMGTGEIEVAPLAFMRGRTLAHCFVILDEAQNTTPAQMKMFLTRMGEGTRMVITGDLSQVDLPRGVTSGLREAVETLDGLPGIGMMRFESRDVVRHPLVARIVEAYDQRAGAQHRPQHARSQQENDETSK,	K_intermedius_AF2_02532_MREQTQSTLHAPRRGGRRPPSPGAAAANDRTVTLQFEDNALLAQLVGDHDRHLLHLERGFDVRLSCRGNRIAITGAAQRVGLTQGTLTELYRRARAGQVVDTAAVDTAIRIAAHALSAPSPATTDMPAMTDARTPVAPARPSLADLPTIMTRRGPIAPRSVGQGQYMDMLARQEMVFGLGPAGTGKTYLAVAQAVAMLQAGQVDRIVLSRPAVEAGERLGFLPGDLKEKIDPYLRPLYDALHDMMPGDQMIRRMGTGEIEVAPLAFMRGRTLAHCFVILDEAQNTTPAQMKMFLTRMGEGTRMVITGDLSQVDLPRGVTSGLREAVETLDGLPGIGMMRFESRDVVRHPLVARIVEAYDQRAGAEHRPRHARSQQ…	K_europaeus_5P3_01877_MREQTQSTLHAPRRGGGRRPPPHGAAAANDRTVTLQFEDNALLAQLVGDHDRHLLHLERGFDVRLACRGNRIAITGAAARVGLAQGTLTELYRRARAGQAVDTATVDTAIRIAAHALSAPSAATTDMPAMTNASTPVAPARPSLADLPTIMTRRGPIAPRSVGQGQYMDMLARQEMVFGLGPAGTGKTYLAVAQAVAMLQAGQVDRIVLSRPAVEAGERLGFLPGDLKEKIDPYLRPLYDALHDMMPGDQVIRRMGTGEIEVAPLAFMRGRTLAHCFVILDEAQNTTPAQMKMFLTRMGEGTRMVITGDLSQVDLPRGVTSGLREAVETLDGLPGIGMMRFESRDVVRHPLVARIVEAYDQRAGAQHRPHRARSQQE…	K_europaeus_LMG_18494_02767_MREQTQSTLHAPRRGGGRRPPPHGAAAANDRTVTLQFEDNALLAQLVGDHDRHLLHLERGFDVRLACRGNRIAITGAAARVGLAQGTLTELYRRARAGQAVDTATVDTAIRIAAHALSAPSAATTDMPAMTNASTPVAPARPSLADLPTIMTRRGPIAPRSVGQGQYMDMLARQEMVFGLGPAGTGKTYLAVAQAVAMLQAGQVDRIVLSRPAVEAGERLGFLPGDLKEKIDPYLRPLYDALHDMMPGDQVIRRMGTGEIEVAPLAFMRGRTLAHCFVILDEAQNTTPAQMKMFLTRMGEGTRMVITGDLSQVDLPRGVTSGLREAVETLDGLPGIGMMRFESRDVVRHPLVARIVEAYDQRAGAQHRPHR…	K_europaeus_LMG_18890_02208_MREQTQSTLHAPRRGGGRRPPPHGTAAANDRTVTLQFEDNALLAQLVGDHDRHLLHLERGFDVRLACRGNRIAITGTAARVGLAQGTLTELYRRARAGQVVDTATVDTAIRIAAHALSAPSAATTDMPAMTNASPPVAPARPSLADLPTIMTRRGPIAPRSVGQGQYMDMLARQEMVFGLGPAGTGKTYLAVAQAVAMLQAGQVDRIVLSRPAVEAGERLGFLPGDLKEKIDPYLRPLYDALHDMMPGDQVIRRMGTGEIEVAPLAFMRGRTLAHCFVILDEAQNTTPAQMKMFLTRMGEGTRMVITGDLSQVDLPRGVTSGLREAVETLDGLPGIGMMRFESRDVVRHPLVARIVEAYDQRAGAQHRPHR…	K_oboediens_174Bp2_02862_MREQTQSTLHAPRRGGRRPPSPGTAAANDRTVTLQFEDNALLAQLVGDHDRHLLHLERGFDVRLSCRGNRIAITGAAQRVGLTQGTLTELYRRARAGQVVDTAAVDTAIRIAAHALSAPSPATTDMPAMTDARTPVAPARPSLADLPTIMTRRGPIAPRSVGQGQYMDMLARQEMVFGLGPAGTGKTYLAVAQAVAMLQAGQVDRIVLSRPAVEAGERLGFLPGDLKEKIDPYLRPLYDALHDMMPGDQVIRRMGTGEIEVAPLAFMRGRTLAHCFVILDEAQNTTPAQMKMFLTRMGEGTRMVITGDLSQVDLPRGVTSGLREAVETLDGLPGIGMMRFESRDVVRHPLVARIVEAYDQRAGAQHRPRHARSQ…	Ga_diazotrophicus_PAl_5_01787_MREQTVSAILTGRRPARAQDHHDPSRHGGMDAMRTITLQFDDNALLARLVGDHDRHLLHLERGFGIRLSCRGNRVAVSGTPDRVEIAQAALNSLYRRLEGGTDLDTAEIDAAIRMAAAHHTLPRLPSEGRSAMPHDSAHLPQPHRSESHRLSLPELPAIRTRRGAIAPRSAGQATYMEMLAQAEMVFGIGPAGTGKTYLAVAQAVAMLQAGQVDRIVLSRPAVEAGERLGFLPGDMKDKIDPYLRPLYDALHDMLPGDQVVRRMATGEIEVAPLAFMRGRTLAHSFVILDEAQNTTSAQMKMFLTRMGSGTRMVVTGDLSQVDLPSGVTSGLRDAVDTLEGLPGIGITRFESRDVVRHPLVARIVDAYD…	K_europaeus_CECT_8546_01659_MREQTQSTLHAPRRGGGRRPPPHGAAAANDRTVTLQFEDNALLAQLVGDHDRHLLHLERGFDVRLACRGNRIAITGAAARVGLAQGTLTELYRRARAGQAVDTATVDTAIRIAAHALSAPSAATTDMPAMTNASTPVAPARPSLADLPTIMTRRGPIAPRSVGQGQYMDMLARQEMVFGLGPAGTGKTYLAVAQAVAMLQAGQVDRIVLSRPAVEAGERLGFLPGDLKEKIDPYLRPLYDALHDMMPGDQVIRRMGTGEIEVAPLAFMRGRTLAHCFVILDEAQNTTPAQMKMFLTRMGEGTRMVITGDLSQVDLPRGVTSGLREAVETLDGLPGIGMMRFESRDVVRHPLVARIVEAYDQRAGAQHRPHR…	K_sp_SXCC1_00339_MTRRGPIAPRSVGQGQYMDMLARQEMVFGLGPAGTGKTYLAVAQAVAMLQAGQVDRIVLSRPAVEAGERLGFLPGDMKEKIDPYLRPLYDALHDMMPGDQVIRRMGTGEIEVAPLAFMRGRTLAHCFVILDEAQNTTPAQMKMFLTRMGEGTRMVITGDLSQVDLPRGVTSGLREAVETLDGLPGIGMMRFESRDVVRHPLVARIVEAYDQRAGAQNRPHRARSQQENNETSK,	K_xylinus_E25_01784_MREQTQSTLHAPRRGGGRRPPPHGTAAANDRTVTLQFEDNALLAQLVGDHDRHLLHLERGFDVRLACRGNRIAITGTAARVDLAQGTLTELYRRARAGQVVDTATVDTAIRIAAHALSAPSAATTDMPAMTNASTPVVPARPSLADLPTIMTRRGPIAPRSVGQGQYMDMLARQEMVFGLGPAGTGKTYLAVAQAVAMLQAGQVDRIVLSRPAVEAGERLGFLPGDLKEKIDPYLRPLYDALHDMMPGDQVIRRMGTGEIEVAPLAFMRGRTLAHCFVILDEAQNTTPAQMKMFLTRMGEGTRMVITGDLSQVDLPRGVTSGLREAVETLDGLPGIGMMRFESRDVVRHPLVARIVEAYDQRAGASSRPHRARSQQEND…	K_europaeus_NBRC_3261_01610_MREQTQSTLHAPRRGGGRRPPPHGAAAANDRTVTLQFEDNALLAQLVGDHDRHLLHLERGFDVRLACRGNRIAITGAAARVGLAQGTLTELYRRARAGQAVDTATVDTAIRIAAHALSAPSAATTDMPAMTNASTPVAPARPSLADLPTIMTRRGPIAPRSVGQGQYMDMLARQEMVFGLGPAGTGKTYLAVAQAVAMLQAGQVDRIVLSRPAVEAGERLGFLPGDLKEKIDPYLRPLYDALHDMMPGDQVIRRMGTGEIEVAPLAFMRGRTLAHCFVILDEAQNTTPAQMKMFLTRMGEGTRMVITGDLSQVDLPRGVTSGLREAVETLDGLPGIGMMRFESRDVVRHPLVARIVEAYDQRAGAQHRPHR…	K_medellinensis_NBRC_3288_00997_MREQTQSTLHAPRRGGRRLPPPDTAAANDRTVTLQFEDNALLAQLVGDHDRHLLHLERGFDVRLACRGNRIAITGGAQRVALTQGTLTELYRRARAGQVVDTAAVDTAIRMAAHAFSAPAAAAARDLTTMQDTRTPIAPPRPSLADLPTIMTRRGPIAPRSVGQGQYMDMLARQEMVFGLGPAGTGKTYLAVAQAVAMLQAGQVDRIVLSRPAVEAGERLGFLPGDMKEKIDPYLRPLYDALHDMMPGDQVIRRMGTGEIEVAPLAFMRGRTLAHCFVILDEAQNTTPAQMKMFLTRMGEGTRMVITGDLSQVDLPRGVTSGLREAVETLDGLPGIGMMRFESRDVVRHPLVARIVEAYDQRTEADR…	K_intermedius_TF2_03355_MREQTQSTLHAPRRGGRRPPSPGAAAANDRTVTLQFEDNALLAQLVGDHDRHLLHLERGFDVRLSCRGNRIAITGAAQRVGLTQGTLTELYRRARAGQVVDTAAVDTAIRIAAHALSAPSPATTDMPAMTDARTPVAPARPSLADLPTIMTRRGPIAPRSVGQGQYMDMLARQEMVFGLGPAGTGKTYLAVAQAVAMLQAGQVDRIVLSRPAVEAGERLGFLPGDLKEKIDPYLRPLYDALHDMMPGDQMIRRMGTGEIEVAPLAFMRGRTLAHCFVILDEAQNTTPAQMKMFLTRMGEGTRMVITGDLSQVDLPRGVTSGLREAVETLDGLPGIGMMRFESRDVVRHPLVARIVEAYDQRAGAEHRPRHARSQQ…	K_xylinus_E26_01025_MTRRGPIAPRSVGQGQYMDMLARQEMVFGLGPAGTGKTYLAVAQAVAMLQAGQVDRIVLSRPAVEAGERLGFLPGDLKEKIDPYLRPLYDALHDMMPGDQVIRRMGTGEIEVAPLAFMRGRTLAHCFVILDEAQNTTPAQMKMFLTRMGEGTRMVITGDLSQVDLPRGVTSGLREAVETLDGLPGIGMMRFESRDVVRHPLVARIVEAYDQRAGASSRPHRARSQQENDETSK,	K_hansenii_JCM_7643_02685_MIPSRRPGGGRHPSVTGRPPAAAVAHTVTMQFDDNPLLAQLVGDHDRHLLHLERGFDVRLSCRGNRIAITGSPERVAVTQSALTSLYRRLQGGHPLDSGEVDAAIRMSAQLFSAPETSQDPRPMTAAPPFARPDTTAARAPELPSIMTRRGAIAPRSAGQARYMDMLARQEMVFGIGPAGTGKTYLAVAQAVAMLQAGLVDRIVLSRPAVEAGERLGFLPGDMKDKIDPYLRPLYDALHDMMPGDQVVRRMATGEIEVAPLAFMRGRTLAHSFVILDEAQNTTSAQMKMFLTRMGAGTRMVITGDLSQVDLPRGVTSGLREAVETLEGLPGIAMTRFESRDVVRHPLVARIVDAYDQRAEASREATRTRSRQE…	K_xylinus_BCRC_12334_PROKKA_00525_MTRRGPIAPRSVGQGQYMDMLARQEMVFGLGPAGTGKTYLAVAQAVAMLQAGQVDRIVLSRPAVEAGERLGFLPGDLKEKIDPYLRPLYDALHDMMPGDQVIRRMGTGEIEVAPLAFMRGRTLAHCFVILDEAQNTTPAQMKMFLTRMGEGTRMVITGDLSQVDLPRGVTSGLREAVETLDGLPGIGMMRFESRDVVRHPLVARIVEAYDQRAGASSRPHRARSQQENDETSK,	K_rhaeticus_AF1_03613_MREQTQSTLHAPRRGGGRRLPPHGTAAANDRTVTLQFEDNALLAQLVGDHDRHLLHLERGFDVRLACRGNRIAITGAAQRVALTQGTLTELYRRARAGQAVDTAAVDTAIRMAAHAFSAPPAAAARDMATMQDIRTPVAPPRPSLADLPTIMTRRGPIAPRSVGQGQYMDMLARQEMVFGLGPAGTGKTYLAVAQAVAMLQAGQVDRIVLSRPAVEAGERLGFLPGDMKEKIDPYLRPLYDALHDMMPGDQVIRRMGTGEIEVAPLAFMRGRTLAHCFVILDEAQNTTPAQMKMFLTRMGEGTRMVITGDLSQVDLPRGVTSGLREAVETLDGLPGIGMMRFESRDVVRHPLVARIVEAYDQRAGAQNRPHRARSQQ…	K_hansenii_ATCC_23769_02108_MIPSRRPGGGRHPSVTGRPPAAAVAHTVTMQFDDNPLLAQLVGDHDRHLLHLERGFDVRLSCRGNRIAITGSPERVAVTQSALTSLYRRLQGGHPLDSGEVDAAIRMSAQLFSAPETSQDPRPMTAAPPFARPDTTAARAPELPSIMTRRGAIAPRSAGQARYMDMLARQEMVFGIGPAGTGKTYLAVAQAVAMLQAGLVDRIVLSRPAVEAGERLGFLPGDMKDKIDPYLRPLYDALHDMMPGDQVVRRMATGEIEVAPLAFMRGRTLAHSFVILDEAQNTTSAQMKMFLTRMGAGTRMVITGDLSQVDLPRGVTSGLREAVETLEGLPGIAMTRFESRDVVRHPLVARIVDAYDQRAEASREATRTRSR…	K_hansenii_ATCC_53582_01745_MIPSRRPGGGRHPSVTGRPPAAAVAHTVTMQFDDNPLLAQLVGDHDRHLLHLERGFDVRLSCRGNRIAITGSPERVAVTQSALTSLYRRLQGGHPLDSGEVDAAIRMSAQLFSAPETSQDPRPMTAAPPFARPDTTAARAPELPSIMTRRGAIAPRSAGQARYMDMLARQEMVFGIGPAGTGKTYLAVAQAVAMLQAGLVDRIVLSRPAVEAGERLGFLPGDMKDKIDPYLRPLYDALHDMMPGDQVVRRMATGEIEVAPLAFMRGRTLAHSFVILDEAQNTTSAQMKMFLTRMGAGTRMVITGDLSQVDLPRGVTSGLREAVETLEGLPGIAMTRFESRDVVRHPLVARIVDAYDQRAEASREATRTRSR…	K_xylinus_NBRC_13693_00849_MREQTQSTLHAPRRGGRRPPSPGTAAANDRTVTLQFEDNVLLAQLVGDHDRHLLHLERGFDVRLSCRGNRIAITGAAQRVGLTQGTLTELYRRARAGQVVDTAAVDTAIRIAAHALSAPSPATTDMPAMTDARTPVAPARPSLADLPTIMTRRGPIAPRSVGQGQYMDMLARQEMVFGLGPAGTGKTYLAVAQAVAMLQAGQVDRIVLSRPAVEAGERLGFLPGDLKEKIDPYLRPLYDALHDMMPGDQVIRRMGTGEIEVAPLAFMRGRTLAHCFVILDEAQNTTPAQMKMFLTRMGEGTRMVITGDLSQVDLPRGVTSGLREAVETLDGLPGIGMMRFESRDVVRHPLVARIVEAYDQRAGAQHRPRHAR…
Ortho_gr_22	the_core_genome	NA	K_kakiaceti_JCM_25156_00170_MGGVLARIGAIQPGFTADGFAHSVESAFRLIVGAYASGDLNVLRERLTAATYDAFEAAIQSRQQAGEVLRSEIRDITDIALIGAELDETTGPNPIARIEVRIVSDQVSLTVDSNGQPVAGVDAVTEFSDLWTFECILGAAGACWRLGASRSA,	K_intermedius_AF2_02176_MNFSFGHFPLDLIVLGLVAVFLVLRLRSILGRRVGAEPAPRPMAPPPMVANVVEQKPEPPPPSITYDIPTPDTRVGQVLARIAALQPGFTPQEFAKGTEAAFRQIVGAYAAGDLNVLRQRLTAATFTAFEAAIQSRQQAGEVLRSEIRDITDIAIIGADIDETAGPSPVARIEVRIVSDQISLTVDSNGQPVAGVDAVTEFSDLWTFERLLGVSADGAGWRLGASRSA,	K_europaeus_5P3_03434_MNFSFGHFPLDLIVLGLVAVFLVLRLRSILGRRVGAEPAPRPMAPPPMAANVVEQKPEPPPPAINYDIPTPDTRVGGVLARIGALQPGFTPQDFARGTEAAFRQIVGAYAAGDLNVLRQHLTAATFSAFEAAIQSRQQAGEVLRSEIRDITDIAIIGADIDETTGPHPLARIEVRIVSDQISLTVDSNGQPVAGVDAVTEFSDLWTFERLLGVNTDGAGWRLGASRSA,	K_europaeus_LMG_18494_03008_MNFSFGHFPLDLIVLGLVAVFLVLRLRSILGRRVGAEPAPRPMAPPPMAANVVEQKPEPPPPAINYDIPTPDTRVGGVLARIGALQPGFTPQDFARGTEAAFRQIVGAYAAGDLNVLRQHLTAATFSAFEAAIQSRQQAGEVLRSEIRDITDIAIIGADIDETTGPHPLARIEVRIVSDQISLTVDSNGQPVAGVDAVTEFSDLWTFERLLGVNTDGAGWRLGASRSA,	K_europaeus_LMG_18890_03711_MNFSFGHFPLDLIVLGLVAVFLVLRLRSILGRRVGAEPAPRPMAPPPMAANVVEQKPEPPPPAINYDIPTPDTRVGGVLARIGALQPGFTPQDFARGTEAAFRQIVGAYAAGDLNVLRQHLTAATFSAFEAAIQSRQQAGEVLRSEIRDITDIAIIGADIDETTGPHPLARIEVRIVSDQISLTVDSNGQPVAGVDAVTEFSDLWTFERLLGVNTDGAGWRLGASRSA,	K_oboediens_174Bp2_03088_MNFSFGHFPLDLIVLGLVAVFLVLRLRSILGRRVGAEPAPRPMAPPPMAANVVEQKPEPPPPSITYDIPTPDTRVGQVLARIATLQPGFTPQEFAKGTEAAFRQIVGAYAAGDLNVLRQRLTAATFTAFEAAIQSRQQAGEVLRSEIRDITDIAIIGADIDETAGPSPVARIEVRIVSDQISLTVDSNGQPVAGVDAVTEFSDLWTFERLLGVNTDGSGWRLGASRSA,	Ga_diazotrophicus_PAl_5_02008_MDFSFSHFPFDLVLFGLVAAFLALRLRSILGTRVGVEPAPPPSAVPRPGPVIEGRAEPPATLTDYDVPAPETRVGQVLAAIAQQERDFVPAQFLKGVEAAFRQIVLAFAAGDVAMLRERLTANAFSAFEAAIRSREQSGEIQKAEVRAIASLAIVDAAIEERDGATHARIDVRIVSDQISLTSDKDGHPVAGTDAVTEFSDLWTFERPLGVAISGAAWRLAASRSA,	K_europaeus_CECT_8546_01369_MNFSFGHFPLDLIVLGLVAVFLVLRLRSILGRRVGAEPAPRPMAPPPMAANVVEQKPEPPPPAINYDIPTPDTRVGGVLARIGALQPGFTPQDFARGTEAAFRQIVGAYAAGDLNVLRQHLTAATFSAFEAAIQSRQQAGEVLRSEIRDITDIAIIGADIDETTGPHPLARIEVRIVSDQISLTVDSNGQPVAGVDAVTEFSDLWTFERLLGVNTDGAGWRLGASRSA,	K_sp_SXCC1_01316_MCIVLAKGLAYVVAQGNFWQGARLPLWTRGMNFISGHFPLDLVVLGLVAVFLVLRLRSILGRRVGAEPAVRPMAAQPAAQPMVEKPVEPPPPAITYEIPTPDTRVGGVLARIAALQPGFTPQEFARGTETAFRQIVGAYAAGDLDVLRERLTAATFGAFEAAIQSRQQAGEVLRSEIRDITDIAIIGAEVDEAAGPSPLARIEVRIVSDQISLTVDSSGHPVAGVDAVTEFSDLWTFERLLGVNAPGAGWRLGASRSA,	K_xylinus_E25_00581_MNFSFGHFPLDLIVLGLVAVFLVLRLRSILGRRVGAEPAPRPVAPPPMAANVVEQKPEPPPPAITYDIPAPDTRVGGVLARIGILQPGFTPQDFAKGTESAFRQIVGAYAAGDLNVLRQRLTAATFTAFEAAIQSRQQAGEVLRSEIRDITDIAIIGADIDETAGPSPLARIEVRIVSDQVSLTVDSNGQPVAGVDAVTEFSDLWTFERLLGVNADGAGWRLGASRSA,	K_europaeus_NBRC_3261_03060_MNFSFGHFPLDLIVLGLVAVFLVLRLRSILGRRVGAEPAPRPMAPPPMAANVVEQKPEPPPPAINYDIPTPDTRVGGVLARIGALQPGFTPQDFARGTEAAFRQIVGAYAAGDLNVLRQHLTAATFSAFEAAIQSRQQAGEVLRSEIRDITDIAIIGADIDETTGPHPLARIEVRIVSDQISLTVDSNGQPVAGVDAVTEFSDLWTFERLLGVNTDGAGWRLGASRSA,	K_medellinensis_NBRC_3288_03086_MNFISGHFPLDLVVLGLVAVFLVLRLRSVLGRRVGAEPVVRPMAPPVVAQPVADKPAEPLPPTITYEIPTPDTRVGGVLARIAALQPGFTPQEFAKGTETAFRQIVGAYAAGDLDVLRERLTAATFEAFQAAIQSRQQAGEVLRSEIRDITDIALIGAEVDETTGPSPLARIEVRIVSDQVSLTVDSSGQPVSGVDAMTEFSDLWTFERLLGVNAPGTVWRLGASRSA,	K_intermedius_TF2_03186_MNFSFGHFPLDLIVLGLVAVFLVLRLRSILGRRVGAEPAPRPMAPPPMVANVVEQKPEPPPPSITYDIPTPDTRVGQVLARIAALQPGFTPQEFAKGTEAAFRQIVGAYAAGDLNVLRQRLTAATFTAFEAAIQSRQQAGEVLRSEIRDITDIAIIGADIDETAGPSPVARIEVRIVSDQISLTVDSNGQPVAGVDAVTEFSDLWTFERLLGVSADGAGWRLGASRSA,	K_xylinus_E26_03138_MNFSFGHFPLDLIVLGLVAVFLVLRLRSILGRRVGAEPAPRPVAPPPMAANVVEQKPEPPPPAITYDIPAPDTRVGGVLARIGILQPGFTPQDFAKGTESAFRQIVGAYAAGDLNVLRQRLTAATFTAFEAAIQSRQQAGEVLRSEIRDITDIAIIGADIDETAGPSPLARIEVRIVSDQVSLTVDSNGQPVAGVDAVTEFSDLWTFERLLGVNADGAGWRLGASRSA,	K_hansenii_JCM_7643_02828_MDFLFGHFPLDLVFLGLVAVFLVLRLRGILGKRVGAEPAARTMQPTPTPAPVIEGKPEPVAPATTYDIPTPDTRVGQVLSAIAARQQGFTPDGFIRQVEDAFRQIVQAYAVGDIETLRQHLTESTFTAFEAAIVSRQQAHETMRSEIRDITDMAIIDAELSPDVSVPYARIEVRIVSDQVSVTLDQNGQPVSGVDAVTEFSDLWTFERILGAATPGAQWRLGASRSA,	K_xylinus_BCRC_12334_PROKKA_02457_MNFSFGHFPLDLIVLGLVAVFLVLRLRSILGRRVGAEPAPRPVAPPPMAANVVEQKPEPPPPAITYDIPAPDTRVGGVLARIGILQPGFTPQDFAKGTESAFRQIVGAYAAGDLNVLRQRLTAATFTAFEAAIQSRQQAGEVLRSEIRDITDIAIIGADIDETAGPSPLARIEVRIVSDQVSLTVDSNGQPVAGVDAVTEFSDLWTFERLLGVNADGAGWRLGASRSA,K_xylinus_BCRC_12334_PROKKA_02446_MNFSFGHFPLDLIVLGLVAVFLVLRLRSILGRRVGAEPAPRPVAPPPMAANVVEQKPEPPPPAITYDIPAPDTRVGGVLARIGILQPGFTPQDFAKGTESAF…	K_rhaeticus_AF1_02266_MCIVLAKGLAYVVAQGNFWQGARLPLWTRGMNFISGHFPLDLVVLGLVAVFLVLRLRSILGRRVGAEPAVRPMAAQPAAQPMVEKPVEPPPPAITYEIPTPDTRVGGVLARIAALQPGFTPQEFARGTETAFRQIVGAYAAGDLDVLRERLTAATFGAFEAAIQSRQQAGEVLRSEIRDITDIAIIGAEVDEAAGPSPLARIEVRIVSDQISLTVDSSGHPVAGVDAVTEFSDLWTFERLLGVNAPGAGWRLGASRSA,	K_hansenii_ATCC_23769_00956_MDFLFGHFPLDLVFLGLVAVFLVLRLRGILGKRVGAEPAARTMQPTPTPAPVIEGKPEPVAPATTYDIPTPDTRVGQVLSAIAARQQGFTPDGFIRQVEDAFRQIVQAYAVGDIETLRQHLTESTFTAFEAAIVSRQQAHETMRSEIRDITDMAIIDAELSPDVSVPYARIEVRIVSDQVSVTLDQNGQPVSGVDAVTEFSDLWTFERILGAATPGAQWRLGASRSA,	K_hansenii_ATCC_53582_02710_MDFLFGHFPLDLVFLGLVAVFLVLRLRGILGKRVGAEPAARTMQPTSTPAPVIEGKPEPAPPATTYDIPTPDTRVGQMLSAIAARQQGFTPDGFIRQVEDAFRQIVQAYAVGDIETLRQHLTESTFTAFEAAIVSRQQAHETMRSEIRDITDMAIIDAELSPDVSVPYARIEVRIVSDQVSVTLDQNGQPVSGVDAVTEFSDLWTFERILGAATPGAQWRLGASRSA,	K_xylinus_NBRC_13693_02845_MNFSFGHFPLDLIVLGLVAVFLVLRLRSILGRRVGAEPAPRPMAPPPMAANVVEQKPEPPPPSITYDIPTPDTRVGQVLARIATLQPGFTPQEFAKGTEAAFRQIVGAYAAGDLNVLRQRLTAATFTAFEAAIQSRQQAGEVLRSEIRDITDIAIIGADIDETAGPSPVARIEVRIVSDQISLTVDSNGQPVAGVDAVTEFSDLWTFERLLGVNTDGSGWRLGASRSA,
Ortho_gr_23	the_core_genome	the_filtered_set	K_kakiaceti_JCM_25156_00171_MDYGPDSAGAFRLMQQLIDEGRGLFILGNHDRKLARALQGRKMRRDPPLMETLDQFMAEENSDVRQRALADLAHAPAWIVLGQSIFVHGGFHVRMLGELPPPGLGTVTPLLSRALFGETTGHMQKDGYPERRLNWVDHIPMGYTVYCGHDRRSTDGRPWVRAGRMGGRAIFTDTGAGKGGHLAWIDLPPVI,	K_intermedius_AF2_02819_MAREGTPPPPPAREPPPSPALPTHPLRDLLAGRPLRVVGDVHGDLYAFRHAAATDRFVIQLGDLVDYGPDSAGAFRLMQQLIDERRGLFILGNHDRKLARALQGRKMRRDPPLMETLTQFTAEENSDVFQRALADLSHAPAWIVLGQSIFVHGGFHVRMLGELPPPGLGTVTPLLSRALFGETTGRMQKDGYPERRLNWVDHIPAGYTVYCGHDRRSTDGRPWVRQGRMGGRAIFTDTGAGKGGHLAWIDLPPIV,	K_europaeus_5P3_01871_MAREGRSPPAPARDYPLPPATMPAHPLADLLAGRPLRVVGDVHGDLHAFRHAAATDRFVIQLGDLVDYGPDSAGAFRLMQRLIDERRGLFILGNHDRKLARALQGRKMRRDPPLMETLTQFMAEENSDVSQRALADLSRAPAWIVLGQSIFVHGGFHVRMLGELPPPGLGTVTPLLSRALFGETTGRMQKDGYPERRLNWVDHIPAGYTVYCGHDRRSTDGRPWVRHGRMGGRAIFTDTGAGKGGHLAWIDLPPIL,	K_europaeus_LMG_18494_02761_MAREGTSPPAPARDYPLPPATMPAHPLADLLAGRPLRVVGDVHGDLHAFRHAAATDRFVIQLGDLVDYGPDSAGAFRLMQRLIDERRGLFILGNHDRKLARALQGRKMRRDPPLMETLTQFMAEENSDVSQRALADLSRAPAWIVLGQSIFVHGGFHVRMLGELPPPGLGTVTPLLSRALFGETTGRMQKDGYPERRLNWVDHIPAGYTVYCGHDRRSTDGRPWVRHGRMGGRAIFTDTGAGKGGHLAWIDLPPIL,	K_europaeus_LMG_18890_02215_MAREGTSPPAPARDYPLPQVTMPAHPLADLLAGRPLRVVGDVHGDLHAFRHAAATDRFVIQLGDLVDYGPDSAGAFRLMQRLIDERRGLFILGNHDRKLARALQGRKMRRDPPLMETLTQFMAEENSDVSQRALADLSRAPAWIVLGQSIFVHGGFHVRMLGELPPPGLGTVTPLLSRALFGETTGRMQKDGYPERRLNWVDHIPAGYTVYCGHDRRSTDGRPWVRHGRMGGRAIFTDTGAGKGGHLAWIDLPPIL,	K_oboediens_174Bp2_02869_MAREGTPPPAPAREPPPPFPTLPTHPLKDLLAGRPLRVVGDVHGDLYAFRHAAATDRFVIQLGDLVDYGPDSAGAFRLMQQLIDERRGLFILGNHDRKLARALQGRKMRRDPPLMETLTQFTAEENSDVFQRALADLSHAPAWIVLGQSIFVHGGFHVRMLGELPPPGLGTVTPLLSRALFGETTGRMQKDGYPERRLNWVDHIPAGYTVYCGHDRRSTDGRPWVRQGRMGGRAIFTDTGAGKGGHLAWIDLPPIV,	Ga_diazotrophicus_PAl_5_01779_MPLERPHPSGPAWTPPIADARAPDGPYLPPDGHADDHAALDSVTDVPAFYDPVAVERLIDGRPIRVVGDVHGDLRAFEHAVATDRFVIQLGDLVDHGPDSAGTFRLMQRLLDDGRGLFILGNHDRKLARALAGRKMRQDAPLIQTMRQFQAPENEDVRTRAWQDIAHAPPWIVLGRRIFVHGGFHSRMLNEPPPPGLGTVTPLLSRALFGETTGRMQKDGYPERRLNWIDHIPPGYTVYCGHDRRSTDGRPWIRVGRAGGTSVFTDTGAGKGGHLAWIDLPDDA,	K_europaeus_CECT_8546_01653_MAREGTSPPAPARDYPLPPATMPAHPLADLLAGRPLRVVGDVHGDLHAFRHAAATDRFVIQLGDLVDYGPDSAGAFRLMQRLIDERRGLFILGNHDRKLARALQGRKMRRDPPLMETLTQFMAEENSDVSQRALADLSRAPAWIVLGQSIFVHGGFHVRMLGELPPPGLGTVTPLLSRALFGETTGRMQKDGYPERRLNWVDHIPAGYTVYCGHDRRSTDGRPWVRHGRMGGRAIFTDTGAGKGGHLAWIDLPPIL,	K_sp_SXCC1_00333_MAHDGATASPTAREGAPPRAPLITPAHPLADLLAGRKLRVVGDVHGDLHAFRHAAATDRFVIQLGDLIDYGPDSAGAFRLMQQLIDERRGLFILGNHDRKLARALQGRKMRRDPPLMETLAQFMAEENADVHQRALADLALAPAWIVIGRSVFVHGGFHVRMLGEAPPPGLGTVTPLLSRALFGETTGRMQKDGYPERRLNWVDHIPAGYTVYCGHDRRSTDGRPWVRHGRMGGRAIFTDTGAGKGGHLAWIDLPPLL,	K_xylinus_E25_01790_MAREGTAQPVPARDYPLPPVTMPAHPLAGLLAGRPLRVVGDVHGDLHAFRHAAATDRFVIQLGDLVDYGPDSAGAFRLMQRLIDERRGLFILGNHDRKLARALQGRKMRRDPPLMETLTQFLAEENSDVSQRALADLAHAPAWIVLGQSIFVHGGFHVRMLGELPPPGLGTVTPLLSRALFGETTGRMQKDGYPERRLNWVDHIPAGYTVYCGHDRRSTDGRPWVRHGRMGGRAIFTDTGAGKGGHLAWIDLPPIL,	K_europaeus_NBRC_3261_00417_MAREGTSPPAPARDYPLPPATMPAHPLADLLAGRPLRVVGDVHGDLHAFRHAAATDRFVIQLGDLVDYGPDSAGAFRLMQRLIDERRGLFILGNHDRKLARALQGRKMRRDPPLMETLTQFMAEENSDVSQRALADLSRAPAWIVLGQSIFVHGGFHVRMLGELPPPGLGTVTPLLSRALFGETTGRMQKDGYPERRLNWVDHIPAGYTVYCGHDRRSTDGRPWVRHGRMGGRAIFTDTGAGKGGHLAWIDLPPIL,	K_medellinensis_NBRC_3288_01003_MAQAGLAAADSEHTQRAPTAPAHPLAGLLAGRKLRVVGDVHGDLHAFRHAAATDRFVIQLGDLIDYGPDSAGTFRLMQQLMDERRGLFILGNHDRKLARALQGRKMRRDPPLMETLAQFMAEENADVHQRALADLAQAPPWVVIGQSVFVHGGFHIRMLGEAPPPGLGTVTPLLSRALFGETTGRMQKDGYPERRLNWVDHIPAGYTVYCGHDRRSTDGRPWVRHGRMGGRAIFTDTGAGKGGHLAWIDLPPLL,	K_intermedius_TF2_03361_MAREGTPPPPPAREPPPSPALPTHPLRDLLAGRPLRVVGDVHGDLYAFRHAAATDRFVIQLGDLVDYGPDSAGAFRLMQQLIDERRGLFILGNHDRKLARALQGRKMRRDPPLMETLTQFTAEENSDVFQRALADLSHAPAWIVLGQSIFVHGGFHVRMLGELPPPGLGTVTPLLSRALFGETTGRMQKDGYPERRLNWVDHIPAGYTVYCGHDRRSTDGRPWVRQGRMGGRAIFTDTGAGKGGHLAWIDLPPIV,	K_xylinus_E26_01031_MAREGTAQPVPARDYPLPPVTMPAHPLAGLLAGRPLRVVGDVHGDLHAFRHAAATDRFVIQLGDLVDYGPDSAGAFRLMQRLIDERRGLFILGNHDRKLARALQGRKMRRDPPLMETLTQFLAEENSDVSQRALADLAHAPAWIVLGQSIFVHGGFHVRMLGELPPPGLGTVTPLLSRALFGETTGRMQKDGYPERRLNWVDHIPAGYTVYCGHDRRSTDGRPWVRHGRMGGRAIFTDTGAGKGGHLAWIDLPPIL,	K_hansenii_JCM_7643_02691_MGMPRYAPTPDNDAIARMIGGRRIRIVGDVHGDLHAFRHAAATDRFLIQLGDLVDYGPDSVGTFRLMQQLIDERRGLFVLGNHDRKLARALHGRKMRRDPPLMETLAQFLAPENEDVRTRAIEDLSMAPAWIVLGKYVFVHGGFHVRMLDEVPPPGLGTVTPLLSRALFGETTGRIQKDGYPERRLNWVDHIPAGYTVYCGHDRRSTDGRPWVRTGRAGGTAIFTDTGAGKGGHLAWIDLPGLDLPGTDPAVHAM,	K_xylinus_BCRC_12334_PROKKA_00519_MAREGTAQPVPARDYPLPPVTMPAHPLAGLLAGRPLRVVGDVHGDLHAFRHAAATDRFVIQLGDLVDYGPDSAGAFRLMQRLIDERRGLFILGNHDRKLARALQGRKMRRDPPLMETLTQFLAEENSDVSQRALADLAHAPAWIVLGQSIFVHGGFHVRMLGELPPPGLGTVTPLLSRALFGETTGRMQKDGYPERRLNWVDHIPAGYTVYCGHDRRSTDGRPWVRHGRMGGRAIFTDTGAGKGGHLAWIDLPPIL,	K_rhaeticus_AF1_03619_MAHDGATASPTAREGAPPRAPLITPAHPLADLLAGRKLRVVGDVHGDLHAFRHAAATDRFVIQLGDLIDYGPDSAGAFRLMQQLIDERRGLFILGNHDRKLARALQGRKMRRDPPLMETLAQFMAEENADVHQRALADLALAPAWIVIGRSVFVHGGFHVRMLGEAPPPGLGTVTPLLSRALFGETTGRMQKDGYPERRLNWVDHIPAGYTVYCGHDRRSTDGRPWVRHGRMGGRAIFTDTGAGKGGHLAWIDLPPLL,	K_hansenii_ATCC_23769_02114_MGMPRYAPTPDNDAIARMIGGRRIRIVGDVHGDLHAFRHAAATDRFLIQLGDLVDYGPDSVGTFRLMQQLIDERRGLFVLGNHDRKLARALHGRKMRRDPPLMETLAQFLAPENEDVRTRAIEDLSMAPAWIVLGKYVFVHGGFHVRMLDEVPPPGLGTVTPLLSRALFGETTGRIQKDGYPERRLNWVDHIPAGYTVYCGHDRRSTDGRPWVRTGRAGGTAIFTDTGAGKGGHLAWIDLPGLDLPGTDPAVHAM,	K_hansenii_ATCC_53582_01739_MGMPRYAPTPDNDAIARMIGGRRIRIVGDVHGDLHAFRHAAATDRFLIQLGDLVDYGPDSVGTFRLMQQLIDERRGLFVLGNHDRKLARALHGRKMRRDPPLMETLAQFLAPENEDVRTRAIEDLSMAPAWIVLGKYVFVHGGFHVRMLDEVPPPGLGTVTPLLSRALFGETTGRMQKDGYPERRLNWVDHIPAGYTVYCGHDRRSTDGRPWVRTGRAGGTAIFTDTGAGKGGHLAWIDLPGLDLPGTDPAVHAM,	K_xylinus_NBRC_13693_00856_MAREGTPPPAPAREPPPPFPTLPTHPLKDLLAGRPLRVVGDVHGDLYAFRHAAATDRFVIQLGDLVDYGPDSAGAFRLMQQLIDERRGLFILGNHDRKLARALQGRKMRRDPPLMETLTQFTAEENSDVFQRALADLSHAPAWIVLGQSIFVHGGFHVRMLGELPPPGLGTVTPLLSRALFGETTGRMQKDGYPERRLNWVDHIPAGYTVYCGHDRRSTDGRPWVRQGRMGGRAIFTDTGAGKGGHLAWIDLPPIV,
Ortho_gr_24	the_core_genome	the_filtered_set	K_kakiaceti_JCM_25156_00172_MQPCRRPSDGRYGENPNRLQHYYQYQVLLKPTPDESQKLLLDSYRAIGIDPLEHDIRFVEDDWENPTIGAWGLGWEVWCDGMEVTQFTYFQQVGGIPTVVPSTELTYGLERLAMYVQGVENVYDLDFNGHGLKYGDVFLRAERDYSRHNFELADVEMLHRHFIDAERESTALAEAGLAQPAYDQCLKASHLFNLLDARGVISVSERASYIGRVRTLARRCCEAWLAGEE,	K_intermedius_AF2_02668_MDPAPVPRSPTSSRPLSFQGLILKLHQFWSDQGCAILQPYDTEVGAGTLSPHTTLRALGSKPWKAAYVQPCRRPSDGRYGENPNRLQHYYQYQVLLKPTPEDSQKLLLDSYRAIGIDPLEHDIRFVEDDWENPTIGAWGLGWEVWCDGMEVTQFTYFQQVGGIPTVMPSTELTYGLERLAMYVQGIENVYDLDFNGQGLKYGDVFLRAEQDYSRHNFEVADVEMLHRHFIDAERESTALAEAGLAQPAYDQCLKASHLFNLLDARGVISVSERASYIGRVRTLAKRCCEAWLAGEE,	K_europaeus_5P3_02592_MDPAPVPRSPTSSRPLSFQGLILKLHQFWSDQGCAILQPYDTEVGAGTLSPHTTLRALGPKPWKAAYVQPCRRPSDGRYGENPNRLQHYYQYQVLLKPTPEDSQKLLLDSYRAIGIDPLEHDIRFVEDDWENPTIGAWGLGWEVWCDGMEVTQFTYFQQVGGIPTVMPSTELTYGLERLAMYVQGIENVYDLDFNGQGLKYGDVFLRAEQDYSRHNFEVADVEMLHRHFIDAERESTALAEAGLAQPAYDQCLKASHLFNLLDARGVISVSERASYIGRVRALAKRCCEAWLAGEE,	K_europaeus_LMG_18494_03398_MDPAPVPRSPTSSRPLSFQGLILKLHQFWSDQGCAILQPYDTEVGAGTLSPHTTLRALGPKPWKAAYVQPCRRPSDGRYGENPNRLQHYYQYQVLLKPTPEDSQKLLLDSYRAIGIDPLEHDIRFVEDDWENPTIGAWGLGWEVWCDGMEVTQFTYFQQVGGIPTVMPSTELTYGLERLAMYVQGIENVYDLDFNGQGLKYGDVFLRAEQDYSRHNFEVADVEMLHRHFIDAERESTALAEAGLAQPAYDQCLKASHLFNLLDARGVISVSERASYIGRVRALAKRCCEAWLAGEE,	K_europaeus_LMG_18890_03173_MDPAPVPRSPTSSRPLSFQGLILKLHQFWSDQGCAILQPYDTEVGAGTLSPHTTLRALGPKPWKAAYVQPCRRPSDGRYGENPNRLQHYYQYQVLLKPTPEDSQKLLLDSYRAIGIDPLEHDIRFVEDDWENPTIGAWGLGWEVWCDGMEVTQFTYFQQVGGIPTVMPSTELTYGLERLAMYVQGIENVYDLDFNGQGLKYGDVFLRAEQDYSRHNFEVADVEMLHRHFIDAERESTALAEAGLAQPAYDQCLKASHLFNLLDARGVISVSERASYIGRVRALAKRCCEAWLAGEE,	K_oboediens_174Bp2_03064_MDPAPVPRSPTSSRPLSFQGLILKLHQFWSDQGCAILQPYDTEVGAGTLSPHTTLRALGSKPWKAAYVQPCRRPSDGRYGENPNRLQHYYQYQVLLKPTPEDSQKLLLDSYRAIGIDPLEHDIRFVEDDWENPTIGAWGLGWEVWCDGMEVTQFTYFQQVGGIPTVMPSTELTYGLERLAMYVQGIENVYDLDFNGQGLKYGDVFLRAEQDYSRHNFEVADVEMLHRHFIDAERESTALAEAGLAQPAYDQCLKASHLFNLLDARGVISVSERASYIGRVRTLAKRCCEAWLAGEE,	Ga_diazotrophicus_PAl_5_02266_MVPAPAPRPTDTRPLSFQALILKLHQFWSEQGCAILQPYDTEVGAGTLSPHTTLRALGARPWKAAYVQPCRRPSDGRYGENPNRLQHYYQYQVLLKPTPEDSQKLLLDSYRAIGIDPMEHDIRFVEDDWENPTIGAWGLGWEVWCDGMEVTQFTYFQQVGGIPTVMPSTELTYGLERLAMYVQGIENVYDLDFNGQGLTYGDVFLRAERDYSRHNFELADTEMLHRHFIDAEREAIALVEYGVAQPAYDQCLKASHLFNLLDARGVISVSERASYIGRVRTLARRCCDAWLAGEE,	K_europaeus_CECT_8546_02072_MDPAPVPRSPTSSRPLSFQGLILKLHQFWSDQGCAILQPYDTEVGAGTLSPHTTLRALGPKPWKAAYVQPCRRPSDGRYGENPNRLQHYYQYQVLLKPTPEDSQKLLLDSYRAIGIDPLEHDIRFVEDDWENPTIGAWGLGWEVWCDGMEVTQFTYFQQVGGIPTVMPSTELTYGLERLAMYVQGIENVYDLDFNGQGLKYGDVFLRAEQDYSRHNFEVADVEMLHRHFIDAERESTALAEAGLAQPAYDQCLKASHLFNLLDARGVISVSERASYIGRVRALAKRCCEAWLAGEE,	K_sp_SXCC1_01530_MDPAPVPRSPTSPRPLSFQGLILKLHQFWSDQGCAILQPYDTEVGAGTLSPHTTLRALGKKPWKAAYVQPCRRPSDGRYGENPNRLQHYYQYQVLLKPTPEDSQKLLLDSYRAIGIDPLEHDIRFVEDDWENPTIGAWGLGWEVWCDGMEVTQFTYFQQVGGIPTVMPSTELTYGLERLAMYVQGIENVYDLDFNGQGLKYGDVFLRAEQDYSRHNFEVADVEMLHRHFIDAEHESIALAEAGLAQPAYDQCLKASHLFNLLDARGVISVSERASYIGRVRALAKRCCETWLAGEE,	K_xylinus_E25_00370_MDPAPVPRSPASSRPLSFQGLILKLHQFWSDQGCAILQPYDTEVGAGTLSPHTTLRALGPKPWKAAYVQPCRRPSDGRYGENPNRLQHYYQYQVLLKPTPEDSQKLLLDSYRAIGIDPLEHDIRFVEDDWENPTIGAWGLGWEVWCDGMEVTQFTYFQQVGGIPTVMPSTELTYGLERLAMYVQGIENVYDLDFNGQGLKYGDVFLRAEQDYSRHNFEVADVEMLHRHFIDAERESAALAKAKLAQPAYDQCLKASHLFNLLDARGVISVSERASYIGRVRALAKRCCETWLAGEE,	K_europaeus_NBRC_3261_01322_MDPAPVPRSPTSSRPLSFQGLILKLHQFWSDQGCAILQPYDTEVGAGTLSPHTTLRALGPKPWKAAYVQPCRRPSDGRYGENPNRLQHYYQYQVLLKPTPEDSQKLLLDSYRAIGIDPLEHDIRFVEDDWENPTIGAWGLGWEVWCDGMEVTQFTYFQQVGGIPTVMPSTELTYGLERLAMYVQGIENVYDLDFNGQGLKYGDVFLRAEQDYSRHNFEVADVEMLHRHFIDAERESTALAEAGLAQPAYDQCLKASHLFNLLDARGVISVSERASYIGRVRALAKRCCEAWLAGEE,	K_medellinensis_NBRC_3288_02878_MDPAPVPRSPTTPRPLSFQGLILKLHQFWSDQGCAILQPYDTEVGAGTLSPHTTLRALGKKPWKAAYVQPCRRPSDGRYGENPNRLQHYYQYQVLLKPTPEDSQKLLLDSYRAIGIDPLEHDIRFVEDDWENPTIGAWGLGWEVWCDGMEVTQFTYFQQVGGIPTVMPSTELTYGLERLAMYVQGIENVYDLDFNGQGLKYGDVFLRAEQDYSRHNFEVADVDMLHRHFIDAERESTALAEAGLAQPAYDQCLKASHLFNLLDARGVISVSERASYIGRVRTLAKRCCETWLAGEE,	K_intermedius_TF2_02797_MDPAPVPRSPTSSRPLSFQGLILKLHQFWSDQGCAILQPYDTEVGAGTLSPHTTLRALGSKPWKAAYVQPCRRPSDGRYGENPNRLQHYYQYQVLLKPTPEDSQKLLLDSYRAIGIDPLEHDIRFVEDDWENPTIGAWGLGWEVWCDGMEVTQFTYFQQVGGIPTVMPSTELTYGLERLAMYVQGIENVYDLDFNGQGLKYGDVFLRAEQDYSRHNFEVADVEMLHRHFIDAERESTALAEAGLAQPAYDQCLKASHLFNLLDARGVISVSERASYIGRVRTLAKRCCEAWLAGEE,	K_xylinus_E26_03184_MDPAPVPRSPASSRPLSFQGLILKLHQFWSDQGCAILQPYDTEVGAGTLSPHTTLRALGPKPWKAAYVQPCRRPSDGRYGENPNRLQHYYQYQVLLKPTPEDSQKLLLDSYRAIGIDPLEHDIRFVEDDWENPTIGAWGLGWEVWCDGMEVTQFTYFQQVGGIPTVMPSTELTYGLERLAMYVQGIENVYDLDFNGQGLKYGDVFLRAEQDYSRHNFEVADVEMLHRHFIDAERESAALAKAKLAQPAYDQCLKASHLFNLLDARGVISVSERASYIGRVRALAKRCCETWLAGEE,	K_hansenii_JCM_7643_01088_MDPAPVPRSSRTRPLSFQGLILKLHQFWSEQGCAILQPYDTEVGAGTLSPHTTLRALGPRPWKAAYVQPCRRPSDGRYGENPNRLQHYYQYQVLLKPTPEDSQKLLLDSYRAIGIDPMEHDIRFVEDDWENPTIGAWGLGWEVWCDGMEVTQFTYFQQVGGIPTVMPSTELTYGLERLAMYVQGIENVYDLDFNGQGLTYGDVFLRAERDYSRHNFEVADVEMLHRHFVDAERESTSLAEQGLAQPAYDQCLKASHLFNLLDARGVISVSERASYIGRVRTLAKRCCEAWLAGEG,	K_xylinus_BCRC_12334_PROKKA_01490_MDPAPVPRSPASSRPLSFQGLILKLHQFWSDQGCAILQPYDTEVGAGTLSPHTTLRALGPKPWKAAYVQPCRRPSDGRYGENPNRLQHYYQYQVLLKPTPEDSQKLLLDSYRAIGIDPLEHDIRFVEDDWENPTIGAWGLGWEVWCDGMEVTQFTYFQQVGGIPTVMPSTELTYGLERLAMYVQGIENVYDLDFNGQGLKYGDVFLRAEQDYSRHNFEVADVEMLHRHFIDAERESAALAKAKLAQPAYDQCLKASHLFNLLDARGVISVSERASYIGRVRALAKRCCETWLAGEE,	K_rhaeticus_AF1_01133_MDPAPVPRSPTSPRPLSFQGLILKLHQFWSDQGCAILQPYDTEVGAGTLSPHTTLRALGKKPWKAAYVQPCRRPSDGRYGENPNRLQHYYQYQVLLKPTPEDSQKLLLDSYRAIGIDPLEHDIRFVEDDWENPTIGAWGLGWEVWCDGMEVTQFTYFQQVGGIPTVMPSTELTYGLERLAMYVQGIENVYDLDFNDQGLKYGDVFLRAEQDYSRHNFEVADVEMLHRHFIDAEHESIALAEAGLAQPAYDQCLKASHLFNLLDARGVISVSERASYIGRVRALAKRCCETWLAGEE,	K_hansenii_ATCC_23769_00737_MDPAPVPRSSRTRPLSFQGLILKLHQFWSEQGCAILQPYDTEVGAGTLSPHTTLRALGPRPWKAAYVQPCRRPSDGRYGENPNRLQHYYQYQVLLKPTPEDSQKLLLDSYRAIGIDPMEHDIRFVEDDWENPTIGAWGLGWEVWCDGMEVTQFTYFQQVGGIPTVMPSTELTYGLERLAMYVQGIENVYDLDFNGQGLTYGDVFLRAERDYSRHNFEVADVEMLHRHFVDAERESTSLAEQGLAQPAYDQCLKASHLFNLLDARGVISVSERASYIGRVRTLAKRCCEAWLAGEG,	K_hansenii_ATCC_53582_02401_MDPAPVPRSSRTRPLSFQGLILKLHQFWSEQGCAILQPYDTEVGAGTLSPHTTLRALGPRPWKAAYVQPCRRPSDGRYGENPNRLQHYYQYQVLLKPTPEDSQKLLLDSYRAIGIDPMEHDIRFVEDDWENPTIGAWGLGWEVWCDGMEVTQFTYFQQVGGIPTVMPSTELTYGLERLAMYVQGIENVYDLDFNGQGLTYGDVFLRAERDYSRHNFEVADVEMLHRHFVDAERESTSLAEQGLAQPAYDQCLKASHLFNLLDARGVISVSERASYIGRVRTLAKRCCEAWLAGEG,	K_xylinus_NBRC_13693_01583_MDPAPVPRSPTSSRPLSFQGLILKLHQFWSDQGCAILQPYDTEVGAGTLSPHTTLRALGSKPWKAAYVQPCRRPSDGRYGENPNRLQHYYQYQVLLKPTPEDSQKLLLDSYRAIGIDPLEHDIRFVEDDWENPTIGAWGLGWEVWCDGMEVTQFTYFQQVGGIPTVMPSTELTYGLERLAMYVQGIENVYDLDFNGQGLKYGDVFLRAEQDYSRHNFEVADVEMLHRHFIDAERESTALAEAGLAQPAYDQCLKASHLFNLLDARGVISVSERASYIGRVRTLAKRCCEAWLAGEE,
Ortho_gr_25	the_core_genome	NA	K_kakiaceti_JCM_25156_00173_MTVKAARLLREAPVAAWFCRHDRPGHARQIAGDMLSPHVVGLRFAYPFTTEIPLCDPAYLVRMAAFYDECAERIATHLLAGRDVALLCEGDPFLFGSAMYVFDRLHPRFTCTVVPGITAMAGCWSAAQRPMVHGDDVLSVIPGTLDAESLTARLEQADAAVIMKLGRNLEKVRTALRHAGREERAIYVERATQPQQRCMKLTDMKGPAPYFSIILVPGREAAR,	K_intermedius_AF2_02795_MNASAATGRLSILGMGPGDPELMTLKAARMLRESPVVAWFCRHDRPGHARQIAGDMLPAQAETLRFAYPFTTEIPVSDPAYLVRMATFYDDCAGQIATRLQNGQDVALLCEGDPFLFGSAMYVFDRLQDRFACTVVPGITAMAGCWSAARQPMVHGDDVLCVIPGTLDEAALTAALERADAAVIMKLGRNLEKVRTALRHAGREDRAIYVERATQPQQRWMRLADMTGPAPYFSIILVPGREDAR,	K_europaeus_5P3_03277_MTGNAATGRLSILGMGPGDPELMTIKAARILRESPVVAWFCRHDRPGHARQIAGDMLPERAKTLRFAYPFTTEIPVSDPAYLVRMATFYDECAEHIAGHLQNGQDVTLLCEGDPFLFGSAMYVFDRLHERFACTVVPGITAMGGCWSAARQPMVHGDDVLCVIPGTLDEAALTTWLERADAAVIMKLGRNLEKVRTALRHAGREERAIYIERATQPQQCWMKLTDMTGPAPYFSIILVPGREDSR,K_europaeus_5P3_02986_MTGNAATGRLSILGMGPGDPELMTIKAARILRESPVVAWFCRHDRPGHARQIAGDMLPERAKTLRFAYPFTTEIPVSDPAYLVRMATFYDECAEHIAGHLQNGQDVTLL…	K_europaeus_LMG_18494_02479_MTGNAATGRLSILGMGPGDPELMTIKAARILRESPVVAWFCRHDRPGHARQIAGDMLPERAKTLRFAYPFTTEIPVSDPAYLVRMATFYDECAEHIAGHLQNGQDVTLLCEGDPFLFGSAMYVFDRLHERFACTVVPGITAMGGCWSAARQPMVHGDDVLCVIPGTLDEAALTTWLERADAAVIMKLGRNLEKVRTALRHAGREERAIYVERATQPQQCWMKLTDMTGPAPYFSIILVPGREDAR,	K_europaeus_LMG_18890_02516_MTGNAATGRLSILGMGPGDPELMTIKAARILRESPVVAWFCRHDRPGHARQIAGDMLPERAKTLRFAYPFTTEIPVSDPAYLVRMATFYDECAEHIAGHLQNGQDVTLLCEGDPFLFGSAMYVFDRLHERFACTVVPGITAMGGCWSAARQPMVHGDDVLCVIPGTLDEAALTTWLERADAAVIMKLGRNLEKVRTALRHAGREERAIYVERATQPQQCWMKLTDMTGPAPYFSIILVPGREDAR,	K_oboediens_174Bp2_02831_MNASAATGRLSILGMGPGDPELMTLKAARILRESPVVAWFCRHDRPGHARQIAGDMLPERAEALRFAYPFTTEIPVSDPAYLVRMAAFYDECARQIATRLQNGQDVALLCEGDPFLFGSAMYVFDRLQDRFDCTVVPGITAMAGCWSAARQPMVHGDDVLCVIPGTLDEAALTSALEHADAAVIMKLGRNLEKVRTALRHAGRENRAIYVERATQPQQRWMKLADMTGPAPYFSIILVPGREDAR,	*_no_ortholog,	K_europaeus_CECT_8546_00747_MTGNAATGRLSILGMGPGDPELMTIKAARILRESPVVAWFCRHDRPGHARQIAGDMLPERAKTLRFAYPFTTEIPVSDPAYLVRMATFYDECAEHIAGHLQNGQDVTLLCEGDPFLFGSAMYVFDRLHERFACTVVPGITAMGGCWSTARQPMVHGDDVLCVIPGTLDEATLTTWLERADAAVIMKLGRNLEKVRTALRHAGREERAIYVERATQPQQCWMKLTDMTGPAPYFSIILVPGREDAR,	K_sp_SXCC1_03279_MTQGTQAGRLSILGMGPGDPELMTVKAARILRESPVIAWFCRHDRPGHARQIAGDLLPPTATTLRFAYPFTTEIAVSDPAYLVRMAAFYDDCARQVADHLLAGTDVALLCEGDPFLFGSAMYVFDRLHERFACTIVPGITAMSGCWSAAQRPMVHGDDVLCVIPGTLDEAALTQWLEQANAAVIMKLGRNLEKVRRALRAAGREARAIYVERATQPQQRSMKLADMTGPAPYFSIILVPGREGAR,	K_xylinus_E25_02971_MNASPATGRLSILGMGPGDPELMTLKAARILRESPVVAWFCRHDRPGHARQIAGDMLPGQAETLRFAYPFTTEIAVSDPAYLVRMAAFYDACAEQIATRLQNGRDVTLLCEGDPFLFGSAMYVFDRLHERFACTIVPGITAMGGCWSAARQPMVHGDDVLCVIPGTLDEAELATWLERADAAVIMKLGRNLEKVRTALRHAGREERAIYVERATQPQQRWMKLTDMTGPAPYFSIILVPGREDAR,	K_europaeus_NBRC_3261_00694_MTGNAATGRLSILGMGPGDPELMTIKAARILRESPVVAWFCRHDRPGHARLIAGDMLPERAKTLRFAYPFTTEIPVSDPAYLVRMATFYDECAEHIAGHLQNGQDVTLLCEGDPFLFGSAMYVFDRLHERFACTVVPGITAMGGCWSAARQPMVHGDDVLCVIPGTLDEAALTTWLERADAAVIMKLGRNLEKVRAALRHAGREERAIYVERATQPQQCWMKLTDMTGPAPYFSIILVPGREDAR,	K_medellinensis_NBRC_3288_02416_MTQGTQAGRLSILGMGPGDPELMTIKAARLLRESPVIAWFCRHDRPGHAREIAGDQLPRTATTLRFAYPFTTEIAVSDPAYLVRMATFYDDCARQVADHLETGTDVALLCEGDPFLFGSAMYVFDRLHERFECAIVPGITAMSGCWSAAQRPMVHGDDVLCVIPGTLDEAALIQWLEHANAAVIMKLGRNLEKVRRALRATGREARAIYVERATQPQQRSMKLADMTGPAPYFSIILVPGREGAR,	K_intermedius_TF2_01376_MNASAATGRLSILGMGPGDPELMTLKAARMLRESPVVAWFCRHDRPGHARQIAGDMLPAQAETLRFAYPFTTEIPVSDPAYLVRMATFYDDCAGQIATRLQNGQDVALLCEGDPFLFGSAMYVFDRLQDRFACTVVPGITAMAGCWSAARQPMVHGDDVLCVIPGTLDEAALTAALERADAAVIMKLGRNLEKVRTALRHAGREDRAIYVERATQPQQRWMRLADMTGPAPYFSIILVPGREDAR,	K_xylinus_E26_01306_MNASPATGRLSILGMGPGDPELMTLKAARILRESPVVAWFCRHDRPGHARQIAGDMLPGQAETLRFAYPFTTEIAVSDPAYLVRMAAFYDACAEQIATRLQNGRDVTLLCEGDPFLFGSAMYVFDRLHERFACTIVPGITAMGGCWSAARQPMVHGDDVLCVIPGTLDEAELATWLERADAAVIMKLGRNLEKVRTALRHAGREERAIYVERATQPQQRWMKLTDMTGPAPYFSIILVPGREDAR,	K_hansenii_JCM_7643_03162_MNTSPPRGCLSIVGMGPGDPELLTLKAARILRESPVAAWFARHDRTGHAREIAGDLLSTDVIALRFAYPFTVEIPVSDPRYPARMAEFYDRCAEDIAAHLDAGRDVALLCEGDPFLFGSAMYVFDRLHQRFRCEVVPGITGMAGCWSQAQMPMVHGDDVLCVIPATLDEDSLCAWLERANAAVIMKLGRNMAKVRNALRRAGRDDGRAMYVERATQTQQRCMKLADAGERAPYFSIILVPGRTGVR,	K_xylinus_BCRC_12334_PROKKA_00739_MNASPATGRLSILGMGPGDPELMTLKAARILRESPVVAWFCRHDRPGHARQIAGDMLPGQAETLRFAYPFTTEIAVSDPAYLVRMAAFYDACAEQIATRLQNGRDVTLLCEGDPFLFGSAMYVFDRLHERFACTIVPGITAMGGCWSAARQPMVHGDDVLCVIPGTLDEAELATWLERADAAVIMKLGRNLEKVRTALRHAGREERAIYVERATQPQQRWMKLTDMTGPAPYFSIILVPGREDAR,	K_rhaeticus_AF1_00292_MTQGTQAGRLSILGMGPGDPELMTVKAARILRESPVIAWFCRHDRPGHARQIAGDLLPPTATTLRFAYPFTTEIAVSDPAYLVRMAAFYDDCARQVADHLLAGTDVALLCEGDPFLFGSAMYVFDRLHERFACTIVPGITAMSGCWSAAQRPMVHGDDVLCVIPGTLDEAALTQWLEQANAAVIMKLGRNLEKVRRALRAAGREARAIYVERATQPQQRSMKLADMTGPAPYFSIILVPGREGAR,	K_hansenii_ATCC_23769_00332_MNTSPPRGCLSIVGMGPGDPELLTLKAARILRESPVAAWFARHDRTGHAREIAGDLLSTDVIALRFAYPFTVEIPVSDPRYPARMAEFYDRCAEDIAAHLDAGRDVALLCEGDPFLFGSAMYVFDRLHQRFRCEVVPGITGMAGCWSQAQMPMVHGDDVLCVIPATLDEDSLCAWLERANAAVIMKLGRNMAKVRNALRRAGRDDGRAMYVERATQTQQRCMKLADAGERAPYFSIILVPGRTGVR,	K_hansenii_ATCC_53582_01280_MNTSPPRGCLSIVGMGPGDPELLTLKAARILRESPVAAWFARHDRTGHAREIAGDLLSTDVIALRFAYPFTVEIPVSDPRYPARMAEFYDRCAEDIAAHLDAGRDVALLCEGDPFLFGSAMYVFDRLHQRFRCEIVPGITGMAGCWSQAQMPMVHGDDVLCVIPATLDEDSLCAWLERANAAVIMKLGRNMAKVRNALRRAGRDDGRAMYVERATQTQQRCMKLADAGERAPYFSIILVPGRTGVR,	K_xylinus_NBRC_13693_00619_MNASAATGRLSILGMGPGDPELMTLKAARILRESPVVAWFCRHDRPGHARQIAGDMLPERAEALRFAYPFTTEIPVSDPAYLVRMAAFYDDCARQIATRLQNGQDVALLCEGDPFLFGSAMYVFDRLQDRFDCTVVPGITAMAGCWSAARQPMVHGDDVLCVIPGTLDEAALTSALERADAAVIMKLGRNLEKVRTALRHAGRENRAIYVERATQPQQRWMKLADMTGPAPYFSIILVPGREDAR,
Ortho_gr_26	NA	NA	K_kakiaceti_JCM_25156_00185_MPVYDAAGRLAGAINASTFQPEGDNTNGMLIATCLLQAARQIEQACFMDMYRNHTIMILGMAEGTSVPMLALDQDRRVVGATHAARQHMGIAPAQEVSLCLLNDTTAPITPLRDAQIMAIDTALASARGKVAVAARMLGISRSTLHRKIRSLTGAPATKRA,	K_intermedius_AF2_03605_MLDGSRPVHPAFPIAPMPAVQTGLDASWRRCQHDYGLDPSAPTLPDVLSGAELRQACQRAGRVLYSAGPELERLHAALAPVSYTVMLSDMDGIVLTHQAGPAIRRGCRRWHFWPGAVWDERHAGTNGIGTCLAEQRSISVHRNQHWRSGLHGLAGVATPVYDAYGRMAGALNASSFHPTPDGALGVLIASALLQSARQIELNCFMDQYRGHAIMLLGDAAGASVPLVALDRERHIVGATHAARAQMGLATTDDINVCLLDDTATPAPDAPLREAQTVAIHTALASARGKVAVAARMLGVSRSTLHRRIRNIAQTQATARP,	K_europaeus_5P3_01258_MLHGPSFLRPASAFPAMDTLQTGLEASWQRCRHEYGLDPTTATLPDVLSGAELRQACLRMGRLLYFAGPEMERLHTALAPVGYTVMLSDMDGIVLTHQATSPLRRGCRRWHFWPGAVWDERHAGTNGIGTCLAERRSISVHRNQHWRSGLHGLAGIATPVYDASGRMAGALNASSFHPSPDGSLGILIASNLLQAAQQIEQACFMDRYRGHAIMLLGNAVGASVPLVALDRDRHVVGATHAARAQMGIPPLADVSLCLLDDTAIPAPTAPLREAQTMAIHTALASARGKVAVAARMLGVSRSTLHRRIRIIAEQEQAGARS,	*_no_ortholog,	K_europaeus_LMG_18890_01052_MLHGPSFLRPASAFPAMDTLQTGLEASWQRCRHEYGLDPTTATLPDVLSGAELRQACLRMGRLLYFAGPEMERLHTALAPVGYTVMLSDMDGIVLTHQATSPLRRGCRRWHFWPGAVWDERHAGTNGIGTCLAERRSISVHRNQHWRSGLHGLAGIATPVYDASGRMAGALNASSFHPSPDGSLGILIASNLLQAAQQIEQACFMDRYRGHAIMLLGNAVGASVPLVALDRDRHVVGATHAARAQMGIPPLADVSLCLLDDTAIPAPTAPLREAQTMAIHTALASARGKVAVAARMLGVSRSTLHRRIRIIAEQEQAWARS,	K_oboediens_174Bp2_01658_MLDGSRPVHPAFPVARVPAVQTGLDASWRRCQHDYGLDPSAPTLPDVLSGAELRQACQRAGRVLYSAGPELERLYAALAPVSYTVMLSDMDGIVLTHQAGPAIRRGCRRWHFWPGAVWAERHAGTNGIGTCLAEQRSISVHRNQHWRSGLHGLAGVATPVYDAYGRMAGALNASSFHPTPDGALGVLIASALLQSARQIELNCFMDQYRGHAIMLLGDTAGASVPLVALDRDRHIVGATHAARMQMGLSPTDDINVCLLDDTATPAPDAPLREAQTVAIHTALASARGKVAVAARMLGVSRSTLHRRIRNIAQTQATARP,	Ga_diazotrophicus_PAl_5_01669_MGDYALDPSGWGQPDLLSCVELRQSCDKAGPLLRFADPELDRLHAVVGSLDYAVLLADSTGIVLTRRTAQTVERGCRRWHLWPGASWNERDEGTNGIGTCLAEGRAVTVHMNQHWRVNLRYLTCSAVPVYDALGRLAGALDASSFRPDPDGREVALIRIAITEAARRIEARCFTDLYRGQMIVRMGEGDEGEEGDGSSAPMLALDSDRRVVGATQAARRRMGLAPGDDLQFCLMDGAMSGVSGFREAEKAVVDAALASARGNVSAAARQLGISRSTLHRKIRALSGGEDA,	K_europaeus_CECT_8546_03505_MLHGPSFLRPASAFPAMDTLQTGLEASWQRCRHEYGLDPTTATLPDVLSGAELRQACLRMGRLLYFAGPEMERLHTALAPVGYTVMLSDMDGIVLTHQATSPLRRGCRRWHFWPGAVWDERHAGTNGIGTCLAERRSISVHRNQHWRSGLHGLAGIATPVYDASGRMAGALNASSFHPSPDGSLGILIASNLLQAAQQIEQACFMDRYRGHAIMLLGNAVGASVPLVALDRDRHVVGATHAARAQMGIPPLADVSLCLLDDTAIPAPTAPLREAQTMAIHTALASARGKVAVAARMLGVSRSTLHRRIRIIAEQEQAGARS,	K_sp_SXCC1_00632_MLHGARFLFSAPPIAAIPSAGTGLEGSWRRCQHEYGLDPATPALPCVLSGAELRQSCQRAGRVMHFAAPELDLLHAALEPVGYTVMLADIGGVVLDHRTAPPIRRGCRRWHFWPGAVWHERDAGTNGIGTCLAEQRSVSVHRNQHWRSGLHGLAGVATPVYDATGRMAACLNASSFRPTPEGTMGALLASALLQAARQIERTCFMDRYRGHAIMLLGAAMGSSVPMVALDRERHVVGATFAARMQMGIAPAQDVNLCLLDDTTAPRPGAPLREAQTVAIQTALASARGKVAVAARMLGVSRSTLHRRLRNLESPPA,	K_xylinus_E25_00796_MLHGPGILRPDPAFPAMARTGLEASWQRCRHEYGLDPAAAPLPEVLSGAELRQACLCMGRLLYFAGPEMERLHAALAPVGYTVMLSDMDGIVLTHQAASPLRRGCRRWHFWPGAVWQERHAGTNGIGTCLAEHRSISVHRNQHWRSGLHGLAGIATPVYDASGRMAGALNASSFHPTPDGSLGVLIASNLLQAAHQIERACFMDRYRGHAIMLLGNAVGASVPLVALDRDRHVVGATHAARMQMGLPPTQDVNMCLLDDTAIPAPTAPLREAQTMAIHTALASAHGKVAVAARMLGISRSTLHRRIRNIAGQTQAGARA,	K_europaeus_NBRC_3261_00396_MLHGPSFLRPASALPAMDTVQTGLEASWQRCRHEYGLDPTTATLPDVLSGAELRQACLRMGRLLYFAGPEMERLHTALAPVGYTVMLSDMDGIVLTHQATSPLRRGCRRWHFWPGAVWDERHAGTNGIGTCLAERRSISVHRNQHWCSGLHGLAGIATPVYDASGRMAGALNASSFHPSPDGSLGILIASNLLQAAQQIEQACFMDRYRGHAIMLLGNAVGASVPRVALDRDRHVVGATHAARAQMGIPPLADVSLCLLDDTAIPAPTAPLREAQTMAIHTALASARGKVAVAARMLGVSRSTLHRRIRIIAEQEQAGARS,	K_medellinensis_NBRC_3288_03212_MSHGSRFLFSAPPLATLAGTGTGLEASWQRCQHEYALNPATPMLPSVLSGAELRQCAQHAGRIMHFAAPELDLLHAALEPVGYTAMLADTEGVVLDHRTALPLRRGCRRWHFWPGAVWHERHTGTNGIGTCLAEQRSVSVHRNQHWRSGLHGLAGVATPVYDPSGRMAACLNASSFHPTPEGTLGALIASALLQAARQIERTCFMDRYRGHAIMLLGAALGSSVPMVALDRERHVVGATFAARMQMGIAPAQDVNLCLLDDTTAPRPTTPLRDAQTAAIQAALASARGKVAVAARMLGISRSTLHRRIRNLGGIPAARA,	K_intermedius_TF2_00460_MLDGSRPVHPAFPIAPMPAVQTGLDASWRRCQHDYGLDPSAPTLPDVLSGAELRQACQRAGRVLYSAGPELERLHAALAPVSYTVMLSDMDGIVLTHQAGPAIRRGCRRWHFWPGAVWDERHAGTNGIGTCLAEQRSISVHRNQHWRSGLHGLAGVATPVYDAYGRMAGALNASSFHPTPDGALGVLIASALLQSARQIELNCFMDQYRGHAIMLLGDAAGASVPLVALDRERHIVGATHAARAQMGLATTDDINVCLLDDTATPAPDAPLREAQTVAIHTALASARGKVAVAARMLGVSRSTLHRRIRNIAQTQATARP,	K_xylinus_E26_01384_MLHGPGILRPDPAFPAMARTGLEASWQRCRHEYGLDPAAAPLPEVLSGAELRQACLCMGRLLYFAGPEMERLHAALAPVGYTVMLSDMDGIVLTHQAASPLRRGCRRWHFWPGAVWQERHAGTNGIGTCLAEHRSISVHRNQHWRSGLHGLAGIATPVYDASGRMAGALNASSFHPTPDGSLGVLIASNLLQAAHQIERACFMDRYRGHAIMLLGNAVGASVPLVALDRDRHVVGATHAARMQMGLPPTQDVNMCLLDDTAIPAPTAPLREAQTMAIHTALASAHGKVAVAARMLGISRSTLHRRIRNIAGQTQAGARA,	K_hansenii_JCM_7643_00065_MPPFPHPVPNETPMLPTQGELEASWRRCGHDYALDPVAPWMPQVLCDAELRQCCQRSGALLK_rhaeticus_AF1AAMAQLHTMLSPLGYATLLADADGVVLAHRVDPAIRRGSRRWCLWPGAVWDETHGGTNGVGTCLAEGRPVAVHGTQHWRTTLRGLACIATPIHDALGRVAGVINASSFHPAQDGRETALISAIVTQAARQVEHTAFMDRYHGHAIMLLGEGHDGSVPMIALDSDRVVVGATHAARAHMGIAPAQDLNFCLLADTQDTMAEGGELRHAQKMAIRSALASARGKVAVAARMLGISRSTLHRKMRMLAPTDTQAC,	K_xylinus_BCRC_12334_PROKKA_03021_MLHGPGILRPDPAFPAMARTGLEASWQRCRHEYGLDPAAAPLPEVLSGAELRQACLCMGRLLYFAGPEMERLHAALAPVGYTVMLSDMDGIVLTHQAASPLRRGCRRWHFWPGAVWQERHAGTNGIGTCLAEHRSISVHRNQHWRSGLHGLAGIATPVYDASGRMAGALNASSFHPTPDGSLGVLIASNLLQAAHQIERACFMDRYRGHAIMLLGNAVGASVPLVALDRDRHVVGATHAARMQMGLPPTQDVNMCLLDDTAIPAPTAPLREAQTMAIHTALASAHGKVAVAARMLGISRSTLHRRIRNIAGQTQAGARA,	K_rhaeticus_AF1_01971_MLHGARFLFSAPPIAAIPSAGTGLEGSWRRCQHEYGLDPATPALPCVLSGAELRQSCQRAGRVMHFAAPELDLLHAALEPVGYTVMLADIGGVVLDHRTAPPIRRGCRRWHFWPGAVWHERDAGTNGIGTCLAEQRSVSVHRNQHWRSGLHGLAGVATPVYDATGRMAACLNASSFRPTPEGTMGALLASALLQAARQIERTCFMDRYRGHAIMLLGAAMGSSVPMVALDRERHVVGATFAARMQMGIAPAQDVNLCLLDDTTAPRPGAPLREAQTVAIQTALASARGKVAVAARMLGVSRSTLHRRLRNLESPPA,	K_hansenii_ATCC_23769_03117_MPPFPHPVPNETPMLPTQGELEASWRRCGHDYALDPVAPWMPQVLCDAELRQCCQRSGALLK_rhaeticus_AF1AAMAQLHTMLSPLGYATLLADADGVVLAHRVDPAIRRGSRRWCLWPGAVWDETHGGTNGVGTCLAEGRPVAVHGTQHWRTTLRGLACIATPIHDALGRVAGVINASSFHPAQDGRETALISAIVTQAARQVEHTAFMDRYHGHAIMLLGEGHDGSVPMIALDSDRVVVGATHAARAHMGIAPAQDLNFCLLADTQDTMAEGGELRHAQKMAIRSALASARGKVAVAARMLGISRSTLHRKMRMLAPTDTQAC,	K_hansenii_ATCC_53582_02536_MPPFPHPVPNETPMLPTQGELEASWRRCGHDYALDPVAPWMPQVLCDAELRQCCQRSGALLK_rhaeticus_AF1AAMAQLHTMLSPLGYATLLADADGVVLAHRVDPAIRRGSRRWCLWPGAVWDETHGGTNGVGTCLAEGRPVAVHGTQHWRTTLRGLACIATPIHDALGRVAGVINASSFHPAQDGRETALISAIVTQAARQVEHTAFMDRYHGHAIMLLGEGHDGSVPMIALDSDRVVVGATHAARAHMGIAPAQDLNFCLLADTQDTMAEGGELRHAQKMAIRSALASARGKVAVAARMLGISRSTLHRKMRMLAPTDTQAC,	K_xylinus_NBRC_13693_01710_MLDGSRPVHPAFPIARIPAVQTGLDASWRRCQHDYGLDPSAPTLPDVLSGAELRQACQRAGRILYSAGPELERLYAALAPVSYTVMLSDMDGVVLTHQAGPAIRRGCRRWHFWPGAVWAERHAGTNGIGTCLAEQRSISVHRNQHWRSGLHGLAGVATPVYDAYGRMAGALNASSFHPTPDGALGVLIASALLQSARQIELNCFMDQYRGHAIMLLGDTAGASVPLVALDRDRHIVGATHAARIQMGLSPTDDINVCLLDDTATPAPDAPLREA,
Ortho_gr_27	the_core_genome	the_filtered_set	K_kakiaceti_JCM_25156_00187_MPAALPIAFVHGWAFDHTFWQATRTALEPWRTHALDFGFFSARTDMTLPGQPYIGVGHSLGALWLLRHHGPLCRGLVLFNGFSRFGAAPGFPDGIPRRVIERMRQGLLRAPEGLLHSFRLRAGIESPPPRHIESTRLEAGLHALMDMDCTDDLIGATCPVQAVAGTRDAIAPPALTRASFPAGGGTSIHWLDGGHLLPLTHPETCADLIRTMSQRIPAP,	K_intermedius_AF2_00699_MPASSLPVVLVHGWAFDPSFWDTVRAALGTITIQSQCLDFGFFSPRPAMDLPQVPYVAAGHSLGALWLLRHHGPLCRGMVLINGFSRFGTATDFPHGIPRRVIERMRAGLLRDPEGLLHGFRQRAGIDTPVPPHIERGRLEQGLQALMDMDCRNDLKRATCPVHIIAGTEDAIAPPTLTHACFTPGSGVDAPQWLDGGHLLPLTHATTCARAIAGMTRRITA,	K_europaeus_5P3_02375_MTVGTAASLPIALVHGWAFDPTFWDATRAALGPAHTTCTDFGFFTRQPALMLPQVPYIGVGHSLGALWLLRHHGPLCRGLVLINGFSRFGTAADFPHGIPRRVIERMRAGLMREPEGLLHSFRLRAGIDTPLPSHIERGRLEQGLVALLDMDCRTDLKRVTCPVHVIAGTDDTIAPPTLTRACFPPGSGMEAQWVEGGHLLPLTHTATCAHAIMAMTGRMTAP,	K_europaeus_LMG_18494_02865_MTMGTAASLPIALVHGWAFDPTFWDATRAALGPAHTTCTDFGFFTRQPALMLPQVPYIGVGHSLGALWLLRHHGPLCRGLVLINGFSRFGTAADFPHGIPRRVIERMRAGLLREPEGLLHSFRLRAGIDTPLPPHIERGRLEQGLVALMDMDCRTDLKRVTCPVHVIAGTDDTIAPPTLTRACFPPGSGMEAQWVEGGHLLPLTHTATCAHAIMAMTGRMTAP,	K_europaeus_LMG_18890_03559_MTVGTAASLPIALVHGWAFDPTFWDATRAALGPAHTTCTDFGFFTRQPALMLPQVPYIGVGHSLGALWLLRHHGPLCRGLVLINGFSRFGTAADFPHGIPRRVIERMRAGLMREPEGLLHSFRLLAGIDTPLPSHIERGRLEQGLVALMDMDCRTDLKRVTCPVHVIAGTDDTIAPPTLTRACFPPGSGMEAQWVEGGHLLPLTHTATCAHAIMAMTGRMTAP,	K_oboediens_174Bp2_03415_MQAPSLPVVLVHGWAFDPSFWDTIRAALGPIQSRCLDFGFFGPRPAMDLPQVPYVAVGHSLGALWLLRHHGPLCRGLVLINGFSRFGSATDFPRGIPRRVIERMRAGLLREPEGLLHSFRLRAGIDTPLPPHIERDRLEQGLQALMDMDCRNDLKQATCPVHVIAGTEDAIAPPTLTRACFTPGSGVDTPQWLDGGHLLPLTHATTCARAITGMTRRITA,	Ga_diazotrophicus_PAl_5_01864_MPPEPAFRPGLLFVHGWGFTPDFWQPVQDRLGRQDAVRLDFGFFGPACMEARPARPYVAVGHSLGALWLLLHRPAACLGMVLINGFARFGAAADYRQGVPARVIDRMVQGLDHNADGVVATFRDRAGIGTPPPGAADPGRLARALAILRDADARPLLASPDALPPVAVLAGRVDPIVSPAMTDACFHDRLAVDWIADGGHLLPLTHPDACAAAITHMMDAAP,	K_europaeus_CECT_8546_00638_MTVGTAASLPIALVHGWAFDPTFWDATRAALGPAHTTCTDFGFFTRQPALMLPQVPYIGVGHSLGALWLLRHHGPLCRGLVLINGFSRFGTAADFPHGIPRRVIERMRAGLMREPEGLLHSFRLRAGIDTPLPSHIERGRLEQGLVALMDMDCRTDLKRVTCPVHVIAGTDDTIAPPTLTRACFPPGSGMEAQWVEGGHLLPLTHTATCAHAIMAMTGRMTAP,	K_sp_SXCC1_00112_MAPALPIIFMHGWAFDPTVWEQTRAALGPMETRCLDFGFFSPRADLDLPARPYVGVGHSLGALWLLRHHGPHCRGLLLINGFSRFGAGPDFADGISPRIIARMRTGLRHAPEGMLRTFRQRAGIDTPVPPHIACDRLEQGLAALMDMDCRPDLRHAPCPVNVMAGTHDAIAPPGLTRACFPPHGPVPTRWLDAGHLLPLTHAADCARAITDLTRRIPPP,	K_xylinus_E25_01689_MGASSLPIALVHGWAFDPTFWDATRTILGPTRTTCTDFGFFAPHPALALPRVPYIGVGHSLGALWLLRHHGPLCRGLVLINGFSRFGTAADFPHAIPRRVIERMRAGLIREPEGLLHSFRLRAGIDAPLPPHIERDRLEQGLVALMDMDCRTNLQQVTCPVHVIAGTDDAIAPPMLTRACFPPDGRIKTRWVDGGHLLPLTHAETCAHAIMAMTGRMNPP,	K_europaeus_NBRC_3261_02285_MTVGTAASFPIALVHGWAFDPTFWDATRAALGPAHTTCTDFGFFTRQPALMLPQVPYIGVGHSLGALWLLRHQGPLCRGLVLINGFSRFGTAADFPHGIPRRVIERMRAGLLREPEGLLHSFRLRAGIDTPLPPHIERGRLEQGLVALMDMDCRTDLKRVTCPVHVIAGTDDAIAPPTLTHACFPPGSGMEAQWAEGGHLLPLTHTATCAHAIMAMTGRMTAP,	K_medellinensis_NBRC_3288_00903_MTAALPIVFVHGWAFDPTVWDQTRTALGTARTQCLDFGFFSSHPAMALPTQPYIGVGHSLGALWLLRHHGPLCQGLLLINGFSRFSAAPDFAHGIPPRVIGRMRTGLQHAPAGMLRTFRMRAGIDAPVPSHIACDRLEQGLGILIDMDCRPDLRHATCPVQVMAGMHDTIAPPDLTRACFPPDGPIATRWLDGRHLLPLTHAVQCAHAIADLTRRITPP,	K_intermedius_TF2_02020_MPASSLPVVLVHGWAFDPSFWDTVRAALGTITIQSQCLDFGFFSPRPAMDLPQVPYVAAGHSLGALWLLRHHGPLCRGMVLINGFSRFGTATDFPHGIPRRVIERMRAGLLRDPEGLLHGFRQRAGIDTPVPPHIERGRLEQGLQALMDMDCRNDLKRATCPVHIIAGTEDAIAPPTLTHACFTPGSGVDAPQWLDGGHLLPLTHATTCARAIAGMTRRITA,	K_xylinus_E26_02170_MGASSLPIALVHGWAFDPTFWDATRTILGPTRTTCTDFGFFAPHPALALPRVPYIGVGHSLGALWLLRHHGPLCRGLVLINGFSRFGTAADFPHAIPRRVIERMRAGLIREPEGLLHSFRLRAGIDAPLPPHIERDRLEQGLVALMDMDCRTNLQQVTCPVHVIAGTDDAIAPPMLTRACFPPDGRIKTRWVDGGHLLPLTHAETCAHAIMAMTGRMNPP,	K_hansenii_JCM_7643_02343_MPATDLPLVFVHGWAFGPEIWDQIRAARPNHTCQMLDFGYFSSVAQTETPQRPFIAIGHSLGALWLLSTMPQHCRGMVLINGFARFTASDDFPHGVPPRLLTRMARKLATAPDDTVRDFRQKAGTDLPLPGPSHPQRLHDGLHQLLTLDARQDMRMAHCPVSCIAGTGDPIAPPPLTQGSFAPATTIEWHDGGHLLPLTHPDACLQAIDHMMKRMTP,	K_xylinus_BCRC_12334_PROKKA_01323_MGASSLPIALVHGWAFDPTFWDATRTILGPTRTTCTDFGFFAPHPALALPRVPYIGVGHSLGALWLLRHHGPLCRGLVLINGFSRFGTAADFPHAIPRRVIERMRAGLIREPEGLLHSFRLRAGIDAPLPPHIERDRLEQGLVALMDMDCRTNLQQVTCPVHVIAGTDDAIAPPMLTRACFPPDGRIKTRWVDGGHLLPLTHAETCAHAIMAMTGRMNPP,	K_rhaeticus_AF1_00836_MAPALPIIFMHGWAFDPTVWEQTRAALGPMETRCLDFGFFSPRADLDLPARPYVGVGHSLGALWLLRHHGPHCRGLLLINGFSRFGAGPDFADGISPRIIARMRTGLRHAPEGMLRTFRQRAGINTPVPPHIACDRLEQGLAALMDMDCRPDLRHAPCPVHVMAGTHDAIAPPGLTRACFPPHGPVLTRWLDAGHLLPLTHAADCARAITDLTRRIPPP,	K_hansenii_ATCC_23769_01982_MPATDLPLVFVHGWAFGPEIWDQIRAARPNHTCQMLDFGYFSSVAQTETPQRPFIAIGHSLGALWLLSTMPQHCRGMVLINGFARFTASDDFPHGVPPRLLTRMARKLATAPDDTVRDFRQKAGTDLPLPGPSHPQRLHDGLHQLLTLDARQDMRMAHCPVSCIAGTGDPIAPPPLTQGSFAPATTIEWHDGGHLLPLTHPDACLQAIDHMMKRMTP,	K_hansenii_ATCC_53582_02228_MPATDLPLVFVHGWAFGPEIWDQIRAARPNHTCQMLDFGYFSSVAQTETPQRPFIAIGHSLGALWLLSTMPQHCRGMVLINGFARFTASDDFPHGVPPRLLTRMARKLATAPDDTVRDFRQKAGTDLPLPGPSHPQRLHDGLHQLLTLDARQDMRMAHCPVSCIAGTGDPIAPPPLTQGSFAPATTIEWHDGGHLLPLTHPDACLQAIDHMMKRMTP,	K_xylinus_NBRC_13693_01357_MQAPSLPVVLVHGWAFDPSFWDTIRAALGPIQSRCLDFGFFGPRPAMDLPQVPYVAVGHSLGALWLLRHHGPLCRGLVLINGFSRFGSATDFPHGIPRRVIERMRAGLLREPEGLLHSFRLRAGIDTPLPPHIERDRLEQGLQALMDMDCRNDLKQATCPVHVIAGTEDAIAPPTLTRACFTPGSGVDTPQWLDGGHLLPLTHATTCARAITGMTRRITA,
Ortho_gr_28	the_core_genome	the_filtered_set	K_kakiaceti_JCM_25156_00188_MRVEHQSLVTGRATPRAMHAQQEDRSETEHLRHKIQFELKLREQAELRLSEAQNQIRSLTTRIGHADVIAAEHKEKLASREAEMLALRAELFNAREESAQLREELNRQKAKPRAAETPRPAETAVETNDTAPGEPEPVKWWLR,	K_intermedius_AF2_01284_MSSYNDFLSFPKEEDQNAHREEVNESAFRQALERLGKGKPSPRGTGGGKTVANKPRPARQADPTQRRRKFVQDGDVRVEHHSLATGRATPRAIHAQQDDRSEIEQLRHKVQFEQKLREQAELRLSEAQAQIRSLTTRIGHADVIAAEHKNRLAAQDAELLSVRAELYNANEENSHLHEELNRLKAKQRTVETRTAAAQPPAAAPDDATPADEPEPVKWWLR,	K_europaeus_5P3_03553_MSSYNDFLSFPKEEDQNAHREEVNESAFRQALERLGKGKPAPRGAGGTKAPAPKARPARQSDPTQRRRKFVQDGDVRVEHHSLATGRATPRAIHAQQEDRGEIEQLRHKVQFEQKLREQAELRLSEAQAQIRSLTTRIGHADVIAAEHKGKLAAQDTELLAVRADLYNAREENDQLREELARLKSRQRAADPRPAPTQATTPQDGTPADEPEPVKWWLR,	K_europaeus_LMG_18494_03559_MSSYNDFLSFPKEEDQNAHREEVNESAFRQALERLGKGKPAPRGAGGTKAPAPKARPARQADPTQRRRKFVQDGDVRVEHHSLATGRATPRAIHAQQEDRGEIEQLRHKVQFEQKLREQAELRLSEAQAQIRSLTTRIGHADVIAAEHKGKLAAQDTELLAVRADLYNAREENDQLREELARLKSRQRTADPRPAPTQATTPQDGTPADEPEPVKWWLR,	K_europaeus_LMG_18890_03844_MSSYNDFLSFPKEEDQNAHREEVNESAFRQALERLGKGKPAPRGAGGTKAPAPKARPARQADPTQRRRKFVQDGDVRVEHHSLATGRATPRAIHAQQEDRGEIEQLRHKVQFEQKLREQAELRLSEAHAQIRSLTTRIGHADVIAAEHKGKLAAQDTELLAVRADLYNAREENDQLREELARLKSRQRAADPRPAPTQATTPQDGTPADEPEPVKWWLR,	K_oboediens_174Bp2_03890_MSSYNDFLSFPKEEDQNANREEVNESAFRQALERLGKGKPSPRGAGSGKMAANKPRPARQADPTQRRRKFVQDGDVRVEHHSLATGRATPRAIHAQQDDRSEIEQLRHKVQFEQKLREQAELRLSEAQAHIRSLTTRIGHADVIAAEHKSRLAAQDAELLSVRAELYNANEENSHLHEELNRLKAKQRTAEPRTAAVQPPATAPDDATPADEPEPVKWWLR,	Ga_diazotrophicus_PAl_5_03017_MSAYNESFPFSGETEHADIENRDEVSEDALRQALARLGSKPAGSSAPSPSAPRNARAFDPAQRRRKFVQDGDVRVEHHALARPASARTLHAPQDDGGEVERLRHQMRHEQKLREDAERACHDAQSSLRSMETRIGHADIELAEAQAGLASRDEEILALRSSLAAARADIARLEQDLARSMREASAPRPPAPVRATAPRRPRRTAAPPVVEDEPEPVKWWIKKK,	K_europaeus_CECT_8546_00391_MSSYNDFLSFPKEEDQNAHREEVNESAFRQALERLGKGKPAPRGAGGTKAPAPKARPARQADPTQRRRKFVQDGDVRVEHHSLATGRATPRAIHAQQEDRGEIEQLRHKVQFEQKLREQAELRLSEAQAQIRSLTTRIGHADVIAAEHKGKLAAQDTELLAVRADLYNAREENDQLREELARLKSRQRTADPRPAPTQATTPQDGTPADEPEPVKWWLR,	K_sp_SXCC1_00859_MSSYNDFLSFPKEEERNTQREEVNESAFREALERMGKGQPTPPRGAGGGKPRQQRPARQVEPVQRRRKFVQDGDVRVEHQSLSTGRATPRAMHAQQEDRGETDQLRHKVQFEQKLREQSELRLSEAQAHIRTLTTRIGHADVIVAEHKEKLAAKEAEMQALRAELYAAREESSHLREELNRQKARQRVTESRPAAAAGPAANTPQEAAEPEPVKWWLR,	K_xylinus_E25_02105_MSPYNDFLSFPKEEDQNTHREEVNESAFRQALERLGKGKPAPRSAGGVKTPAAKARPARQADPTQRRRKFVQDGDVRVEHHSLATGRATPRAIHAQQEDRGEIEHLRHKVQFEQKLREQAELRLSEAQAQIRSLTTRIGHADVIAAEHKDRLAARDAELLAARADLFNAREENSQLREEVTRLKSRQRTVETRPTPAQATTPQDETPADEPEPVKWWLR,	K_europaeus_NBRC_3261_02385_MSSYNDFLSFPKEEDQNAHREEVNESAFRQALERLGKGKPAPRGAGGTKAPAPKARPARQADPTQRRRKFVQDGDVRVEHHSMATGRATPRAIHAQQEDRSEIEQLRHKVQFEQKLREQAELRLSEAQAQIRSLTTRIGHADVIAAEHKGKLAAQDTELLAVRADLYNAREENDQLREELARLKSRQRTADPRPAPTQATTPQDGTPADEPEPVKWWLR,	K_medellinensis_NBRC_3288_01287_MSSYNDFLSFPKEEARNASREEVNESAFREALERMGKNRPAPARGTGGGKPKQQQQRPARQVETVQRRRKFVQDGDVRVEHHSLSTGRATPRAMHAQQEDRSETDQLRHKVQFEQKLREQSELRLSEAQAHIRSLTTRIGHADVIAAEHKDKLAAKEAEMLALRAELYAAREETAQLREELNRHKTRTRSTAENRPAPASQPAAAASPAEAEPEPVKWWLR,	K_intermedius_TF2_00687_MSSYNDFLSFPKEEDQNAHREEVNESAFRQALERLGKGKPSPRGTGGGKTVANKPRPARQADPTQRRRKFVQDGDVRVEHHSLATGRATPRAIHAQQDDRSEIEQLRHKVQFEQKLREQAELRLSEAQAQIRSLTTRIGHADVIAAEHKNRLAAQDAELLSVRAELYNANEENSHLHEELNRLKAKQRTVETRTAAAQPPAAAPDDATPADEPEPVKWWLR,	K_xylinus_E26_00910_MSPYNDFLSFPKEEDQNTHREEVNESAFRQALERLGKGKPAPRSAGGVKTPAAKARPARQADPTQRRRKFVQDGDVRVEHHSLATGRATPRAIHAQQEDRGEIEHLRHKVQFEQKLREQAELRLSEAQAQIRSLTTRIGHADVIAAEHKDRLAARDAELLAARADLFNAREENSQLREEVTRLKSRQRTVETRPTPAQATTPQDETPADEPEPVKWWLR,	K_hansenii_JCM_7643_02144_MSSYNEFLSFPGEEEQDASPHRDEVNEMALRQALERLGKGQDRDKPSSQSPAPRRAPQPKRQQQRLPETGARRRKFVQDGDVRVEHQNISTRPTSTRTLHIQSDSNGEVEQLRNKLQIEQKLRETAERQRHEAQGNLRGLETRIGHAEIMLGEAKNTIAQKNEEILGLKTELYAAQAQIDRLKEENAAIRKARITAQPRRATVAVENVATEEDEDEPVKWWIRKK,	K_xylinus_BCRC_12334_PROKKA_01555_MSPYNDFLSFPKEEDQNTHREEVNESAFRQALERLGKGKPAPRSAGGVKTPAAKARPARQADPTQRRRKFVQDGDVRVEHHSLATGRATPRAIHAQQEDRGEIEHLRHKVQFEQKLREQAELRLSEAQAQIRSLTTRIGHADVIAAEHKDRLAARDAELLAARADLFNAREENSQLREEVTRLKSRQRTVETRPTPAQATTPQDETPADEPEPVKWWLR,	K_rhaeticus_AF1_03279_MSSYNDFLSFPKEEERNTQREEVNESAFREALERMGKGQPTPPRGAGGGKPRQQRPARQVEPVQRRRKFVQDGDVRVEHQSLSTGRATPRAMHAQQEDRGETDQLRHKVQFEQKLREQSELRLSEAQAHIRTLTTRIGHADVIVAEHKEKLAAKEAEMQALRAELYAAREESSHLREELNRQKARQRVTESRPAAAAGPAANTPQEAAEPEPVKWWLR,	K_hansenii_ATCC_23769_02412_MSSYNEFLSFPGEEEQDASPHRDEVNEMALRQALERLGKGQDRDKPSSQSPAPRRAPQPKRQQQRLPETGARRRKFVQDGDVRVEHQNISTRPTSTRTLHIQSDSNGEVEQLRNKLQIEQKLRETAERQRHEAQGNLRGLETRIGHAEIMLGEAKNTIAQKNEEILGLKTELYAAQAQIDRLKEENAAIRKARITAQPRRATVAVENVATEEDEDEPVKWWIRKK,	K_hansenii_ATCC_53582_01071_MSSYNEFLSFPGEEEQDASPHRDEVNEMALRQALERLGKGQDRDKPSSQSPAPRRAPQPKRQQQRLPETGARRRKFVQDGDVRVEHQNISTRPTSTRTLHIQSDSNGEVEQLRNKLQIEQKLRETAERQRHEAQGNLRGLETRIGHAEIMLGEAKNTIAQKNEEILGLKTELYAAQAQIDRLKEENAAIRKARITAQPRRATVAVENVATEEDEDEPVKWWIRKK,	K_xylinus_NBRC_13693_02377_MSSYNDFLSFPKEEDQNANREEVNESAFRQALERLGKGKPSPRGAGSGKMAANKPRPARQADPTQRRRKFVQDGDVRVEHHSLATGRATPRAIHAQQDDRSEIEQLRHKVQFEQKLREQAELRLSEAQAQIRSLTTRIGHADVIAAEHKSRLAAQDAELLSVRAELYNANEENSHLHEELNRLKAKQRTAEPRTAAVQPPAAAPDDATPADEPEPVKWWLR,
Ortho_gr_29	NA	NA	K_kakiaceti_JCM_25156_00199_MAQSLAVQKLQTELGARREALVRDVRAEDGQLQALRQSIIKAGKAPTPEQQQDLQKRVMADRTKFGNRNRILEEDAQVALNQVQREMQQIVSAIAAARGMTMVLQAGTAALHDNSLDISDQVVTYLNQALPTVYLPGPTEDPEEIAKSGKYPVMPFQPPADNGGGE,	K_intermedius_AF2_00997_MTGMRSSTMARTGYARLCGALCGAALALTPVLAMAQDAGGGQQQAPILPMPPVPEFKPLPAGTKPAAPVIGIFNTQQIMAQSTAVQKLQTELGTRREALVRDVRAEDAQLQAVRQSIIKAGKAPTPEQQQELQKRVNADRTKFGNRNRILEEDAQVALNQVQREMQQIVSAIASARGMTMVLQAGTAALHDNSLDISDQVVTYLNQALPSVYLPGPTEDPEEIAKSGKYPVMPFQPTDGGGE,	K_europaeus_5P3_03249_MTGMRSSIMARTGYARLCGALCGAALALTPVLAMAQDAGGGQQQTPILPMPPVPEFKPLPPGTKPAAPVIGIFNTQQIMAQSTAVQKLQTELGTRREALVRDVRAEDGQLQALRQSIIKAGKAPTPEQQQELQKRVNADRTKFGNRNRILEEDAQVALNQVQREMQQIVSAIASARGMTMVLQAGTAALHDNSLDISDQVVTYLNQALPSVYLPSATEDPEEIAKSGKYPVMPFQPADNGGE,K_europaeus_5P3_02958_MTGMRSSIMARTGYARLCGALCGAALALTPVLAMAQDAGGGQQQTPILPMPPVPEFKPLPPGTKPAAPVIGIFNTQQIMAQSTAVQKLQTELGTRREALVRDVRAEDGQLQA…	K_europaeus_LMG_18494_02507_MTGMRSSIMARTGYARLCGALCGAALALTPVLAMAQDAGGGQQQTPILPMPPVPEFKPLPPGTKPAAPVIGIFNTQQIMAQSTAVQKLQTELGTRREALVRDVRAEDGQLQALRQSIIKAGKAPTPEQQQELQKRVNADRTKFGNRNRILEEDAQVALNQVQREMQQIVSAIASARGMTMVLQAGTAALHDNSLDISDQVVTYLNQALPSVYLPSATEDPEEIAKSGKYPVMPFQPADNGGE,	K_europaeus_LMG_18890_02576_MTGMRSSIMARTGYARLCGALCGAALALTPVLAMAQDAGGGQQQTPILPMPPVPEFKPLPPGTKPAAPVIGIFNTQQIMAQSTAVQKLQTELGTRREALVRDVRAEDGQLQALRQSIIKAGKAPTPEQQQELQKRVNADRTKFGNRNRILEEDAQVALNQVQREMQQIVSAIASARGMTMVLQAGTAALHDNSLDISDQVVTYLNQALPSVYLPSATEDPEEIAKSGKYPVMPFQPADNGGE,	K_oboediens_174Bp2_02803_MTGMRSSTMARTGYARLCGALCGAALALTPVLAMAQDAGGGQQQAPILPMPPVPEFKPLPAGTKPAAPVIGIFNTQQIMAQSTAVQKLQTELGARREALVRDVRAEDAQLQAVRQSIIKAGKAPTPEQQQELQKRVNADRTKFGNRNRILEEDAQVALNQVQREMQQIVSAIASARGMTMVLQAGTAALHDNSLDISDQVVTYLNQALPSVYLPGPTEDPEEIAKSGKYPVMPFQPSDGGGE,	Ga_diazotrophicus_PAl_5_03398_MSFLLRALPRPMQLSRTATMIDFPRVPGHRTGMTPLGRRILAGLCVAAAMGAGLAPAAAPAAPAPAAASQDGVAGGGPPPVLPAPPVPDFGPLPAGARPPQPVIGVFDTNEIMRQSVAVQQVEQEMGTRREALIHDVRAEEEQIQALRQRMLNAPRDQAEAQQRALQQRLAADRQKFGNRNRILQEDTQIALNQVQREVDQVLATVAKSRGLTIVVQSSGTVLHGPQVDISEQVASRLNAVLPHVYLPAANEDPEVIAKSGKFPTAPVQMTDPNQQG,	K_europaeus_CECT_8546_02231_MTGMRSSIMARTGYARLCGALCGAALALTPVLAMAQDAGGGQQQTPILPMPPVPEFKPLPPGTKPAAPVIGIFNTQQIMAQSTAVQKLQTELGTRREALVRDVRAEDGQLQALRQSIIKAGKAPTPEQQQELQKRVNADRTKFGNRNRILEEDAQVALNQVQREMQQIVSAIASARGMTMVLQAGTAALHDNSLDISDQVVTYLNQALPSVYLPSATEDPEEIAKSGKYPVMPFQPADNGGE,	K_sp_SXCC1_03251_MDRMMTGMRSSIMARTGKVGLRGALCGLALALAPALAMAQDAGGGQPQQNPILPMPPVPEFKPLPAGAHPAAPVIGIFNTQQIMAQSTAVQKLQTELGARREALVKDVRAEDGQLQALRQSIIKAGKAPTPEQQQDLQKRVMADRTKFGNRNRILEEDAQVALNQVQREMQQIVSAIAASRGMTLVLQAGTAALHDNSLDISDQVVTYLNQALPTVYLPGPTEDPEDIAKSGKYPVMPFQPSDNGGE,	K_xylinus_E25_02943_MTGMRSSIMARTGYARLCGAVCGAALALAPVLAVAQDAGGAQQQQAPILPMPPVPEFKPLPPGTKPVAPVIGIFNTQQIMAQSTAVQKLQTELGTRREALVRDVRAEDAQLQALRQSIIKAGKAPTPEQQQELQKRVNADRTKFGNRNRILEEDAQVALNQVQREMQQIVSAIATARGMTMVLQAGTAALHDNSLDISDQVVTYLNQALPSVYLPSATEDPEEIAKSGKYPVMPFQPADNGGE,	K_europaeus_NBRC_3261_02458_MTGMRSSIMARTGYARLCGALCGAALALTPVLAMAQDAGGGQQQTPILPMPPVPEFKPLPPGTKPAAPVIGIFNTQQIMAQSTAVQKLQTELGTRREALVRDVRAEDGQLQALRQSIIKAGKAPTPEQQQELQKRVNADRTKFGNRNRILEEDAQVALNQVQREMQQIVSAIASARGMTMVLQAGTAALHDNSLDISDQVVTYLNQALPSVYLPSATEDPEEIAKSGKYPVMPFQPADNGGE,	K_medellinensis_NBRC_3288_02445_MDRMMTGMRSSIMARTGKVGLRGALCGLALALTPALAMAQDAGGGQPQPNPILPMPPVPEFKPLPAGAHPAAPVIGIFNTQQIMAQSTAVQKLQAELGTRREALVKDVRAEDAQLQALRQSIIKAGKAPTPEQQQELQKRVMADRTKFGNRNRILEEDAQVALNQVQREMQQIVSAIAASRGMTLVLQAGTAALHDNSLDISEQVVTYLNQVLPTVYLPGPTEDPEDIAKSGKYPVMPFQPTDNGGE,	K_intermedius_TF2_01906_MTGMRSSTMARTGYARLCGALCGAALALTPVLAMAQDAGGGQQQAPILPMPPVPEFKPLPAGTKPAAPVIGIFNTQQIMAQSTAVQKLQTELGTRREALVRDVRAEDAQLQAVRQSIIKAGKAPTPEQQQELQKRVNADRTKFGNRNRILEEDAQVALNQVQREMQQIVSAIASARGMTMVLQAGTAALHDNSLDISDQVVTYLNQALPSVYLPGPTEDPEEIAKSGKYPVMPFQPTDGGGE,	K_xylinus_E26_02647_MTGMRSSIMARTGYARLCGAVCGAALALAPVLAVAQDAGGAQQQQAPILPMPPVPEFKPLPPGTKPVAPVIGIFNTQQIMAQSTAVQKLQTELGTRREALVRDVRAEDAQLQALRQSIIKAGKAPTPEQQQELQKRVNADRTKFGNRNRILEEDAQVALNQVQREMQQIVSAIATARGMTMVLQAGTAALHDNSLDISDQVVTYLNQALPSVYLPSATEDPEEIAKSGKYPVMPFQPADNGGE,	*_no_ortholog,	K_xylinus_BCRC_12334_PROKKA_00904_MTGMRSSIMARTGYARLCGAVCGAALALAPVLAVAQDAGGAQQQQAPILPMPPVPEFKPLPPGTKPVAPVIGIFNTQQIMAQSTAVQKLQTELGTRREALVRDVRAEDAQLQALRQSIIKAGKAPTPEQQQELQKRVNADRTKFGNRNRILEEDAQVALNQVQREMQQIVSAIATARGMTMVLQAGTAALHDNSLDISDQVVTYLNQALPSVYLPSATEDPEEIAKSGKYPVMPFQPADNGGE,	K_rhaeticus_AF1_00320_MDRMMTGMRSSIMARTGKVGLRGALCGLALALAPALAMAQDAGGGQPQQNPILPMPPVPEFKPLPAGAHPAAPVIGIFNTQQIMAQSTAVQKLQTELGARREALVKDVRAEDGQLQALRQSIIKAGKAPTPEQQQDLQKRVMADRTKFGNRNRILEEDAQVALNQVQREMQQIVSAIAASRGMTLVLQAGTAALHDNSLDISDQVVTYLNQALPTVYLPGPTEDPEDIAKSGKYPVMPFQPSDNGGE,	*_no_ortholog,	K_hansenii_ATCC_53582_01987_MTAKRNAGLAPTRQRAGFGRWATLALALSVTPVAAMAQGVAPGAEQAQPQQPPVLPMPAVPEFKPLPAGVRPTAPVIGVFNTQMIMGQSVAVQKIEKELGTRRESLVSDVRAEETQLQGIRQGILKSGKAPTPAQQQELQKRVMDDRTKFGNRNRILEEDAQVGLNQVQREIQQIVSAIARARGMTMVLQAGTAALHDNTLDISNEVVTHLNTTLPSVYIPGPNEDPEEIAKSGKYPVAPFQMNDQGGEQQ,	K_xylinus_NBRC_13693_02651_MTGMRSSTMARTGYARLCGALCGAALALTPVLAMAQDAGGGQQQAPILPMPPVPEFKPLPAGTKPAAPVIGIFNTQQIMAQSTAVQKLQTELGARREALVRDVRAEDAQLQAVRQSIIKAGKAPTPEQQQELQKRVNADRTKFGNRNRILEEDAQVALNQVQREMQQIVSAIASARGMTMVLQAGTAALHDNSLDISDQVVTYLNQALPSVYLPGPTEDPEEIAKSGKYPVMPFQPSDGGGE,
Ortho_gr_30	the_core_genome	the_filtered_set	K_kakiaceti_JCM_25156_00203_MAFGVGVAHMFDAASMMMLVFGGLISSALFTALLSLLKYIADPQNQLPDIVFWLLGSLTQVSAQALGVLVLPVMVGIVLLSACGRMLDGLAMGDEEARTLGIPVMALRYGVIGAATVLAAMTVSVAGMIGWVGLVVPHVARLLVGPCNMRVLPVSACIGAMFLLVCDDLARTLSAEEIPVGLIADLLGVVVFVAVLPLLRRGWRA,	K_intermedius_AF2_02688_MTLRGSVAGCLCAAGLVVLSVLSACFGRFALQPGQVLHALLTVGRTAPDGDMVHTVLFGARLPRIGGAICVGAALSVAGAAYQAVFRNPLVSPGLLGVLAGAGTGAALGIVWGMGHAGVAALSFLGGLAAVAFGVGVAQMFDAASMLMLIFGGLISSALFTALLSLLKYVADPQNQLPDIVFWLLGSLTQVTPQALGVLVGPVVVGIVLLSACGRMLDGLAMGDEEARTLGIPVMALRYGVIGGATVLAAMTVAVAGMIGWIGLVVPHVARLLVGPCNMRVLPVSACVGGMFLLACDDLARTLSAEEIPVGLIADLLGVLVFVAVLPLLRRGWRA,	K_europaeus_5P3_02010_MNLRARVVGCLCVVGLLVLALLSACIGRFPLQPGQVLHALLTVGHVPAQGDMVHTVLFGARLPRIGGAMCVGAALSVAGGAYQAVFRNPLVSPGLLGVLAGAGMGAALGIVWGMGHAGVAALSFLGGLAAVAFGVGVAQMFDATSMLMLIFGGLISSALFTALLSLLKYVADPQNQLPDIVFWLLGSLTQVTPQALVVLVGPVVMGIVLLSACGRMLDGLAMGDEEARTLGIPVMALRYGVIGGATVLAAMTVAVAGMIGWVGLVVPHVARLLVGPCNMRVLPVSACVGAMFLLVCDDLARTLSAEEIPVGLIADLLGVVVFVAVLPLLRRGWRA,	K_europaeus_LMG_18494_03380_MNLCARVVGCLCVVGLLVLALLSACIGRFPLLPGQVLHALLTVGHAPAQGDMVHTVLFGARLPRIGGAMCVGAALSVAGAAYQAVFRNPLVSPGLLGVLAGAGMGAALGIVWGMGHAGVAALSFLGGLAAVAFGVGVAQMFDATSMLMLIFGGLISSALFTALLSLLKYVADPQNQLPDIVFWLLGSLTQVTPQALVVLVGPVVMGIVLLSACGRMLDGLAMGDEEARTLGIPVMALRYGVIGGATVLAAMTVAVAGMIGWVGLVVPHVARLLVGPCNMRVLPVSACVGAMFLLVCDDLARTLSAEEIPVGLIADLLGVVVFVAVLPLLRRGWRA,	K_europaeus_LMG_18890_02310_MNLRARVVGCLCVVGLLVLALLSACIGRFPLQPGQVLHALLTVGHVPAQGDMVHTVLFGARLPRIGGAMCVGAALSVAGAAYQAVFRNPLVSPGLLGVLAGAGMGAALGIVWGMGHAGVAALSFLGGLAAVAFGVGVAQMFDATSMLMLIFGGLISSALFTALLSLLKYVADPQNQLPDIVFWLLGSLTQVTPQALVVLVGPVVMGIVLLSACGRMLDGLAMGDEEARTLGIPVMALRYGVIGGATVLAAMTVAVAGMIGWVGLVVPHVARLLVGPCNMRVLPVSACVGAMFLLVCDDLARTLSAEEIPVGLIADLLGVVVFVAVLPLLRRGWRA,	K_oboediens_174Bp2_03040_MTLRGSVVGCLCAAGLLVLSVLSACLGRFALQPGQVLHALLTVGHAPAGGDMVHTVLFGARLPRIGGAICVGAALSVAGAAYQAVFRNPLVSPGLLGVLAGAGTGAALGIVWGMGHAGVAALSFLGGLAAVAFGVGVAQMFDAASMLMLIFGGLISSALFTAFLSLLKYVADPQNQLPDIVFWLLGSLTQVTPQALGVLVGPVVVGIVLLSACGRMLDGLAMGDEEARTLGIPVMALRYGVIGGATVLAAMTVAVAGMIGWIGLVVPHVARLLVGPCNMRVLPVSACVGGMFLLACDDLARTLSAEEIPVGLIADLLGVVVFVAVLPLLRRGWRA,	Ga_diazotrophicus_PAl_5_02247_MSPRTGGGRNVAGLALPAAGLVILAIVSLGLGRYPVSAADIVSVLLGRDGGVMPARRALLHSILIGTRLPRIAGAIVVGAALSVSGAGYQAVFRNPLVSPGLLGVLAGAGFGAAAGIVTGAGPVGMHLLSFLGGTVAVAAGVGVARLFDAASMLMLVFGGLVSTALFTALLSLLKYVADPDRQLPDIVFWLLGSLTQVAWSDLAVMAPPVLVGIVALGACGRMLDALAMGDDEARTLGVPVTALRYGVIAAATVLSALTVSVAGMIGWVGLIVPHVARLLAGPRNARVLPLSACLGGAFLLACDDLARSLSAEEIPVGLIADLLGVCVFVSVLPLIRRGWAE,	K_europaeus_CECT_8546_02795_MNLRARVVGCLCVVGLLVLALLSACIGRFPLQPGQVLHALLTVGHVPAQGDMVHTVLFGARLPRIGGAMCVGAALSVAGGAYQAVFRNPLVSPGLLGVLAGAGMGAALGIVWGMGHAGVAALSFLGGLAAVAFGVGVAQMFDATSMLMLIFGGLISSALFTALLSLLKYVADPQNQLPDIVFWLLGSLTQVTPQALVVLVGPVAMGIVLLSACGRMLDGLAMGDEEARTLGIPVMALRYGVIGGATVLAAMTVAVAGMIGWVGLVVPHVARLLVGPCNMRVLPVSACVGAMFLLVCDDLARTLSAEEIPVGLIADLLGVVVFVAVLPLLRRGWRA,	K_sp_SXCC1_01548_MSLRALLVGGLCSGGLLVLVLVSACVGRLALPAGQVLQALLAPQATGGGAEMVHTILFGARLPRIGGAVCVGAALSVAGAAYQAVFRNPLVSPGLLGVLAGAGTGAALGIVWNLGHGGVVGLSFLGGLVAVGVGVGIAQVFDATSMMMLVFGGLISSALFTALLSLLKYVADPQNQLPDIVFWLLGSLTQVTPGALGVLAGPVVAGIVLLSACGRMLDGLAMGDEEARTLGIPVVALRYGVIGGATVLAALTVSVAGMIGWVGLVVPHVARLLVGPCNMRVLPVSACIGAMFLLACDDLARTLSAEEIPVGLIADLLGVVVFMAVLPLLRRGWRA,	K_xylinus_E25_00388_MTLRARMVGCLCVVGLLALALLSACIGRFPLQPGQVLHALLTAGHAPAQGDMVHTVLFGARLPRIGGAICVGAALSVAGAAYQAVFRNPLVSPGLLGVLAGAGMGAALGIVWGVGHAGMAALSFLGGVAAVAFGVGVARMFDAASMLMLIFGGLISSALFTALLSLLKYVADPQNQLPDIVFWLLGSLTQVTPQALGVLAGPVVVGIVLLSACGRMLDGLAMGDEEARTLGIPVMALRYGVIGGATVLAAMTVAVAGMIGWVGLVVPHVARLLVGPCNMRVLPVSACVGAMFLLVCDDLARTLSAEEIPVGLIADLLGVVVFVAVLPLLRRGWRA,	K_europaeus_NBRC_3261_01304_MNLRARVVGCLCVVGLLVLALLSACIGRFPLQPGQVLHALLTAGHAPAQGDMVHTVLFGARLPRIGGAMCVGAALSVAGAAYQAVFRNPLVSPGLLGVLAGAGMGAALGIVWGMGHAGVAALSFLGGLAAVAFGVGVAQMFDATSMLMLIFGGLISSALFTALLSLLKYVADPQNQLPDIVFWLLGSLTQVTPQALVVLVGPVVMGIVLLSACGRMLDGLAMGDEEARTLGIPVMALRYGVIGGATVLAAMTVAVAGMIGWVGLVVPHVARLLVGPCNMRVLPVSACVGAMFLLVCDDLARTLSAEEIPVGLIADLLGVVVFVAVLPLLRRGWRA,	K_medellinensis_NBRC_3288_02896_MNLRAGLVGGLCGLGLLALIVVSACVGRFPLAVGQVFHVLLAPHTTGNGADMVRSILLGARLPRIGGAVCMGAALSVAGAAYQAVFRNPLVSPGLLGVLAGAGTGAALGIVWNLGHGGVAGLSFLGGLVAVGVGVGIAQVFDAASMMMLVFGGLISSALFTALLSLLKYVADPQNQLPDIVFWLLGSLTQVTPGALGVLAGPVAVGIVLLSACGRMLDGLAMGDEEARTLGIPVVALRYGVIGAATVLAALTVSVAGMIGWVGLVVPHVARLLVGPCNMRVLPVSACIGAMFLLVCDDLARTLSAEEIPVGLIADLLGVVVFIAVLPLLRRGWRA,	K_intermedius_TF2_02817_MTLRGSVAGCLCAAGLVVLSVLSACFGRFALQPGQVLHALLTVGRTAPDGDMVHTVLFGARLPRIGGAICVGAALSVAGAAYQAVFRNPLVSPGLLGVLAGAGTGAALGIVWGMGHAGVAALSFLGGLAAVAFGVGVAQMFDAASMLMLIFGGLISSALFTALLSLLKYVADPQNQLPDIVFWLLGSLTQVTPQALGVLVGPVVVGIVLLSACGRMLDGLAMGDEEARTLGIPVMALRYGVIGGATVLAAMTVAVAGMIGWIGLVVPHVARLLVGPCNMRVLPVSACVGGMFLLACDDLARTLSAEEIPVGLIADLLGVLVFVAVLPLLRRGWRA,	K_xylinus_E26_03101_MFDAASMLMLIFGGLISSALFTALLSLLKYVADPQNQLPDIVFWLLGSLTQVTPQALGVLAGPVVVGIVLLSACGRMLDGLAMGDEEARTLGIPVMALRYGVIGGATVLAAMTVAVAGMIGWVGLVVPHVARLLVGPCNMRVLPVSACVGAMFLLVCDDLARTLSAEEIPVGLIADLLGVVVFVAVLPLLRRGWRA,	K_hansenii_JCM_7643_00866_MGRSAGWLVFGGLVLCLLVSACLGRYAIAPGVIARFVVTAMGGQALPQAQYDMVHAILMGARLPRIGAAVCVGAALSASGATYQAVFRNPLVSPGLLGVLAGAGFGAALGIVNGMGTTGVQALSFAGGILAVSFGVGVARMFDAASLLMLVFGGLISSALFTALMSMLKYVADPQQQLPDIVFWLLGSLTQVDVLRLAVMAVPVLLGIVVLSACGRMLDALAMGDEEARTLGVPVTALRYGTIGIATGLSALTVSAVGMIGWIGLIIPHVARLLAGPCNARVIPLSAWLGAIFLLVCDDLARCLSAEEIPVGLLTDLLGVVVFISVLRLLRRGWRL,	K_xylinus_BCRC_12334_PROKKA_02641_MFDAASMLMLIFGGLISSALFTALLSLLKYVADPQNQLPDIVFWLLGSLTQVTPQALGVLAGPVVVGIVLLSACGRMLDGLAMGDEEARTLGIPVMALRYGVIGGATVLAAMTVAVAGMIGWVGLVVPHVARLLVGPCNMRVLPVSACVGAMFLLVCDDLARTLSAEEIPVGLIADLLGVVVFVAVLPLLRRGWRA,	K_rhaeticus_AF1_01151_MSLRALLVGGLCSGGLLVLVLVSACVGRLALPAGQVLQALLAPQATGGGAEMVHTILFGARLPRIGGAVCVGAALSVAGAAYQAVFRNPLVSPGLLGVLAGAGTGAALGIVWNLGHGGVVGLSFLGGLVAVGVGVGIAQVFDATSMMMLVFGGLISSALFTALLSLLKYVADPQNQLPDIVFWLLGSLTQVTPGALGVLAGPVAAGIVLLSACGRMLDGLAMGDEEARTLGIPVVALRYGVIGGATVLAALTVSVAGMIGWVGLVVPHVARLLVGPCNMRVLPVSACIGAMFLLACDDLARTLSAEEIPVGLIADLLGVVVFMAVLPLLRRGWRA,	K_hansenii_ATCC_23769_00759_MIARFVVTAMGGQALPQAQYDMVHAILMGARLPRIGAAVCVGAALSASGATYQAVFRNPLVSPGLLGVLAGAGFGAALGIVNGMGTTGVQALSFAGGILAVSFGVGVARMFDAASLLMLVFGGLISSALFTALMSMLKYVADPQQQLPDIVFWLLGSLTQVDVLRLAVMAVPVLLGIVVLSACGRMLDALAMGDEEARTLGVPVTALRYGTIGIATGLSALTVSAVGMIGWIGLIIPHVARLLAGPCNARVIPLSAWLGAIFLLVCDDLARCLSAEEIPVGLLTDLLGVVVFISVLRLLRRGWRL,	K_hansenii_ATCC_53582_01674_MGRSAGWLVFGGLVLCLLVSACLGRYAIAPGVIARFVVTAMGGQALPQAQYDMVHAILMGARLPRIGAAVCVGAALSVSGATYQAVFRNPLVSPGLLGVLAGAGFGAALGIVNGMGTTGVQALSFAGGILAVSFGVGVARMFDAASLLMLVFGGLISSALFTALMSMLKYVADPQQQLPDIVFWLLGSLTQVDVLRLAVMAVPVLLGIVVLSACGRMLDALAMGDEEARTLGVPVTALRYGTIGIATGLSALTVSAVGMIGWIGLIIPHVARLLAGPCNARVIPLSAGLGAIFLLVCDDLARCLSAEEIPVGLLTDLLGVVVFISVLRLLRRGWRL,	K_xylinus_NBRC_13693_01602_MTLRGSVVGCLCAAGLVVLSVLSACLGRFALQPGQVLHALLTVEHAPAGGDMVHTVLFGARLPRIGGAICVGAALSVAGAAYQAVFRNPLVSPGLLGVLAGAGTGAALGIVWGMGHAGVAALSFLGGLAAVAFGVGVAQMFDAASMLMLIFGGLISSALFTAFLSLLKYVADPQNQLPDIVFWLLGSLTQVTPQALGVLVGPVVVGIVLLSACGRMLDGLAMGDEEARTLGIPVMALRYGVIGGATVLAAMTVAVAGMIGWIGLVVPHVARLLVGPCNMRVLPVSACVGGMFLLACDDLARTLSAEEIPVGLIADLLGVVVFVAVLPLLRRGWRA,
Ortho_gr_31	the_core_genome	the_filtered_set	K_kakiaceti_JCM_25156_00207_MEEWPPRAWGAGRMIYGIPTYDLPLMGGVAFLAYLIGSVPFGLVLTALSGNGDIRKIGSGNIGATNVLRTGRKGLAAGTLALDGTKGAFAVFCAFVLCPFHTLAAESVAAFCVVLGHCFPVWLKFRGGKGVATGLGSLLALMPVVGLCCCAVWLIFAKVTRISSAGAILAFAALPLLMIRPGGIPFSSPAYLAGALIAGVILLRHHANISRLLKGTEPRIGRKNA,	K_intermedius_AF2_00578_MIYGIPTYDLPLMAAVAFLSYLIGSIPFGLVLTALSGNGDIRKIGSGNIGATNVLRTGRKGLAAGTLALDGTKGAFAVFCAFVLCPFHTLAAESLAAVFAVAGHCFPVWLKFRGGKGVATGLGCVLALMPGVGLCCCALWLIFAKVTRISSAGAIIAFAALPLLMIRPGRIDFSSPAYVAGCLIALMILIRHHANISRLLKGTEPRIGQKSA,	K_europaeus_5P3_02803_MIYGIPTYDMPLMAAVAFLSYLIGSIPFGLVLTALSGNGDIRKIGSGNIGATNVLRTGRKGLAAGTLALDGTKGAFAVFCAFVLCPFHTLAAESLAAIFAVAGHCFPVWLKFRGGKGVATGLGCILALMPGVGLCCCALWLIFAKVTRISSAGAIIAFAALPLLMIRPGRIDFSSPAYVAGCLIAAMILIRHHANITRLLKGTEPRIGQKSA,	K_europaeus_LMG_18494_02645_MIYGIPTYDMPLMAAVAFLSYLIGSIPFGLVLTALSGNGDIRKIGSGNIGATNVLRTGRKGLAAGTLALDGTKGAFAVFCAFVLCPFHTLAAESLAAIFAVAGHCFPVWLKFRGGKGVATGLGCILALMPGVGLCCCALWLIFAKVTRISSAGAIIAFAALPLLMIRPGRIDFSSPAYVAGCLVAAMILIRHHANITRLLKGTEPRIGQKSA,	K_europaeus_LMG_18890_03336_MIYGIPTYDMPLMAAVAFLSYLIGSIPFGLVLTALSGNGDIRKIGSGNIGATNVLRTGRKGLAAGTLALDGTKGAFAVFCAFVLCPFHTLAAESLAAIFAVAGHCFPVWLKFRGGKGVATGLGCILALMPGVGLCCCALWLIFAKVTRISSAGAIIAFAALPLLMIRPGRIDFSSPAYVAGCLIAAMILIRHHANITRLLKGTEPRIGQKSA,	K_oboediens_174Bp2_02199_MIYGIPTYDLPLMAAVAFLSYLIGSIPFGLVLTALSGNGDIRKIGSGNIGATNVLRTGRKGLAAGTLALDGTKGAFAVFCAFVLCPFHTLAAESLAAVFAVAGHCFPVWLKFRGGKGVATGLGCVLALMPGVGLCCCALWLIFAKVTRISSAGAIIAFAALPLLMIRPGRIDFSSPAYVAGCLIAVMILIRHHANISRLLKGTEPRIGQKSA,	Ga_diazotrophicus_PAl_5_00046_MNGAIPAFALPLLAAIGVLAYCIGSIPFGLLLTQFGGAGDIRTIGSGNIGATNVLRTGRRGLAAATLLLDGAKGVFAVMCGFILSPFHTGPAMAVAALFAVVGHCFPVWLKFRGGKGVATGLGAVLALSPLTGLACCAIWLGVARLTRISSAGALAAFAAMPMMLAALNHTGDGPAIPIGGLLIALLVIARHRGNIRRLVDGTEPRIGRKRP,	K_europaeus_CECT_8546_01913_MIYGIPTYDMPLMAAVAFLSYLIGSIPFGLVLTALSGNGDIRKIGSGNIGATNVLRTGRKGLAAGTLALDGTKGAFAVFCAFVLCPFHTLAAESLAAIFAVAGHCFPVWLKFRGGKGVATGLGCILALMPGVGLCCCALWLIFAKVTRISSAGAIIAFAALPLLMIRPGRIDFSSPAYVAGCLIAAMILIRHHANITRLLKGTEPRIGQKSA,	K_sp_SXCC1_00600_MIYGIPTYDLPLMAGVAFLSYLIGSIPFGLVLTALSGGGDIRKIGSGNIGATNVLRTGRKGLAAGTLALDGTKGAFAVFCAFVLCPFHTLAAESLAAIFAVAGHCFPVWLKFRGGKGVATGLGCVLALMPGVGLCCCALWLIFARVTRISSAGAIVAFAALPLLMIRPGRVDFSSPAYLAGCLIAVMILCRHHANITRILRGTEPRIGQKSA,	K_xylinus_E25_02472_MIYGIPTYDLPLMAAVAFLSYLIGSIPFGLVLTALSGNGDIRKIGSGNIGATNVLRTGRKGLAAGTLALDGTKGAFAVFCAFVLCPFHTLAAESLAAIFAVAGHCFPVWLKFRGGKGVATGLGCILALMPGVGLCCCALWLIFAKVTRISSAGAIIAFAALPLLMIRPGRIDFSSPAYVAGCLIAAMILIRHHANITRLLKGTEPRIGQKSA,	K_europaeus_NBRC_3261_03227_MIYGIPTYDMPLMAAVAFLSYLIGSIPFGLVLTALSGNGDIRKIGSGNIGATNVLRTGRKGLAAGTLALDGTKGAFAVFCAFVLCPFHTLAAESLAAIFAVAGHCFPVWLKFRGGKGVATGLGCILALMPGVGLCCCALWLIFAKVTRISSAGAIIAFAALPLLMIRPGRIDFSSPAYVAGCLIAAMILIRHHANITRLLKGTEPRIGQKSA,	K_medellinensis_NBRC_3288_01612_MIYGIPTYDLPLMAGVAFLSYLIGSIPFGLVLTALSGGGDIRKIGSGNIGATNVLRTGRKGLAAGTLVLDGTKGAFAVFCAFVLCPFHTLAAESLAALFAVAGHCFPVWLKFKGGKGVATGLGCVLALMPGVGLCCCALWLIFAKVTRISSAGAIIAFAALPLLMIRPGRIDFASPAYLAGCLIAVMILCRHHANIIRLIKGTEPRIGQKGT,	K_intermedius_TF2_01781_MIYGIPTYDLPLMAAVAFLSYLIGSIPFGLVLTALSGNGDIRKIGSGNIGATNVLRTGRKGLAAGTLALDGTKGAFAVFCAFVLCPFHTLAAESLAAVFAVAGHCFPVWLKFRGGKGVATGLGCVLALMPGVGLCCCALWLIFAKVTRISSAGAIIAFAALPLLMIRPGRIDFSSPAYVAGCLIALMILIRHHANISRLLKGTEPRIGQKSA,	K_xylinus_E26_01005_MIYGIPTYDLPLMAAVAFLSYLIGSIPFGLVLTALSGNGDIRKIGSGNIGATNVLRTGRKGLAAGTLALDGTKGAFAVFCAFVLCPFHTLAAESLAAIFAVAGHCFPVWLKFRGGKGVATGLGCILALMPGVGLCCCALWLIFAKVTRISSAGAIIAFAALPLLMIRPGRIDFSSPAYVAGCLIAAMILIRHHANITRLLKGTEPRIGQKSA,	K_hansenii_JCM_7643_00257_MIYGIPSYDLPLMAAVGFLSYLIGSIPFGLVLTALSGGGDIRKIGSGNIGATNVLRTGNKKLAAGTLALDGTKGAFAVFCAFVLCPFHTEAAEALAAACAVAGHCFPVWLKFRGGKGVATGLGAMIALSPAIGLCCCAMWLIFARATRISSAGALVAFATLPLVMIWPGHVPFSSPLYLAGVLIAALIIARHHTNITRIFRGTEPRIGQARTTGRDGT,	K_xylinus_BCRC_12334_PROKKA_02571_MIYGIPTYDLPLMAAVAFLSYLIGSIPFGLVLTALSGNGDIRKIGSGNIGATNVLRTGRKGLAAGTLALDGTKGAFAVFCAFVLCPFHTLAAESLAAIFAVAGHCFPVWLKFRGGKGVATGLGCILALMPGVGLCCCALWLIFAKVTRISSAGAIIAFAALPLLMIRPGRIDFSSPAYVAGCLIAAMILIRHHANITRLLKGTEPRIGQKSA,	K_rhaeticus_AF1_00995_MIYGIPTYDLPLMAGVAFLSYLIGSIPFGLVLTALSGGGDIRKIGSGNIGATNVLRTGRKGLAAGTLALDGTKGAFAVFCAFVLCPFHTLAAESLAAIFAVAGHCFPVWLKFRGGKGVATGLGCVLALMPGVGLCCCALWLIFARVTRISSAGAIVAFAALPLLMIRPGRVDFSSPAYLAGCLIAVMILCRHHANITRILRGTEPRIGQKSA,	K_hansenii_ATCC_23769_03217_MIYGIPSYDLPLMAAVGFLSYLIGSIPFGLVLTALSGGGDIRKIGSGNIGATNVLRTGNKKLAAGTLALDGTKGAFAVFCAFVLCPFHTEAAEALAAACAVAGHCFPVWLKFRGGKGVATGLGAMIALSPAIGLCCCAMWLIFARATRISSAGALVAFATLPLVMIWPGHVPFSSPLYLAGVLIAALIIARHHTNITRIFRGTEPRIGQARTTGRDGT,	K_hansenii_ATCC_53582_02313_MIYGIPSYDLPLMAAVGFLSYLIGSIPFGLVLTALSGGGDIRKIGSGNIGATNVLRTGNKKLAAGTLALDGTKGAFAVFCAFVLCPFHTEAAEALAAACAVAGHCFPVWLKFRGGKGVATGLGAMIALSPAIGLCCCAMWLIFARATRISSAGALVAFATLPLVMIWPGHVPFSSPLYLAGVLIAALIIARHHTNITRIFRGTEPRIGQARTTGRDGT,	K_xylinus_NBRC_13693_01478_MIYGIPTYDLPLMAAVAFLSYLIGSIPFGLVLTALSGNGDIRKIGSGNIGATNVLRTGRKGLAAGTLALDGTKGAFAVFCAFVLCPFHTLAAESLAAVFAVAGHCFPVWLKFRGGKGVATGLGCVLALMPGVGLCCCALWLIFAKVTRISSAGAIIAFAALPLLMIRPGRIDFSSPAYVAGCLIAVMILIRHHANISRLLKGTEPRIGQKSA,
Ortho_gr_32	the_core_genome	the_filtered_set	K_kakiaceti_JCM_25156_00211_MSDGILVIGTRRYSSWSLRGWLAVRLAGLDVREQMIPLSDNGQTAAIRTISPNGKVPYLEHRGIAVWESLAICEYCAEQAAGLWPADPRQRAYARSISAEMHAGFRALRQAMPMNTGRDNTPLAAGTTQDIDARFRASTVSGRKPGWTSARGDRSCSARRLAWPMSCSRPSSRASCPMRSVRRRNHRRT,	K_intermedius_AF2_01834_MSDGILVIGTRRYSSWSLRGWLAVRLAGLDVREQVIPLADNGETPAIRTISPNGKVPYLEHRNIAVWESIAICEYCAEQAPGLWPQDARQRAYARSISAEMHAGFRAVRQAMPMNLGRDSRPLAAGTTPDIDADIARIDAIWTEARLDFGKGGAFLFGATFGMADAMFAPIVARFLSYGINPSPESRAYMTAVRTHPLVDDWYQKAAQEPAEWRQSRFEDIA,	K_europaeus_5P3_02561_MSDGILVIGTRRYSSWSLRGWLAVRLAGLDVREQVIPLADNGETPAIRTISPNGKVPYLEHKGVAVWESIAICEYCAEQTPGLWPEDVRQRAYARSISAEMHAGFRAVRQAMPMNIGRDNRPLAAGTTPDIDADIARIDAIWTEARLDFGKDGPFLFGATFGMADAMFAPIVSRFLSYGISPSPESRAYMAAVRAHPLVDDWYQKAAQEPAEWRQSRFEDIA,	K_europaeus_LMG_18494_03429_MSDGILVIGTRRYSSWSLRGWLAVRLAGLDVREQVIPLADNGETPAIRTISPNGKVPYLEHKGVAVWESIAICEYCAEQAPGLWPEDVRQRAYARSISAEMHAGFRAVRQAMPMNIGRDNRPLAAGTTPDIDADIARIDAIWTEARLDFGKDGPFLFGATFGMADAMFAPIVSRFLSYGISPSPESRAYMAAVRAHPLVDDWYQKAAQEPAEWRQSRFEDIA,	K_europaeus_LMG_18890_03204_MSDGILVIGTRRYSSWSLRGWLAVRLAGLDVREQVIPLADNGETPAIRTISPNGKVPYLEHKGVAVWESIAICEYCAEQTPGLWPEDVRQRAYARSISAEMHAGFRAVRQAMPMNIGRDNRPLAAGTTPDIDADIARIDAIWTEARLDFGKDGPFLFGATFGMADAMFAPIVSRFLSYGISPSPESRAYMAAVRAHPLVDDWYQKAAQEPAEWRQSRFEDIA,	K_oboediens_174Bp2_01994_MSDGILVIGTRRYSSWSLRGWLAVRLAGLDVREQVIPLADNGETPAIRTISPNGKVPYLEHKNIAVWESIAICEYCAEQAPGLWPQDARQRAYARSISAEMHAGFRAVRQAMPMNLGRDSRPLAAGTTPDIDADIARIDAIWTEARLDFGKGGAFLFGATFGMADAMFAPIVARFLSYGINPSPESRAYMMAVRAHPLVDDWYQQAAQEPAEWRQSRFEDIA,	Ga_diazotrophicus_PAl_5_02302_MADGRLIIGTRRYSSWSLRGWLVVHLAGLDVEEVLIPIAGGGGTAGIKVVSPNGLVPYLEHRGARVWESLAIGEYCAEIAPALWPADRVARAHARSIASEMHAGFRPLRMAMPMNLGRQARPLAAPLADDVLGDIARIDAILSETRATFGAGGPYLFGAGLTVADAMYAPVIARFLSYGVTLSPVAAEYAAALRAHPLVVRWYDEAAREPAAWQLDRYESIS,	K_europaeus_CECT_8546_02041_MSDGILVIGTRRYSSWSLRGWLAVRLAGLDVREQVIPLADNGETPAIRTISPNGKVPYLEHKGVAVWESIVICEYCAEQAPGLWPEDVRQRAYARSISAEMHAGFRAVRQAMPMNIGRDNRPLAAGTTPDIDADIARIDAIWTEARLDFGKDGPFLFGATFGMADAMFAPIVSRFLSYGISPSPESRAYMAAVRAHPLVDDWYQKAAQEPAEWRQSRFEDIA,	K_sp_SXCC1_01675_MRDGMLVIGTRRYSSWSLRGWLAVRLAGLDVREQLIPLADNGQTAAIATLSPNGKVPYLEHNGIAVWESLALCEYCAEQAPGLWPADARARAYARSIASEMHAGFRALRQAMPMNTGRDNRPLAGGTTPDIDADITRIDAIWTEARLDFGKGGDFLFGAEFGMADAMFAPIVSRFLSYGVSPSAPAQAYMAAVRAHPLVAQWYAQAADEPVAWQQSRFEDIA,	K_xylinus_E25_00340_MSDGILVIGTRRYSSWSLRGWLAVRLAGLDVREQMIPLADNGETPAIRTISPNGKVPYLEHRGVAVWESIAICEYCAEQTPGLWPGDVRQRAYARSISAEMHAGFRAVRQAMPMNIGRDNRPLAAGTTPDIDADIARIDAIWTEARLDFGKGGPFLFGATFGMADAMFAPIVSRFLSYGISPSPESRAYMTAVRAHPLVDDWYQKALQEPKEWQQARFEDIG,	K_europaeus_NBRC_3261_01381_MSDGILVIGTRRYSSWSLRGWLAVRLAGLDVREQVIPLADNGETPAIRTISPNGKVPYLEHKGVAVWESIAICEYCAEQTPGLWPEDVRQRAYARSISAEMHAGFRAVRQAMPMNIGRDNRPLAAGTTPDIDADIARIDAIWTEARLDFGKDGPFLFGATFGMADAMFAPIVSRFLSYGISPSPESRAYMAAVRAHPLVDDWYQKAAQEPAEWRQSRFEDIA,	K_medellinensis_NBRC_3288_02848_MSDGMLVIGTRRYSSWSLRGWLAVRLAGLDVREQMIPLADNGQTTAIATLSPNGKVPYLEHNGIAVWESLALCEYCAEHVPGLWPADARARAYARSIASEMHAGFRALRQAMPMNTGRDNRALAGGTTPDIDADITRIDAIWTEARLDFGKGGDFLFGARFGMADAMFAPIVSRLLSYGITPPSPQSQAYMAAVRAHPLVAQWYEQAAQEPADWRLSRFEDIA,	K_intermedius_TF2_01041_MSDGILVIGTRRYSSWSLRGWLAVRLAGLDVREQVIPLADNGETPAIRTISPNGKVPYLEHRNIAVWESIAICEYCAEQAPGLWPQDARQRAYARSISAEMHAGFRAVRQAMPMNLGRDSRPLAAGTTPDIDADIARIDAIWTEARLDFGKGGAFLFGATFGMADAMFAPIVARFLSYGINPSPESRAYMTAVRTHPLVDDWYQKAAQEPAEWRQSRFEDIA,	K_xylinus_E26_02846_MSDGILVIGTRRYSSWSLRGWLAVRLAGLDVREQMIPLADNGETPAIRTISPNGKVPYLEHRGVAVWESIAICEYCAEQTPGLWPGDVRQRAYARSISAEMHAGFRAVRQAMPMNIGRDNRPLAAGTTPDIDADIARIDAIWTEARLDFGKGGPFLFGATFGMADAMFAPIVSRFLSYGISPSPESRAYMTAVRAHPLVDDWYQKALQEPKEWQQARFEDIG,	K_hansenii_JCM_7643_00531_MAEGRLVIGTRRYSSWSLRGWLAVRLAALDVEEVVIPLSNDGNTSAIRTISPNGKVPYLEHRGSAVWESIAICEYCADQAPALWPVAPRARAFARSIAAEMHAGFRAVRAAMPMNVGRHARPLAGGTNDDIDADIARIDAIWTEARLDFGQGGAFLFGADFTLADAMYAPIVSRFLSYGVTPSPESVAYMNAVRAHPLVDQWYQAALAEPKEWRNARFEDIP,	K_xylinus_BCRC_12334_PROKKA_02062_MSDGILVIGTRRYSSWSLRGWLAVRLAGLDVREQMIPLADNGETPAIRTISPNGKVPYLEHRGVAVWESIAICEYCAEQTPGLWPGDVRQRAYARSISAEMHAGFRAVRQAMPMNIGRDNRPLAAGTTPDIDADIARIDAIWTEARLDFGKGGPFLFGATFGMADAMFAPIVSRFLSYGISPSPESRAYMTAVRAHPLVDDWYQKALQEPKEWQQARFEDIG,	K_rhaeticus_AF1_01103_MRDGMLVIGTRRYSSWSLRGWLAVRLAGLDVREQLIPLADNGQTAAIATLSPNGKVPYLEHNGIAVWESLALCEYCAEQAPGLWPADARARAYARSIASEMHAGFRALRQAMPMNTGRDNRPLAGGTTPDIDADITRIDAIWTEARLDFGKGGDFLFGAEFGMADAMFAPIVSRFLSYGVSPSAPAQAYMAAVRAHPLVAQWYAQAADEPVAWQQSRFEDIA,	K_hansenii_ATCC_23769_00701_MAEGRLVIGTRRYSSWSLRGWLAVRLAALDVEEVVIPLSNDGNTSAIRTISPNGKVPYLEHRGSAVWESIAICEYCADQAPALWPVAPRARAFARSIAAEMHAGFRAVRAAMPMNVGRHARPLAGGTNDDIDADIARIDAIWTEARLDFGQGGAFLFGADFTLADAMYAPIVSRFLSYGVTPSPESVAYMNAVRAHPLVDQWYQAALAEPKEWRNARFEDIP,	K_hansenii_ATCC_53582_01125_MAEGRLVIGTRRYSSWSLRGWLAVRLAALDVEEVVIPLSNDGNTSAIRTISPNGKVPYLEHRGSAVWESIAICEYCADQAPALWPVAPRARAFARSIAAEMHAGFRAVRAAMPMNVGRHARPLAGGTNDDIDADIARIDAIWTEARLDFGQGGAFLFGADFTLADAMYAPIVSRFLSYGVTPSPESVAYMNAVRAHPLVDQWYQAALAEPKEWRNARFEDIP,	K_xylinus_NBRC_13693_02469_MSDGILVIGTRRYSSWSLRGWLAVRLAGLDVREQVIPLADNGETPAIRTISPNGKVPYLEHKNIAVWESIAICEYCAEQAPGLWPQDARQRAYARSISAEMHAGFRAVRQAMPMNLGRDSRPLAAGTTPDIDADIARIDAIWTEARLDFGKGGAFLFGATFGMADAMFAPIVARFLSYGINPSPESRAYMMAVRAHPLVDDWYQQAAQEPAEWRQSRFEDIA,
Ortho_gr_33	the_core_genome	the_filtered_set	K_kakiaceti_JCM_25156_00216_MKNLAGLMKQATQMQARMEEMQAKLEAMTIEGSAGAGMVTITMNGKGDMKAIRIDPKLADPAEMEMLQDLILAASADARKKLDTTASEEMKKVTGGLSLPGGMKFPF,	K_intermedius_AF2_01599_MKNLAGLMKQATQMQARMEEMQAKLEDMTIEGSAGAGMVTITMNGKGDMKAIRIDPKLADPAEMEMLQDLILAASADARKKLDATASEEMKKVTGGLSLPGGMKFPF,	K_europaeus_5P3_03725_MKNLAGLMKQATQMQARMEEMQAKLEDMTIEGSAGAGMVTITMNGKGDMKAIRIDPKLADPAEMEMLQDLILAASADARKKLDATASEEMKKVTGGLSLPGGMKFPF,	K_europaeus_LMG_18494_03735_MKNLAGLMKQATQMQARMEEMQAKLEDMTIEGSAGAGMVTITMNGKGDMKAIRIDPKLADPAEMEMLQDLILAASADARKKLDATASEEMKKVTGGLSLPGGMKFPF,	K_europaeus_LMG_18890_04019_MKNLAGLMKQATQMQARMEEMQAKLEDMTIEGSAGAGMVTITMNGKGDMKAIRIDPKLADPAEMEMLQDLILAASADARKKLDATASEEMKKVTGGLSLPGGMKFPF,	K_oboediens_174Bp2_03743_MKNLAGLMKQATQMQARMEEMQAKLEDMTIEGSAGAGMVTITMNGKGDMKAIRIDPKLADPAEMEMLQDLILAASADARKKLDATASEEMKKVTGGLSLPGGMKFPF,	Ga_diazotrophicus_PAl_5_03354_MKNLAGLMKQATQMQARMEEMQSKLEGMTIEGSAGAGMVHVTLNGKGDMKAVKIDPKLADPAEMEMLQDLIVAACADARKLLDERASEEMKKVTGGMNLPAGLKFPF,	K_europaeus_CECT_8546_00219_MKNLAGLMKQATQMQARMEEMQAKLEDMTIEGSAGAGMVTITMNGKGDMKAIRIDPKLADPAEMEMLQDLILAASADARKKLDATASEEMKKVTGGLSLPGGMKFPF,	K_sp_SXCC1_00983_MKNLAGLMKQATQMQARMEEMQAKLETMTIEGSAGAGMVTLTMNGKGDMKSITIDPKLADPAEMEMLQDLILAACADARKKLDASASEEMKKVTGGLSLPGGMKFPF,	K_xylinus_E25_02270_MKNLAGLMKQATQMQARMEEMQAKLEDMTIEGSAGAGMVTITMNGKGDMKAIRIDPKLADPAEMEMLQDLILAASADARKKLDATASEEMKKVTGGLSLPGGMKFPF,	K_europaeus_NBRC_3261_01759_MKNLAGLMKQATQMQARMEEMQAKLEDMTIEGSAGAGMVTITMNGKGDMKAIRIDPKLADPAEMEMLQDLILAASADARKKLDATASEEMKKVTGGLSLPGGMKFPF,	K_medellinensis_NBRC_3288_01461_MKNLAGLMKQATQMQARMEEMQAKLETMTIEGSAGAGMVTLTMNGKGDMKSITIDPKLADPAEMEMLQDLILAASADARKKLDATASEEMKKVTGGMNLPGGMKFPF,	K_intermedius_TF2_01537_MKNLAGLMKQATQMQARMEEMQAKLEDMTIEGSAGAGMVTITMNGKGDMKAIRIDPKLADPAEMEMLQDLILAASADARKKLDATASEEMKKVTGGLSLPGGMKFPF,	K_xylinus_E26_01940_MKNLAGLMKQATQMQARMEEMQAKLEDMTIEGSAGAGMVTITMNGKGDMKAIRIDPKLADPAEMEMLQDLILAASADARKKLDATASEEMKKVTGGLSLPGGMKFPF,	K_hansenii_JCM_7643_02458_MKNLAGLMKQATQMQARMEEMQAKLEAMVIEGSSGAGMVQITLNGKGDMKAIRIDPKLADPEEMDMLQDLILAACSDARAKLDATASEEMKKVTGGLNLPGGMKFPF,	K_xylinus_BCRC_12334_PROKKA_02493_MKNLAGLMKQATQMQARMEEMQAKLEDMTIEGSAGAGMVTITMNGKGDMKAIRIDPKLADPAEMEMLQDLILAASADARKKLDATASEEMKKVTGGLSLPGGMKFPF,	K_rhaeticus_AF1_03445_MKNLAGLMKQATQMQARMEEMQAKLETMTIEGSAGAGMVTLTMNGKGDMKSITIDPKLADPAEMEMLQDLILAACADARKKLDASASEEMKKVTGGLSLPGGMKFPF,	K_hansenii_ATCC_23769_02589_MKNLAGLMKQATQMQARMEEMQAKLEAMVIEGSSGAGMVQITLNGKGDMKAIRIDPKLADPEEMDMLQDLILAACSDARAKLDATASEEMKKVTGGLNLPGGMKFPF,	K_hansenii_ATCC_53582_01339_MKNLAGLMKQATQMQARMEEMQAKLEAMVIEGSSGAGMVQITLNGKGDMKAIRIDPKLADPEEMDMLQDLILAACSDARAKLDATASEEMKKVTGGLNLPGGMKFPF,	K_xylinus_NBRC_13693_01236_MKNLAGLMKQATQMQARMEEMQAKLEDMTIEGSAGAGMVTITMNGKGDMKAIRIDPKLADPAEMEMLQDLILAASADARKKLDATASEEMKKVTGGLSLPGGMKFPF,
Ortho_gr_34	the_core_genome	the_filtered_set	K_kakiaceti_JCM_25156_00220_MNWGRRGMIAGAVMGGMALGAPVSPPAMARDVTDMAGNAVSVPDHPTRIADLWFAHNELVLMLGGARQLVMTVDRPQARPWMYRVFPALYGAQAVNGPQVNAETLLHERVDLVFVPEASATIAAFRAVGVPVLVSSFQDTDGLLRVVDMTAAALGTDGARATAARYRAMMRQTVNDVHTRLSGLSDATRPRVLHVQSLHPLRVDGAHSIVDEWITLAGGRNAAVGVAGNMKAVSAEQVAAWDPMW,	K_intermedius_AF2_02687_MKWGRRRLNIGTLAGMVAAGASVLSPAMARDVTDMAGVTQSVPDHPARIADLWFAHNELVLMLGGARQIVMTVDRPQARPWMYKVFPSLYQARAVNGPQVNAETLLQDHVDLVFVPDATAAIASFRGVGVPTLVASFRDVDGLLRVVDMTAAALGTEQAHATATHYRTMMRQTVNDVRDRLSGITDAQRPRVLHIQSLHPLKVDGTDSIVDEWITLAGGRNAAQGVSGNMKPVSVEQVAAWDPDVIILGPDCGTLDPAANGGIWQRLRAVRAGRVHNNPSGVFTWDRYGSELPLQISWAAKTLHPDRFGNVDLPTLTREFYRTYFHYDLSADDAGRILAAQPPQPVADRAQ,	K_europaeus_5P3_02011_MEGDSTVKIGRRRLGIGALACMIAAGGPILSPAMAREVTDMAGVAQSVPDHPARIADLWFAHNELVLMLGGARQIVMTVDRPQARPWMYKVFPTLYQAQVVNGPQVNAETLLRDRVDLVFMPDASAAIAAFRGVGVPTLVSAFHDVDGLLRVMDMTAAALGTEQAHVTATRYRTMMLQTVNDARDRLSGLSDAQRPRVLHIQSLHPLKVDGADSIVDEWITLAGGRNAAQGVSGNMKPVSVEQVAAWDPDVIILGPDCGTLDPAANGGVWQRLRAVREGRVHNNPSGVFPWDRYGSELPLQISWAARTLHPDRFADVDPLTLTREFYDTYFHYALSAQDAARILAGQPPEPVADRTP,	K_europaeus_LMG_18494_03381_MEGDSTVKIGRRRLGIGALACMIAAGGPILPPAMAREVTDMAGVAQSVPDHPARIADLWFAHNELVLMLGGARQIVMTVDRPQARPWMYKVFPTLYQAQVVNGPQVNAETLLRDRVDLVFMPDASAAIAAFRGVGVPTLVSAFHDVDGLLRVMDMTAAALGTEQAHVTATRYRTMMLQTVNDARDRLSGLPDAQRPRVLHIQSLHPLKVDGADSIVDEWITLAGGRNAAQGVSGNMKPVSVEQVAAWDPDVIILGPDCGTLDPAANGGMWQRLRAVREGRVHNNPSGVFPWDRYGSELPLQISWAARILHPDRFADVDPLTLTREFYDTYFHYALSAQDAARILAGQPPEPVADRTP,	K_europaeus_LMG_18890_02311_MEGDSTVKIGRRRLGIGALACMIAAGGPILSPAMAREVTDMAGVAQSVPDHPARIADLWFAHNELVLMLGGARQIVMTVDRPQARPWMYKVFPTLYQAQVVNGPQVNAETLLRDRVDLVFMPDASAAIAAFRGVGVPTLVSAFHDVDGLLRVMDMTAAALGTEQAHVTATRYRTMMLQTVNDARDRLSGLSDAQRPRVLHIQSLHPLKVDGADSIVDEWITLAGGRNAAQGVSGNMKPVSVEQVAAWDPDVIILGPDCGTLDPAANGGVWQRLRAVREGRVHNNPSGVFPWDRYGSELPLQISWAARTLHPDRFADVDPLTLTREFYDTYFHYALSAQDAARILAGQPPEPVADRTP,	K_oboediens_174Bp2_03041_MNWGRRRLNIGALAGMVVAGASVLSPAMAREVTDMAGVTQSVPDHPARIADLWFAHNELVLMLGGARQIVMTVDRPQARPWMYKVFPSLYQARVVNGPQVNAETLLQDHVDLVFVPDATAAIASFRGVGVPTLVASFRDVDGLLRVVDMTAGALGTEQAHATATHYRTMMRQTVNDVHDRLSGLTDAQRPRVLHIQSLHPLKVDGADSIVDEWITLAGGRNAVQGVSGNMKPVSVEQVAAWDPDVIILGPDCGTLDPAANGGIWQRLRAVREGRVHNNPSGVFTWDRYGSELPLQISWAAKTLHPDRFGDVDLLTLTRDFYRTYFHYDLNADDAGRILAGQPPQPVADRVQ,	Ga_diazotrophicus_PAl_5_02248_MGRHDLAAAILAAAVVGVWPAAGRARTVMDMTGHAVTCPDHPDRIADLWFAHNELTIMLGAAGRIAVTDDLPAARPWMYRVAPALHQAVGVTSPVPNTEMLMQSGVDLAFVANDSPAAASLRHVGLPVVQAGFTDLASLLRAVDLTADILGDASAHDVARRYRAVLTATVERVRQAVAPVSLSARPRVLHVKSLVPLTVDGEHTIIDEWITRAGGRNAATGLTGNMRPVSMEQIAAWDPDVVILGADSGDATAAPEGWAALRAVRAGRVHQNPAGVFPWDRYGSELPLQLLWTARTLYPDRFRDVDMVSETIKFYHDFFAYDLKPDDAARILAAQRPAEGGR,	K_europaeus_CECT_8546_02796_MEGDSTVKIGRRRLGIGALACMIAAGGPILSPAMAREVTDMAGVAQSVPDHPARIADLWFAHNELVLMLGGARQIVMTVDRPQARPWMYKVFPTLYQAQVVNGPQVNAETLLRDRVDLVFMPDASAAIAAFRGVGVPTLVSAFHDVDGLLRVMDMTAAALGTEQAHVTATRYRTMMLQTVNDARDRLSGLSDAQRPRVLHIQSLHPLKVDGADSIVDEWITLAGGRNAAQGVSGNMKPVSVEQVAAWDPDVIILGPDCGTLDPAANGGVWQRLRAVREGRVHNNPSGVFPWDRYGSELPLQISWAARTLHPDRFADVDPLTLTREFYDTYFHYALSAQDAARILAGQPPEPVADRTP,	K_sp_SXCC1_01547_MVDWVKGRAGIGALACFLAAGMAAIPPAMARDVTDMAGTTQSVPDHPARIADLWFAHNELVLMLGGAGQVVMTVDRPQARPWMYTVFPALFQARAVNGPQVNAEALLQDRVDLVFVPDATATITAFRGVGVPTLVASFRDVDGLLRVVDMTATALGTPQAHDTATRYRQMMMQTVNDVRDRLAHVTAAARPRVLHVQSLHPLRVDGADSIVDEWITLAGGRNAATGVSGNMKPVSIEQVAAWDPDVIILGPDSGQPDAGMQATWQHLRAVRAGHVHQNPSGVFTWDRYGSELPLQIRWAAKTLHPELFTDLDPVGMTRDFYRTWFHYDLSTAQAQQILAAQPPQPLPQAPSGTHP,	K_xylinus_E25_00387_MKIGRRRLSIGALACMIAAGAPIVSPAMAREVTDMAGVAQSVPDHPARIADLWFAHNELLLMLGGARQVVMTVDRPQARPWMYRVFPALYQAQVVNGPQVNAETLLRDRVDLVFMPDASAAIAAFRGVGVPTLVASFHDVEGLLRVMDMTAAALGTEQAHATATRYRTMMLQTVNDARDRLSGLPDARRPRVLHVQSLHPLKVDGADSIVDEWITLAGGRNAARGVSGNMKPVSVEQVAAWDPDVIILGPDCGTLDPAANGGVWQRLRAVREGRVHDNPSGVFPWDRYGSELPLQISWAAKTLHPDRFADVDPLRLTREFYDTYFHYALSAQDAARILAGQPPGSTAAGTP,	K_europaeus_NBRC_3261_01305_MEGDSTVKIGRRRLGIGALACMIAAGGPILSPAMAREVTDMAGVAQSVPDHPARIADLWFAHNELVLMLGGARQIVMTVDRPQARPWMYKVFPTLYQAQVVNGPQVNAETLLRDRVDLVFMPDASAAIAAFRGVGVPTLVSAFHDVDGLLQVMDMTAAALGTEQAHVTATRYRTMMLQTVNDARDRLSGLPDAQRPRVLHIQSLHPLKVDGADSIVDEWITLAGGRNAAQGVSGNMKPVSVEQVAAWDPDVIILGPDCGTLDPAANGGVWQRLRAVREGRVHNNPSGVFPWDRYGSELPLQISWAARTLHPDRFADVDPLTLTREFYDTYFHYALSAQDAARILAGQPPEPVADRTP,	K_medellinensis_NBRC_3288_02895_MVNRGMGHAGIRALACLMVAGMVAHRPAMARDVTDMAGTIQSVPDQPARIADLWFAHNELVLMLGGAGQIAMTVDRPQARPWMYTVFPVLFQARVVNGPQVTAEALLRDRVDLVFVPDATATITAFRGVGVPTLMASFHDVAGLLRVVDMTATALGTSQAHDTATRYRQMMTQSVNDVRDRLTHVPAGARPRVLHVQSLHPLRVDGADSIVDEWISLAGGRNAATGVSGNMKPVSIEQVAAWDPDVIILGPDSGTPDAGVQAAWQNLRAVREGHVHQNPSGAFTWDRYGSELPLQIRWAAKTLHPELFADLDPVAMTRDFYHTWFHYELSAEQAQLILAARPPQPLPHPPAGLHP,	K_intermedius_TF2_02816_MKWGRRRLNIGTLAGMVAAGASVLSPAMARDVTDMAGVTQSVPDHPARIADLWFAHNELVLMLGGARQIVMTVDRPQARPWMYKVFPSLYQARAVNGPQVNAETLLQDHVDLVFVPDATAAIASFRGVGVPTLVASFRDVDGLLRVVDMTAAALGTEQAHATATHYRTMMRQTVNDVRDRLSGITDAQRPRVLHIQSLHPLKVDGTDSIVDEWITLAGGRNAAQGVSGNMKPVSVEQVAAWDPDVIILGPDCGTLDPAANGGIWQRLRAVRAGRVHNNPSGVFTWDRYGSELPLQISWAAKTLHPDRFGNVDLPTLTREFYRTYFHYDLSADDAGRILAAQPPQPVADRAQ,	K_xylinus_E26_00058_MKIGRRRLSIGALACMIAAGAPIVSPAMAREVTDMAGVAQSVPDHPARIADLWFAHNELLLMLGGARQVVMTVDRPQARPWMYRVFPALYQAQVVNGPQVNAETLLRDRVDLVFMPDASAAIAAFRGVGVPTLVASFHDVEGLLRVMDMTAAALGTEQAHATATRYRTMMLQTVNDARDRLSGLPDARRPRVLHVQSLHPLKVDGADSIVDEWITLAGGRNAARGVSGNMKPVSVEQVAAWDPDVIILGPDCGTLDPAANGGVWQRLRAVREGRVHDNPSGVFPWDRYGSELPLQISWAAKTLHPDRFADVDPLRLTREFYDTYFHYALSAQDAARILAGQPPGSTAAGTP,	K_hansenii_JCM_7643_00865_MGYIGIIRLQGAGMRYPRTWGMGVIGAMMLSASFVMAPIGHAAGDGITHGVADMTGQVQQVPARPGHIADLWFAHNELTIMLGAADRIAVTVDRPDTRPWMFLVAPALYHAIGVNGPAVNAESLLKAGVDVAFVPNGSATAAALRAVGIPVLVAGFTDAASLRRSLEMTAQVIGTRQAQEVTRAYETLLDGVIHDTRARTDALAPDARPRVVHIQSLHPLRVDGAHTIIDEWLSIAGARNAADGVDGNMKPISVEQLAAWNPDVIILGPDAGTFDPMADGGVWRNITAVRTGHVIHNPAGVFPWDRYGSEFPLQVAWAAQVLHPDLFPATDMVERTCAFYRTFFHYDLDVTQARRILAGLPPAGATKGGGGSP…	K_xylinus_BCRC_12334_PROKKA_01946_MKIGRRRLSIGALACMIAAGAPIVSPAMAREVTDMAGVAQSVPDHPARIADLWFAHNELLLMLGGARQVVMTVDRPQARPWMYRVFPALYQAQVVNGPQVNAETLLRDRVDLVFMPDASAAIAAFRGVGVPTLVASFHDVEGLLRVMDMTAAALGTEQAHATATRYRTMMLQTVNDARDRLSGLPDARRPRVLHVQSLHPLKVDGADSIVDEWITLAGGRNAARGVSGNMKPVSVEQVAAWDPDVIILGPDCGTLDPAANGGVWQRLRAVREGRVHDNPSGVFPWDRYGSELPLQISWAAKTLHPDRFADVDPLRLTREFYDTYFHYALSAQDAARILAGQPPGSTAAGTP,	K_rhaeticus_AF1_01150_MVDWVKGRAGIGALACFLAAGMAAIPSAMARDVTDMAGTTQSVPDHPARIADLWFAHNELVLMLGGAGQVVMTVDRPQARPWMYTVFPALFQARAVNGPQVNAEALLQDRVDLVFVPDATATITAFRGVGVPTLVASFRDVDGLLRVVDMTATALGTPQAHDTATRYRQMMMQTVNDVRDRLAHVTAAARPRVLHVQSLHPLRVDGADSIVDEWITLAGGRNAATGVSGNMKPVSIEQVAAWDPDVIILGPDSGQPDAGMQPTWQHLRAVRAGHVHQNPSGVFTWDRYGSELPLQIRWAAKTLHPELFTDLDPVAMTRDFYRTWFHYDLSTAQAQQILAAQPPQPLPQAPSGTHP,	K_hansenii_ATCC_23769_00758_MGYIGIIRLQGAGMRYPRTWGMGVIGAMMLSASFVMAPIGHAAGDGITHGVADMTGQVQQVPARPGHIADLWFAHNELTIMLGAADRIAVTVDRPDTRPWMFLVAPALYHAIGVNGPAVNAESLLKAGVDVAFVPNGSATAAALRAVGIPVLVAGFTDAASLRRSLEMTAQVIGTRQAQEVTRAYETLLDGVIHDTRARTDALAPDARPRVVHIQSLHPLRVDGAHTIIDEWLSIAGARNAADGVDGNMKPISVEQLAAWNPDVIILGPDAGTFDPMADGGVWRNITAVRTGHVIHNPAGVFPWDRYGSEFPLQVAWAAQVLHPDLFPATDMVERTCAFYRTFFHYDLDVTQARRILAGLPPAGATKGGGA…	K_hansenii_ATCC_53582_01675_MGYIGIIRLQGAGMRYPRTWGMGVIGAMMLSASFVMAPIGHAAGDGITHGVADMTGQVQQVPARPGHIADLWFAHNELTIMLGAADRIAVTVDRPDTRPWMFLVAPALYHAIGVNGPAVNAESLLKAGVDVAFVPNGSAMAAALRAVGIPVLVAGFTDAASLRRSLEMTAQVIGTRQAQEVTRAYETLLDGVIHDTRARTDALAPDARPRVVHIQSLHPLRVDGAHTIIDEWLSIAGARNAADGVDGNMKPISVEQLAAWNPDVIILGPDAGTFDPMADGGVWRNITAVRTGHVIHNPAGVFPWDRYGSEFPLQVAWAAQVLHPDLFPATDMVERTCAFYRTFFHYDLDVTQARRILAGLPPAGATKGGGA…	K_xylinus_NBRC_13693_01601_MNWGRRRLNIGALAGMVVAGASVLSPAMAREVTDMAGVTQSVPDHPARIADLWFAHNELVLMLGGAKQIVMTVDRPQARPWMYKVFPSLYQARAVNGPQVNAETLLQDHVDLVFVPDATAAIASFRGVGVPTLVASFRDVDGLLRVVDMTAGALGTEQAHATATHYRTMMRQTVNDVHDRLSGLTDAQRPRVLHIQSLHPLKVDGADSIVDEWITLAGGRNAAQGVSGNMKPVSVEQVAAWDPDVIILGPDCGTLDPAANGGIWQRLRAVREGRVHNNPSGVFTWDRYGSELPLQISWAAKTLHPDRFGDVDLLTLTRDFYRTYFHYDLNADDAGRILAGQPPQPLADRVQ,
Ortho_gr_35	the_core_genome	the_filtered_set	K_kakiaceti_JCM_25156_00221_MTVLVPFMLWLKAFHIMSLIAWMAGLFYLPRLFVYHCQVAARSAESERFKIMEYRLLRFIMLPAMISTFLFGGALATIPGLVDWHAGWWFTKLAAVAALAGFQGACARWRRDFAHDRNTHTERFYRMANEMPTVLMMVIVIMVVVRPF,	K_intermedius_AF2_04078_MIDALASIMLWLKAFHIMSFIAWMAGLFYLPRLFVYHCQVAPGTAESERFKVMEYKLLRFIMMPAMISTFLFGGLLSAIPGLVDWHSGWWITKLACVLAMAGFNGACGRWRRDFANDRNTRPERFYRMANEVPTVLMMIIVIMVVVRPF,	K_europaeus_5P3_03200_MIDALASIMLWLKAFHIMSFIAWMAGLFYLPRLFVYHCQVAAGTAESERFKVMEYKLLRFIMMPAMISTFLFGGLLSVIPGLIDWHSGWWITKLACVLLMAGFNGACGRWRRDFANDRNTRPERFYRMANEVPTVLMMVIVIMVVVRPF,	K_europaeus_LMG_18494_01758_MIDALASIMLWLKAFHIMSFIAWMAGLFYLPRLFVYHCQVAAGTAESERFKVMEYKLLRFIMMPAMISTFLFGGLLSAIPGLIDWHSGWWITKLACVLLMAGFNGACGRWRRDFANDRNTRPERFYRMANEVPTVLMMIIVIMVVVRPF,	K_europaeus_LMG_18890_03443_MIDALASIMLWLKAFHIMSFIAWMAGLFYLPRLFVYHCQVAAGTAESERFKVMEYKLLRFIMMPAMISTFLFGGLLSVIPGLIDWHSGWWITKLACVLLMAGFNGACGRWRRDFANDRNTRPERFYRMANEVPTVLMMVIVIMVVVRPF,	K_oboediens_174Bp2_03271_MIDALASIMLWLKAFHIMSFIAWMAGLFYLPRLFVYHCQVAPGTAESERFKVMEYKLLRFIMMPAMISTFLFGGLLSAVPGLVDWHSGWWITKLACVLAMAGFNGACGRWRRDFANDRNTRPERFYRMANEVPTVLMMIIVIMVVVRPF,	Ga_diazotrophicus_PAl_5_01173_MILGFLPWLAWFKALHVMSLIAWMAGLFYLPRLFVYHCQVDPASAESARFKVMERKLLRQIMTPAMLCTFLFGILLALTPGTVDWHAGWWYTKIAAVLGLAGFHGACAGWRRGFEQDRNTRSEKFYRAANEIPTVLMMVVVIMVIVRPF,	K_europaeus_CECT_8546_00915_MIDALASIMLWLKAFHIMSFIAWMAGLFYLPRLFVYHCQVAAGTAESERFKVMEYKLLRFIMMPAMISTFLFGGLLSAIPGLIDWHSGWWITKLACVLLMAGFNGACGRWRRDFANDRNTRPERFYRMANEVPTVLMMVIVIMVVVRPF,	K_sp_SXCC1_02830_MPEMLAPYMLWLKAFHIMSFIAWMAGLFYLPRLFVYHCQVAAGSAEAERFKVMEYKLLRFITTPAMISTFVFGGLLSSIPGLVDWHSGWWLTKLACVLAMAGFNGACGRWRRDFAHDRNTRPERFYRMANEVPTVLMMIIVIMVVVRPF,	K_xylinus_E25_03152_MGPRMIDALASIMLWLKAFHIMSFIAWMAGLFYLPRLFVYHCQVAAGTAESERFKVMEYKLLRFIMMPAMVSTFLFGGLLSAIPGLVNWHSGWWITKLACVLAMAGFNGACGRWRRDFANDRNTRPERFYRMANEVPTILMMIIVIMVVVRPF,	K_europaeus_NBRC_3261_02655_MIDALASIMLWLKAFHIMSFIAWMAGLFYLPRLFVYHCQVAAGTAESERFKVMEYKLLRFIMMPAMISTFLFGGLLSAIPGLIDWHSGWWITKLACVLLMAGFNGACGRWRRDFANDRNTRPERFYRMANEVPTVLMMVIVIMVVVRPF,	K_medellinensis_NBRC_3288_02206_MLDVLAPWMLWLKAFHIMSFIAWMAGLFYLPRLFVYHCQVAAGSAESARFQVMEYKLLRFITTPAMISTFVFGGLLSSIPGLVDWHSGWWLTKLACVLAMAGFNGACGRWRRDFANDRNTRPERFYRMANEVPTVLMMIIVIMVVVRPF,	K_intermedius_TF2_03021_MIDALASIMLWLKAFHIMSFIAWMAGLFYLPRLFVYHCQVAPGTAESERFKVMEYKLLRFIMMPAMISTFLFGGLLSAIPGLVDWHSGWWITKLACVLAMAGFNGACGRWRRDFANDRNTRPERFYRMANEVPTVLMMIIVIMVVVRPF,	K_xylinus_E26_00848_MGPRMIDALASIMLWLKAFHIMSFIAWMAGLFYLPRLFVYHCQVAAGTAESERFKVMEYKLLRFIMMPAMVSTFLFGGLLSAIPGLVNWHSGWWITKLACVLAMAGFNGACGRWRRDFANDRNTRPERFYRMANEVPTILMMIIVIMVVVRPF,	K_hansenii_JCM_7643_00924_MAVFWPWMLWFKAFHIMSMVAWMAGMFYLPRLFVYHCQVAVGSAESERFKVMEYKLLRFIMLPAMCSTFLFGGLLAMLPGLIDWHSGWWWTKLIAVFGLAGFHGACAKWRRAFAEDCNTHPERFYRMANEVPTVLMMIVVIMIVVRPF,	K_xylinus_BCRC_12334_PROKKA_00604_MGPRMIDALASIMLWLKAFHIMSFIAWMAGLFYLPRLFVYHCQVAAGTAESERFKVMEYKLLRFIMMPAMVSTFLFGGLLSAIPGLVNWHSGWWITKLACVLAMAGFNGACGRWRRDFANDRNTRPERFYRMANEVPTILMMIIVIMVVVRPF,	K_rhaeticus_AF1_01701_MPEMLAPYMLWLKAFHIMSFIAWMAGLFYLPRLFVYHCQVAAGSAEAERFKVMEYKLLRFITTPAMISTFVFGGLLSSIPGLVDWHSGWWLTKLACVLAMAGFNGACGRWRRDFAHDRNTRPERFYRMANEVPTVLMMIIVIMVVVRPF,	K_hansenii_ATCC_23769_00140_MAVFWPWMLWFKAFHIMSMVAWMAGMFYLPRLFVYHCQVAVGSAESERFKVMEYKLLRFIMLPAMCSTFLFGGLLAMLPGLIDWHSGWWWTKLIAVFGLAGFHGACAKWRRAFAEDCNTHPERFYRMANEVPTVLMMIVVIMIVVRPF,	K_hansenii_ATCC_53582_02608_MAVFGPWMLWFKAFHIMSMVAWMAGMFYLPRLFVYHCQVAVGSAESERFKVMEYKLLRFIMLPAMCSTFLFGGLLAMLPGLIDWHSGWWWTKLIAVFGLAGFHGACAKWRRAFAEDCNTHPERFYRMANEVPTVLMMIVVIMIVVRPF,	K_xylinus_NBRC_13693_01773_MIDALASVMLWLKAFHIMSFIAWMAGLFYLPRLFVYHCQVAPGTAESERFKVMEYKLLRFIMMPAMISTFLFGGLLSAIPGLVDWHSGWWITKLACVLAMAGFNGACGRWRRDFANDSNTRPERFYRMANEVPTVLMMIIVIMVVVRPF,
Ortho_gr_36	the_core_genome	the_filtered_set	K_kakiaceti_JCM_25156_00222_MTGLLGYCVENNYLKGNSPSTLLSSLKQKAGFDTTGSQYTNGQKGILDTGNGNTFSLATLSGNLKQKVTTKVCNAVLKQGQSLL,	K_intermedius_AF2_04077_MKKTNRFLTLVAALPLAAALSGAPAHAQGFGGLTGGSSGELGKAAGLLSGSGLNVPSVSSLAPSNVTGLLSYCVQNNYLQGNSPTTLLSSLKQKAGLDTSSSQYTNGQNGILDTGNGNTFSLSSLTGNLKQKVSTKVCNAVLKQGKSLL,	K_europaeus_5P3_03199_MTKMHRFLALAAALPLAAALSGTPAHAQGFGDLTGGSGGLGKAGSLLSGSGLNVPSVSSLAPSNVTGLLSYCVENNYLKGNSPTTLLSSLKQKAGLDTSSSQYSNGQNGILDTGNGNTFSLSSLSGNLKQKVTTKVCNAVLKQGKSLL,	K_europaeus_LMG_18494_01757_MTKMNRFLALAAALPLAAALSGAPAHAQGFGDLTGGSGGLGKAGSLLSGSGLNVPSVSSLAPSNVTGLLSYCVENNYLKGNSPTTLLSSLKQKAGLDTSSSQYSNGQNGILDTGNGNTFSLSSLSGNLKQKVTTKVCNAVLKQGKSLL,	K_europaeus_LMG_18890_03444_MTKMHRFLALAAALPLAAALSGTPAHAQGFGDLTGGSGGLGKAGSLLSGSGLNVPSVSSLAPSNVTGLLSYCVENNYLKGNSPTTLLSSLKQKAGLDTSSSQYSNGQNGILDTGNGNTFSLSSLSGNLKQKVTTKVCNAVLKQGKSLL,	K_oboediens_174Bp2_03272_MKKTNRFLALVAALPLAAALSGAPAHAQGFGGLTGGSSGELGKAAGLLSGSGLNVPSVSSLAPSNVTGLLSYCVQNNYLQGNSPTTLLSSLKQKAGLDTSSTQYTNGQNGILDTGNGNTFSLSSLTGNLKQKVSTKVCNAVLKQGKSLL,	Ga_diazotrophicus_PAl_5_01163_MTRHFATLSLAAALSVASVASLSAARAQMPTMPGMPGGSMSGMAMGGGSGVGMMGLPSVSSAGPSNLAGLLGFCVQNNYLGASAASPVMSSLGQKAGINGQGDSQYQAGQNGILNTGNGGTFSLAGAGQGIKQQMTQKICNMVLSRAQSIL,	K_europaeus_CECT_8546_00916_MTKMNRFLALAAALPLAAALSGAPAHAQGFGDLTGGSGGLGKAGSLLSGSGLNVPSVSSLAPSNVTGLLSYCVENNYLKGNSPTTLLSSLKQKAGLDTSSSQYSNGQNGILDTGNGNTFSLSSLSGNLKQKVTTKVCNAVLKQGKSLL,	K_sp_SXCC1_02831_MKKSNRFLALVAALPLAAALSGAPAHAQGFGGLGGGSSSGALGNAAGLLSGSGVKMPSISSLPSSNVTGLLSYCVQNNYLEGNSPATLLSSLKQKSGLDTSGTQYTNGQNGILDTGNGNTFSLSSLEGNLKQKATKKVCNAVLKQGKSLL,	K_xylinus_E25_03153_MKKMNRFLALAAALPLAAALSGAPAHAQGFGDLTGGSGGLGKASSLLSGSGLNVPSVSSLAPSNVTGLLSYCVQNNYLQGNSPTTLLSSLKQKAGLDTSGSQYSNGQNGILDTGNGNTFSLSSLSGNLKQKVTTKVCNAVLKQGKSLL,	K_europaeus_NBRC_3261_02654_MTKMNRFLALAAALPLAAALSGAPAHAQGFGDLTGGSGGLGKAGSLLSGSGLNVPSVSSLAPSNVTGLLSYCVENNYLKGNSPTTLLSSLKQKAGLDTSSSQYSNGQNGILDTGNGNTFSLSSLSGNLKQKVTTKVCNAVLKQGKSLL,	K_medellinensis_NBRC_3288_02205_MKKSNRFLAMIAALPLAAALSGAPAHAQGFGGLGGGSSSGGLGNAASLLSGSGINIPSVSSLPMPNVTGLLSYCVQNNYLDGNSPSTLLSSLKQKSGLDTSGSQYSNGQNGILDTGNGNTFSLSSLTGNLKQKITKKVCNAVMKQGQSLL,	K_intermedius_TF2_03022_MKKTNRFLTLVAALPLAAALSGAPAHAQGFGGLTGGSSGELGKAAGLLSGSGLNVPSVSSLAPSNVTGLLSYCVQNNYLQGNSPTTLLSSLKQKAGLDTSSSQYTNGQNGILDTGNGNTFSLSSLTGNLKQKVSTKVCNAVLKQGKSLL,	K_xylinus_E26_00847_MKKMNRFLALAAALPLAAALSGAPAHAQGFGDLTGGSGGLGKASSLLSGSGLNVPSVSSLAPSNVTGLLSYCVQNNYLQGNSPTTLLSSLKQKAGLDTSGSQYSNGQNGILDTGNGNTFSLSSLSGNLKQKVTTKVCNAVLKQGKSLL,	K_hansenii_JCM_7643_00923_MSIFKKLSATCLALPLLGAMAASPVHAQGIPGFSGGNSSGSSLLGNAASGALSGSGLSIPSVSSLAPSNVTGLLSYCVENNYLGGNSPSTVLSSLKSKSGLDTSSPLYSNGQKGILDTGNGNTFSLSSLEGNMKQKVTKKVCSAVLKQGKSLL,	K_xylinus_BCRC_12334_PROKKA_00605_MKKMNRFLALAAALPLAAALSGAPAHAQGFGDLTGGSGGLGKASSLLSGSGLNVPSVSSLAPSNVTGLLSYCVQNNYLQGNSPTTLLSSLKQKAGLDTSGSQYSNGQNGILDTGNGNTFSLSSLSGNLKQKVTTKVCNAVLKQGKSLL,	K_rhaeticus_AF1_01702_MKKSNRFLALVAALPLAAALSGAPAHAQGFGGLGGGSSSGALGNAAGLLSGSGVKMPSISSLPSSNVTGLLSYCVQNNYLEGNSPATLLSSLKQKSGLDTSGTQYTNGQNGILDTGNGNTFSLSSLEGNLKQKATKKVCNAVLKQGKSLL,	K_hansenii_ATCC_23769_00139_MSIFKKLSATCLALPLLGAMAASPVHAQGIPGFSGGNSSGSSLLGNAASGALSGSGLSIPSVSSLAPSNVTGLLSYCVENNYLGGNSPSTVLSSLKSKSGLDTSSPLYSNGQKGILDTGNGNTFSLSSLEGNMKQKVTKKVCSAVLKQGKSLL,	K_hansenii_ATCC_53582_02609_MSIFKKLSATCLALPLLGAMAASPVHAQGIPGFSGGNSSGSSLLGNAASGALSGSGLSIPSVSSLAPSNVTGLLSYCVENNYLGGNSPSTVLSSLKNKSGLDTSSPLYSNGQKGILDTGNGNTFSLSSLEGNMKQKVTKKVCSAVLKQGKSLL,	K_xylinus_NBRC_13693_01772_MKKTNRFLALVATLPLAAALSGAPAHAQGFGGLTGGSSGELGKAAGLLSGSGLNVPSVSSLAPSNVTGLLSYCVQNNYLQGNSPTTLLSSLKQKAGLDTSSTQYTNGQNGILDTGNGNTFSLSSLTGNLKQKVSTKVCNAVLKQGKSLL,
Ortho_gr_37	the_core_genome	the_filtered_set	K_kakiaceti_JCM_25156_00226_MTRFAHPGAHALLAACLLVGGACHARAETTEETPFVTPQNDVDVTYTIYPPHDTREVMTQRMRWSSGRMMQRVDPGNATTYMITDYHTGTLTVVNADQKVRTVIPAPGAANVQMGQRAQGNWLRTGVSTVAGTPCTLWQTQDTDQRPSEICYTDDGVMLEVIRDGRTMVQATSVTRAPQADSVFAIPSGLKELRAAHP,	K_intermedius_AF2_01570_MTRCAHGGRRMVVAACLLVAGMAGAGHASAADPDPQSPYVTPQVDVDVTYTIYPPHDTSEVMSQRMRWSASRMMQRVDPANASTYMITDYHAGTLTVVNPGQKIKTVIPAPGAANVQMGQRAQGTWLRTGVSRVAGIPCALWQTQDTDQRSSEICYTDDGVMMEVIRDGKVMVEASSVARTPQDESVFTVPPGLKELHAAHP,	K_europaeus_5P3_03699_MTRFAHGGRRAALVACLLLAGMAGHASAADPDPQSPYVTPQNDVDVTYTIYPPHDTSKVMSQRMRWSASRMMQRVDPANAATYMITDYHAGTLTVVNPGQKVKTVIPAPGAANVQMGQRAQGTWLRTGVSKVAGIPCALWQTQDTDQRSSEICYTDDGVMMEVIRDGKVMVEAASVTRTPQDESVFTVPSGLKELHAAHP,	K_europaeus_LMG_18494_03708_MTRFAHGGRRAALVACLLLAGMAGHASAADPDPQSPYVTPQNDVDVTYTIYPPHDTSEVMSQRMRWSASRMMQRVDPANAATYMITDYHAGTLTVVNPGQKVKTVIPAPGAANVQMGQRAQGTWLRTGVSKVAGIPCALWQTQDTDQRSSEICYTDDGVMMEVIRDGKVMVEAASVTRTPQDESVFTVPSGLKELHAAHP,	K_europaeus_LMG_18890_03991_MTRFAHGGRRAALVACLLLAGMAGHASAADPDPQSPYVTPQNDVDVTYTIYPPHDTSEVMSQRMRWSASRMMQRVDPANAATYMITDYHAGTLTVVNPGQKVKTVIPAPGAANVQMGQRAQGTWLRTGVSKVAGIPCALWQTQDTDQRSSEICYTDDGVMMEVIRDGKVMVEAASVIRTPQDESVFTVPSGLKELHAAHP,	K_oboediens_174Bp2_03713_MPFDPVRIFQGLQEVTRYAHGGRRTVVAACLLVAGMAGAGHASAADPDPQSPYVTPQVDVDVTYTIYPPHDTSEVMSQRMRWSASRMMQRVDPANTSTYMITDYHAGTLTVVNPGQKIKTVIPAPGAANVQMGQRAQGTWLRTGVSKVAGIPCALWQTQDTDQRSSEICYTDDGVMMEVIRDGKVMVEASSVTRTPQDESVFAVPSGLKELHAAHP,	Ga_diazotrophicus_PAl_5_03317_MIHPMIRRMIRPVAGTVVPALLMALAADASPARAADDAPFVTPQQDVDVTYVIASPDPTIPSVHQRMRWSDHARRQRIDPEGSATYMITDYGTRSLNVIDLAHGARTVIPAPGPALTQPGQRAAGNWSRGATMLVAGQPCTVWQDA,	K_europaeus_CECT_8546_00245_MTRFAHGGRRAALVACLLLAGMAGHASAADPDPQSPYVTPQNDVDVTYTIYPPHDTSEVMSQRMRWSASRMMQRVDPANAATYMITDYHAGTLTVVNPGQKVKTVIPAPGAANVQMGQRAQGTWLRTGVSKVAGIPCALWQTQDTDQRSSEICYTDDGVMMEVIRDGKVMVEAASVTRTPQDESVFTVPSGLKELHAAHP,	K_sp_SXCC1_01010_MMGALLLAGPGYAHAADGAAPDTQTPYVTPQNDVDVSYAIYPPHDTSAVMTQRMRWSAGTMMQRVDPGNAATYMITDYHAGTLTVVNADQKVKTVIPAPGAANVAMGQRAQGNWLRTGVSNVVGTPCTLWQTQDTDQRPSEICYTDDGVMMEVRRDGKVMVEATSITRDPQPASVFAVPAGLKELHAAHP,	K_xylinus_E25_02244_MTRFAHGGRRAALVACMLVAGMAGRACAADPDPQSPYVTPQVDVDVTYTIYPPHDTSEVMSQRMRWSASRMMQRVDPANAATYMITDYHAGTLTVVNPGQKVKTVIPAPGAANVQMGQRAQGTWLRTGVSKVAGIPCALWQTQDTDQRSSEICYTDDGVMMEVIRDGKVMVEASSVSRTPQDESVFTVPSGLKELHAAHP,	K_europaeus_NBRC_3261_02484_MTRFAHGGRRAALVACLLLAGMAGHASAADPDPQSPYVTPQSDVDVTYTIYPPHDTSEVMSQRMRWSASRMMQRVDPANAATYMITDYHAGTLTVVNPGQKVKTVIPAPGAANVQMGQRAQGTWLRTGVSKVAGIPCALWQTQDTDQRSSEICYTDDGVMMEVIRDGKVMVEAASVTRTPQDESVFTVPSGLKELHAAHP,	K_medellinensis_NBRC_3288_01435_MTRLAPGLCRTVIMGALFVAGVGCAHAADGATAPASDAQTPYVTPQDDVDVSYDIYPPHDTSAVMTQRMRWSASTMMQRVDPGNAATYMITDYHAGTLTVVNADQKVKTIIPAPGAANVVMGQRAQGNWLRTGVSNVAGTPCTLWQTQDTDQRPSEICYTDDGVMMQVIRDGKVMVAATSLTRAPQGADVFAIPSGLKELHAAHP,	K_intermedius_TF2_01508_MTRCAHGGRRMVVAACLLVAGMAGAGHASAADPDPQSPYVTPQVDVDVTYTIYPPHDTSEVMSQRMRWSASRMMQRVDPANASTYMITDYHAGTLTVVNPGQKIKTVIPAPGAANVQMGQRAQGTWLRTGVSRVAGIPCALWQTQDTDQRSSEICYTDDGVMMEVIRDGKVMVEASSVARTPQDESVFTVPPGLKELHAAHP,	K_xylinus_E26_00693_MTRFAHGGRRAALVACMLVAGMAGRACAADPDPQSPYVTPQVDVDVTYTIYPPHDTSEVMSQRMRWSASRMMQRVDPANAATYMITDYHAGTLTVVNPGQKVKTVIPAPGAANVQMGQRAQGTWLRTGVSKVAGIPCALWQTQDTDQRSSEICYTDDGVMMEVIRDGKVMVEASSVSRTPQDESVFTVPSGLKELHAAHP,	K_hansenii_JCM_7643_02108_MNMTSATRRFGPVMRACLASAVAGVLATLPAGGVHAADTTDTTAQSPFVTPQHDVDVTYTIYPPHASQMSLKQRMRWSEARMTQRIDPGNTDTYMITDYRAKTLTVIDPDRRIRTIVPAPGAASVDPSRRAEGTWLRTGSATVAGHACTLWQTSDTDQRQSEICYTDDGVMLQVVRDGKVMVQATTIDTAPQDSTTFDVPSGLKEVRAANP,	K_xylinus_BCRC_12334_PROKKA_02113_MTRFAHGGRRAALVACMLVAGMAGRACAADPDPQSPYVTPQVDVDVTYTIYPPHDTSEVMSQRMRWSASRMMQRVDPANAATYMITDYHAGTLTVVNPGQKVKTVIPAPGAANVQMGQRAQGTWLRTGVSKVAGIPCALWQTQDTDQRSSEICYTDDGVMMEVIRDGKVMVEASSVSRTPQDESVFTVPSGLKELHAAHP,	K_rhaeticus_AF1_03419_MRPRRPFFQGPFEGLHEVTRLAHGLRRTVMMGALLLAGPGYAHAADGAPPDTQTPYVTPQNDVDVSYAIYPPHDTSAVMTQRMRWSAGTMMQRVDPGNAATYMITDYHAGTLTVVNADQKVKTVIPAPGAANVAMGQRAQGNWLRTGVSNVVGTPCTLWQTQDTDQRPSEICYTDDGVMMEVRRDGKVMVEATSITRDPQPASVFAVPAGLKELHAAHP,	K_hansenii_ATCC_23769_02562_MNMTSATRRFGPVMRACLASAVAGVLATLPAGGVHAADTTDTTAQSPFVTPQHDVDVTYTIYPPHASQMSLKQRMRWSEARMTQRIDPGNTDTYMITDYRAKTLTVIDPDRRIRTIVPAPGAASVDPSRRAEGTWLRTGSATVAGHACTLWQTSDTDQRQSEICYTDDGVMLQVVRDGKVMVQATTIDTAPQDSTTFDVPSGLKEVRAANP,	K_hansenii_ATCC_53582_01365_MNMTSATRRFGPVMRACLVSAVAGVLATLPAGGVHAADTTDTTAQKSPFVTPQHDVDVTYTIYPPHASQMSLKQRMRWSEARITQRIDPGNTDTYMITDYRAKTLTVIDPDRRIRTIVPAPGAASVDPSRRAEGTWLRTGSATVAGHACTLWQTSDTDQRQSEICYTDDGVMLQVVRDGKVMVQATTIDTAPQVSTTFDVPSGLKEVRAANP,	K_xylinus_NBRC_13693_01205_MPFDPVRFFQGLQEVTRYAHGGRRTVVAACLLVAGMAGAGHASAADPDPQSPYVTPQVDVDVTYTIYPPHDTSEVMSQRMRWSASRMMQRVDPANASTYMITDYHAGTLTVVNPGQKIKTVIPAPGAANVQMGQRAQGTWLRTGVSKVAGIPCALWQTQDTDQRSSEICYTDDGVMMEVIRDGKVMVEASSVTRTPQDESVFAVPSGLKELHAAHP,
Ortho_gr_38	the_core_genome	the_filtered_set	K_kakiaceti_JCM_25156_00230_MLHILYFAWLRDRLGCSDERMALPENARSVQDLIAQLRARGGEYGAIFARPEQIRVAVNQRFATVTDPIAANDEIAFFPPVTGG,	K_intermedius_AF2_02831_MLRILYFAWLRDQLGCPGETLPLPQGVRSVQDLIDRLRARGGAYGEIFARPELIRVAVNHSFATVDAPVAANDEIAFFPPVTGG,	K_europaeus_5P3_02073_MLRILYFAWLRDRLGRPGETLPMGAGVHSVQDLIDQLRARGGPYGEIFAKPELIRVAVNQSFATIDAPIAANDEIAFFPPVTGG,	K_europaeus_LMG_18494_02749_MLRILYFAWLRDRLGRPGETLPMGADVHSVQDLIDQLRARGGPYGEIFAKPELIRVAVNQSFATIDAPIAANDEIAFFPPVTGG,	K_europaeus_LMG_18890_01933_MLRILYFAWLRDRLGRPGETLPMGAGVHSVQDLIDQLRARGGPYGEIFAKPELIRVAVNQSFATIDAPIAANDEIAFFPPVTGG,	K_oboediens_174Bp2_02881_MLRILYFAWLRDQLGCPGETLPLPQGVRSVQDLIDRLRARGGAYGEIFARPELIRVAVNHSFATIDAPVAANDEIAFFPPVTGG,	Ga_diazotrophicus_PAl_5_01767_MVTILYFAWLRDRLGRSGESIALPEGGCSVGELMQRLSVRDAAYGQVFGPDGGPIRCAVNQEFASHADHVGPGDELAFFPPVTGG,	K_europaeus_CECT_8546_02890_MLRILYFAWLRDRLGRPGETLPMGAGVHSVQDLIDQLRARGGPYGEIFAKPELIRVAVNQSFATIDAPIAANDEIAFFPPVTGG,	K_sp_SXCC1_00321_MLRILYFAWLRDRLGRPGETLPLPPGVDSVAGLISQLHARGGAYAEIFGRPELIRVAVNQSFATNAATIAANDEIAFFPPVTGG,	K_xylinus_E25_01802_MLRILYFAWLRDRLGRPGETLPLQGEAHSVQDLIGQLRARGGAYGEIFAKPELIRVAVNQSFATIDAPIAANDEIAFFPPVTGG,	K_europaeus_NBRC_3261_02028_MLRILYFAWLRDRLGRPGETLPMGADVHSVQDLIDQLRARGGPYGEIFAKPELIRVAVNQSFATIDAPIAANDEIAFFPPVTGG,	K_medellinensis_NBRC_3288_01015_MLRILYFAWLRDRLGRSGETVSLSAGVDSVADLISQLRARGGAYAEVFARPELIRVAVNQSFATNAATIAANDEIAFFPPVTGG,	K_intermedius_TF2_03373_MLRILYFAWLRDQLGCPGETLPLPQGVRSVQDLIDRLRARGGAYGEIFARPELIRVAVNHSFATVDAPVAANDEIAFFPPVTGG,	K_xylinus_E26_01043_MLRILYFAWLRDRLGRPGETLPLQGEAHSVQDLIGQLRARGGAYGEIFAKPELIRVAVNQSFATIDAPIAAKDEIAFFPPVTGG,	K_hansenii_JCM_7643_02703_MPDILYFAWLRDRLGHDREAISLPSGVTRVSDLVQMLHDRGGEYGEIFGQPELVRVAVNQSFAALDTCIGPDDEIAFFPPVTGG,	K_xylinus_BCRC_12334_PROKKA_03376_MLRILYFAWLRDRLGRPGETLPLQGEAHSVQDLIGQLRARGGAYGEIFAKPELIRVAVNQSFATIDAPIAANDEIAFFPPVTGG,	K_rhaeticus_AF1_03631_MLRILYFAWLRDRLGRPGETLPLPPGVDSVAGLISQLHARGGAYAEIFGRPELIRVAVNQSFATNAATIAANDEIAFFPPVTGG,	K_hansenii_ATCC_23769_02126_MPDILYFAWLRDRLGHDREAISLPSGVTRVSDLVQMLHDRGGEYGEIFGQPELVRVAVNQSFAALDTCIGPDDEIAFFPPVTGG,	K_hansenii_ATCC_53582_01727_MPDILYFAWLRDRLGHDREAISLPSGVTRVSDLVQMLHDRGGEYGEIFGQPELVRVAVNQSFAALDTCIGPDDEIAFFPPVTGG,	K_xylinus_NBRC_13693_00868_MLRILYFAWLRDQLGCPGETLPLPQGVRSVQDLIDWLRARGGAYGEIFARPELIRVAVNHSFATIDAPVAANDEIAFFPPVTGG,
Ortho_gr_39	the_core_genome	the_filtered_set	K_kakiaceti_JCM_25156_00232_MVEFYDPRCPYCRKVLPDLDRLTREDTDVRIIEKVIPVLGQGSLIASQALVAAFVQGGQDAYFRMQRAVMNDSATPTTERMRALASQSGLNAAQLVTDMSSPKVTAILEANMDLARAIGLDGTPTFVFNAHQIIPGAADYDTLKKAIAQNR,	K_intermedius_AF2_02702_MTFISPRRHRPRLLNALLAAGAMMTATAAMPGAGHAATNSSFTPAQRQEIVDIMRNALKTDPTILSDAIAALRNSANAAQQNAARNALDSHRADLLTPAATDAILGNATGHTTVVEFYDPRCPYCRKVLPDLDRLVKEDGDLRIVEKVIPVLGQSSLIASQALVAAFVQGGQAAYFRMQTAIMNDSVTPTADRMRTLATQSGLNAGMLASDMNSARVTSILQANMELARAIGLDGTPTFVFNARQIIPGAVSYDDLKKAIAQSR,	K_europaeus_5P3_01996_MTFISPRRYRPRLLNALLAAGAMTAVATAAPGAGHAADSSSFTPAQRQEIVEIMRNALKTDPTILSDAITALRNNASAAQQNAARNALESHRADLLTPAASDAILGNATGHTTVVEFYDPRCPYCRKVLPDLDRLTKEDRDLRIVEKVIPVLGQNSLIASQAMVAAFVQGGQAAYFRMQAAIMNDSVTPTTDRMRTLATQSGLNAATLASDMNSPKVTGILQANMELARAIGLDGTPTFVFNARQIIPGAVSYDELKKAIAQSR,	K_europaeus_LMG_18494_03366_MTFISPRRYRPRLLNALLAAGAMTAVATAAPGAGHAADTSGFTPAQRQEIVEIMRNALKTDPTILSDAITALRNNASAAQQNAARNALESHRADLLTPAASDAILGNATGHTTVVEFYDPRCPYCRKVLPDLDRLTKEDRDLRIVEKVIPVLGQNSLIASQAMVAAFVQGGQAAYFRMQAAIMNDSVTPTTDRMRTLATQSGLNAATLASDMNSPKVTGILQANMELARAIGLDGTPTFVFNARQIIPGAVSYDELKKAIAQSR,	K_europaeus_LMG_18890_02295_MTFISPRRYRPRLLNALLAAGAMTAVATAAPGAGHAADSSSFTPAQRQEIVEIMRNALKTDPTILSDAITALRNNASAAQQNAARNALESHRADLLTPAASDAILGNATGHTTVVEFYDPRCPYCRKVLPDLDRLTKEDRDLRIVEKVIPVLGQNSLIASQAMVAAFVQGGQAAYFRMQAAIMNDSVTPTTDRMRTLATQSGLNAATLASDMNSPKVTGILQANMELARAIGLDGTPTFVFNARQIIPGAVSYDELKKAIAQSR,	K_oboediens_174Bp2_03026_MTFISPRRHRPRLLNALLAAGAMMTATATMPGAGHAATAASSSFTPAQRQEIVDIMRNALKTDPTILSDAIAALRNSANAAQQNAARNALDSHRTDLLTPAATDAILGNATGHTTVVEFYDPRCPYCRKVLPDLDRLVKEDKDLRIVEKVIPVLGQSSLIASQALVAAFVQGGQAAYFRMQAAIMNDSVTPTADRMRTLATQSGLNAGMLASDMNGTKVTSILQANMELARAIGLDGTPTFVFNARQIIPGAVSYDDLKKAIAQSR,	Ga_diazotrophicus_PAl_5_02233_MPYFAPVRPPARRAARRRAALSGVAAAILLGLSTTGARAGDGGTFTADQRKEIVAIVRDALKTDPTILTDAIAALRAGAEAQEQATTRDALAANRAALGTPAPTDAILGAPHARMTIVEFYDPRCPYCRKVLPDLDRLVHDDPDVRIVEKVVAVLGPASLLTAQAIAAAALQGGQDAYFRMQRAIMADSQKPDAARIRTLAAQAGLDPDRLATDMAGSAVASTLRANSTLATSIHLEGTPTFVFDGRYVIPGAVDLDELKAAIAKVRRG,	K_europaeus_CECT_8546_02781_MTFISPRRYRPRLLNALLAAGAMTAVATAAPGAGHAADSSSFTPAQRQEIVEIMRNALKTDPTILSDAITALRNNASAAQQNAARNALESHRADLLTPAASDAILGNATGHTTVVEFYDPRCPYCRKVLPDLDRLTKEDRDLRIVEKVIPVLGQNSLIASQAMVAAFVQGGQAAYFRMQAAIMNDSVTPTTDRMRTLATQSGLNAATLASDMNSPKVTGILQANMELARAIGLDGTPTFVFNARQIIPGAVSYDELKKAIAQSR,	K_sp_SXCC1_01447_MTFISPRRYRPRLLPILLATGAVMIARPGTGHAADPAATFTPAQRQEIVEIMRNALKTDPTILSDAIAALRSTANAAQQNAARSALESHRADLLTPAASDAILGNPQGHTTVVEFYDPRCPYCRKVLPDLDRLAREDRDLRIVEKVIPVLGQGSLITSQALVAAFVQGGQAAYFRMQAAVMGDSAAPTAERMRTLATQSGLNAATLATDMNGARVTAILQANMELARAIGLDGTPTFVFNARQIIPGAVGYDDLKKAIAQSR,	K_xylinus_E25_00404_MTFISPRRYRPRLLNALLGAGAMTIMATAAPGAGHAADTGSFTPAQRQEIVEIMRNALKTDPTILSDAITALRNNANAAQQNAARSALESHRADLLAPAASDAILGNATGHTTVVEFYDPRCPYCRKVLPDLDRLTKEDKDLRIVEKVIPVLGQNSLIASQALVAAFVQGGQPAYFRMQAAIMNDSVTPTADRMRTLATQSGLNAATLASDMNGPKVTAILQANMELARAIGLDGTPTFVFNARQIIPGAVSYEELKKAIAQSR,	K_europaeus_NBRC_3261_01290_MTFISPRRYRPRLLNALLAAGAMTAVATAAPGAGHAADTSGFTPAQRQEIVEIMRNALKTDPTILSDAITALRNNASAAQQNAARNALESHRADLLTPAASDAILGNATGHTTVVEFYDPRCPYCRKVLPDLDRLTKEDRDLRIVEKVIPVLGQNSLIASQAMVAAFVQGGQAAYFRMQAAIMNDSVTPTTDRMRTLATQSGLNAATLASDMNSPKVTGILQANMELARAIGLDGTPTFVFNARQIIPGAVSYDELKKAIAQSR,	K_medellinensis_NBRC_3288_02910_MTFISPRRYRPRLLHALLAMGAVMVAMPDTGHAADPAESFTPAQRQEIVAIMRNALRTDPTILSDAIAALRSNANAAQQNAARGALESHRADLLTPAASDAILGNPQGHTTVVEFYDPRCPYCRKVLPDLDRLTREDKDLRIVEKVIPVLGQGSLITSQALVAAFVQGGQAAYFRMQAAVMGDSASPTVERMRTLATQSGLNATTLATDMNGAKVTAILQANMELARAIGLDGTPTFVFNARQIIPGAVGYDDLKKAIAQSR,	K_intermedius_TF2_02831_MTFISPRRHRPRLLNALLAAGAMMTATAAMPGAGHAATNSSFTPAQRQEIVDIMRNALKTDPTILSDAIAALRNSANAAQQNAARNALDSHRADLLTPAATDAILGNATGHTTVVEFYDPRCPYCRKVLPDLDRLVKEDGDLRIVEKVIPVLGQSSLIASQALVAAFVQGGQAAYFRMQTAIMNDSVTPTADRMRTLATQSGLNAGMLASDMNSARVTSILQANMELARAIGLDGTPTFVFNARQIIPGAVSYDDLKKAIAQSR,	K_xylinus_E26_02916_MTFISPRRYRPRLLNALLGAGAMTIMATAAPGAGHAADTGSFTPAQRQEIVEIMRNALKTDPTILSDAITALRNNANAAQQNAARSALESHRADLLAPAASDAILGNATGHTTVVEFYDPRCPYCRKVLPDLDRLTKEDKDLRIVEKVIPVLGQNSLIASQALVAAFVQGGQPAYFRMQAAIMNDSVTPTADRMRTLATQSGLNAATLASDMNGPKVTAILQANMELARAIGLDGTPTFVFNARQIIPGAVSYEELKKAIAQSR,	K_hansenii_JCM_7643_02956_MPFSRRTYRLRRLLPATMAAALLTGGLYVPTVASAQSASDTFTPAQRKAIVEIVRDALKTDPSILTDAITALRQNAANQAQASAQGALATHRAQLLNPVASDAILGNAQATTTVVEFYDPRCPYCRKVLADLDRIVAEDKSVRIIEKVVPVLGQGSLIASQALVAAFQQGGQAAYFKMQHAIMTDSEHPTVDRMRALAKQCGLDADQIAKEMNGEKVTAVLQANMELAHGIGLDGTPTFVFNARQIIPGAVDYDELKKAISHTR,	K_xylinus_BCRC_12334_PROKKA_00782_MTFISPRRYRPRLLNALLGAGAMTIMATAAPGAGHAADTGSFTPAQRQEIVEIMRNALKTDPTILSDAITALRNNANAAQQNAARSALESHRADLLAPAASDAILGNATGHTTVVEFYDPRCPYCRKVLPDLDRLTKEDKDLRIVEKVIPVLGQNSLIASQALVAAFVQGGQPAYFRMQAAIMNDSVTPTADRMRTLATQSGLNAATLASDMNGPKVTAILQANMELARAIGLDGTPTFVFNARQIIPGAVSYEELKKAIAQSR,	K_rhaeticus_AF1_01166_MTFISPRRYRPRLLPVLLATGAVMIARPGTGHAADPAATFTPAQRQEIVEIMRNALKTDPTILSDAIAALRSTANAAQQNAARSALESHRADLLTPAASDAILGNPQGHTTVVEFYDPRCPYCRKVLPDLDRLAREDRDLRIVEKVIPVLGQGSLITSQALVAAFVQGGQAAYFRMQAAVMGDSAAPTAERMRTLATQSGLNAATLATDMNGARVTAILQANMELARAIGLDGTPTFVFNARQIIPGAVGYDDLKKAIAQSR,	K_hansenii_ATCC_23769_00775_MPFSRRTYRLRRLLPATMAAALLTGGLYVPTVASAQSASDTFTPAQRKAIVEIVRDALKTDPSILTDAITALRQNAANQAQASAQGALATHRAQLLNPVASDAILGNAQATTTVVEFYDPRCPYCRKVLADLDRIVAEDKSVRIIEKVVPVLGQGSLIASQALVAAFQQGGQAAYFKMQHAIMTDSEHPTVDRMRALAKQCGLDADQIAKEMNGEKVTAVLQANMELAHGIGLDGTPTFVFNARQIIPGAVDYDELKKAISHTR,	K_hansenii_ATCC_53582_01130_MPFSRRTYRLRRLLPATMAAALLTGGLYVPTVASAQSASDTFTPAQRKAIVEIVRDALKTDPSILTDAITALRQNAANQAQASAQGALATHRAQLLNPVASDAILGNAQATTTVVEFYDPRCPYCRKVLADLDRIVAEDKSVRIIEKVVPVLGQGSLIASQALVAAFQQGGQAAYFKMQHAIMTDSEHPTVDRMRALAKQCGLDADQIAKEMNGEKVTAVLQANMELAHGIGLDGTPTFVFNARQIIPGAVDYDELKKAIAHTR,	K_xylinus_NBRC_13693_01616_MTFISPRRHRPRLLNALLAAGAMMTATATMPGAGHAATAASSSFTPAQRQEIVDIMRNALKTDPTILSDAIAALRNSANAAQQNAARNALDSHRTDLLTPAATDAILGNATGHTTVVEFYDPRCPYCRKVLPDLDRLVKEDKDLRIVEKVIPVLGQSSLIASQALVAAFVQGGQAAYFRMQAAIMNDSVTPTADRMRTLATQSGLNAGMLASDMNGAKVTSILQANMELARAIGLDGTPTFVFNARQIIPGAVSYDDLKKAIAQSR,
Ortho_gr_40	NA	NA	K_kakiaceti_JCM_25156_00234_MALSGPTAREKVRWLRLLTGQDQPDSGRISIGSALSVETLDQQRRSLDPNATLADTLTGGGGDMVQVGDEKRHVIGYMKDFLFRPEQARTPVGVLSGGERGRLMLACALARPSNLLVLDEPTNDLDLETLDLLQDMLAAYSGTVLLVSHDRDFLDRVASSVLMAEGGGRWVEYAGGYSDMLAQRRDETLAARPRQDRETAQPAATDVTPTSSPRQPARKLSYKDKLALERLPGQMEALEGEIERLRAVLADPNLYARDAAAFTAATTALEKAQADLTAAEERWLELEMLRETLQSS,	K_intermedius_AF2_03761_MLEQEERDSHKLDRQIAREEDWMRYGVTARRKRNVRRVAELAELRNTRRTAIRQPGGLKMEARESDLSGKLVAVAEDMSRAYDPAHPVVSHLDLRVLRGDRLGIVGANGAGKSTLLRLLTGLDKPDSGTINIGSALNVVTLDQQRRSLDPDTTLADTLTGGGGDMVQVGDEKRHVIGYMKDFLFRPEQARTPVGVLSGGERGRLMLACALARPSNLLVLDEPTNDLDLETLDLLQDMLAAYSGTVLLVSHDRDFLDRVASSILMAEGGGKWVEYAGGYSDMLAQRQDATLAARPRQVRADAAPARTDVAPSSSPRQPSRKMSYKDKHALEQLPRQMAALEAEIERLRAILSDGGLYARDPATFTAATAALEKAEA…	*_no_ortholog,	*_no_ortholog,	*_no_ortholog,	*_no_ortholog,	*_no_ortholog,	*_no_ortholog,	*_no_ortholog,	*_no_ortholog,	*_no_ortholog,	*_no_ortholog,	*_no_ortholog,	*_no_ortholog,	*_no_ortholog,	*_no_ortholog,	*_no_ortholog,	*_no_ortholog,	*_no_ortholog,	*_no_ortholog,
Ortho_gr_41	the_core_genome	the_filtered_set	K_kakiaceti_JCM_25156_00238_MSQANPPFPEPGSAVPDFTMPASHGRTVSLDALRGQPFVLYFYPKANTSGCTREACEFQAAQADLQKDGVNIIGVSRDGMPAIEKFAADHGLTFPLASDADGKVTEAYGVWVEKSMYGRKYMGIERATFLIDATGRLVESWRKVKVTNHVAAVRKAIMALTLRSGATD,	K_intermedius_AF2_01568_MSNTTPPFPEPGSTVPDFSMPASHGRTVSLHALLGHPFVLYFYPKANTSGCTKEACEFQAALADLHKDGVTVIGVSRDDMPAIEKFAADHGLTFPLASDTDGTVTEAYGVWVEKSMYGRKYMGIERATFLVDATGHLVQAWRKVKVTNHVAAVRKAIATLTLQAATGG,	K_europaeus_5P3_03697_MSNPTPPFPEPGSAVPDFNMPASHDRTVSLTGLKGHPFVLYFYPKANTSGCTKEACEFEAALADLQKDGVNVIGVSRDGMPAIEKFAADHNLTFPLASDSDGRVTEAYGVWVEKSMYGRKYMGIERATFLIDATGHLVQAWRKVKVTNHVAAVRKAIATLTLQAAGG,	K_europaeus_LMG_18494_03706_MSNPTPPFPEPGSAVPDFNMPASHGRTVSLPGLKGHPFVLYFYPKANTSGCTKEACEFEAALADLHKDGVNVIGVSRDGMPAIEKFAADHNLTFRLASDSDGRVTEAYGVWVEKSMYGRKYMGIERATFLIDATGHLVQAWRKVKVTNHVAAVRKAIATLTLQAAGG,	K_europaeus_LMG_18890_03989_MSNPTPPFPEPGSAVPDFNMPASHGRTVSLTGLKGHPFVLYFYPKANTSGCTKEACEFEAALADLHKDGVNVIGVSRDGMPAIEKFAADHNLTFPLASDSDGRVTEAYGVWVEKSMYGRKYMGIERATFLVDATGHLVQAWRKVKVTNHVAAVRKAIATLTLQAADG,	K_oboediens_174Bp2_03712_MSDTTPPFPEPGSAVPDFSMPASHGRAVSLHALQGHPFVLYFYPKANTSGCTKEACEFQAALADLHKDGVTVIGVSRDDMPAIEKFVADHGLTFPLASDSDGTVTEAYGVWVEKSMYGRKYMGIERATFLVDATGHLVQAWRKVKVTNHVAAVRKAIATLTLQAATGGXXXXXXPGPP,	Ga_diazotrophicus_PAl_5_03314_MPDSTTPTFPAPGAPVPDFDMPASRGRHVRLADMRGRPFILYFYPKASTPGCTTEACGFQEALAALGGTGIPVIGVSRDSMKAIDTFADKQGLDFPLASDATGTVTEAYGVWVEKSQYGRKYMGIERATFLVDAEGRLVRTWRNVKVPGHVAEVMTAAATL,	K_europaeus_CECT_8546_00247_MSNPTPPFPEPGSAVPDFNMPASHDRTVSLTGLKGHPFVLYFYPKANTSGCTKEACEFEAALADLQKDGVNVIGVSRDGMPAIEKFAADHNLTFPLASDSDGRVTEAYGVWVEKSMYGRKYMGIERATFLIDATGHLVQAWRKVKVTNHVAAVRKAIATLTLQAAGG,	K_sp_SXCC1_01012_MSKVSPPFPEPGSAVPDFDMAASGGRRVSLGSLRGQPFVLYFYPKASTSGCTKEACEFEAALADLQKEGISVIGVSRDGMPALEKFAADHGLTFPLASDGDGHVTEAYGVWVEKSMYGRKYMGIERATFLVDATGHLLQAWRKVKVTNHVTAVRKAIATLLLQAGTGHQA,	K_xylinus_E25_02242_MSNPTPPFPEPGSAVPDFSMPASHGRTVSLHALLGHPFVLYFYPKANTSGCTREACEFEAALADLHKDGVNVIGVSRDGMPAIEKFAADHTLTFPLASDSDGRVTEAYGVWVEKSMYGRKYMGIERATFLVDATGHLVQAWRKVKVTNHVAAVRKAIATLTLQAATGG,	K_europaeus_NBRC_3261_02486_MSNPTPPFPEPGSAVPDFNMPASHGRTVSLTGLKGHPFVLYFYPKANTSGCTKEACEFEAALADLHKDGVNVIGVSRDGMPAIEKFAADHNLTFPLASDSDGRVTEAYGVWVEKSMYGRKYMGIERATFLIDATGHLVQAWRKVKVTNHVAAVRKAIATLTLQAAGG,	K_medellinensis_NBRC_3288_01433_MSKVVPPFPEPGSAVPDFDMPASGGRTVSLNGLHGHPFVLYFYPKANTSGCTKEACEFEAALADLHKDGVTVIGVSRDDMPALEKFAANHGLTFPLASDSDGHVTEAYGVWIEKSMYGRTYMGIERATFLVDATGHLVQAWRKVKVTNHVTAVRKAITALQLQAGTGARQAQ,	K_intermedius_TF2_01506_MSNTTPPFPEPGSTVPDFSMPASHGRTVSLHALLGHPFVLYFYPKANTSGCTKEACEFQAALADLHKDGVTVIGVSRDDMPAIEKFAADHGLTFPLASDTDGTVTEAYGVWVEKSMYGRKYMGIERATFLVDATGHLVQAWRKVKVTNHVAAVRKAIATLTLQAATGG,	K_xylinus_E26_00203_MSNPTPPFPEPGSAVPDFSMPASHGRTVSLHALLGHPFVLYFYPKANTSGCTREACEFEAALADLHKDGVNVIGVSRDGMPAIEKFAADHTLTFPLASDSDGRVTEAYGVWVEKSMYGRKYMGIERATFLVDATGHLVQAWRKVKVTNHVAAVRKAIATLTLQAATGG,	K_hansenii_JCM_7643_00489_MMNETSPPVFPEPGAPVPDFDMAASHDRHVSLSALRGKPFVLYFYPKANTSGCTKEACGFQEALSDLGKEDGITVIGVSRDAMPAIEKFADAQNLSFPLASDATGAVTEAYGVWIEKSMYGRTYMGIERATFLVDAQGRLVQAWRKVKVTGHVAAVMKAVHALRAGK,	K_xylinus_BCRC_12334_PROKKA_02833_MSNPTPPFPEPGSAVPDFSMPASHGRTVSLHALLGHPFVLYFYPKANTSGCTREACEFEAALADLHKDGVNVIGVSRDGMPAIEKFAADHTLTFPLASDSDGRVTEAYGVWVEKSMYGRKYMGIERATFLVDATGHLVQAWRKVKVTNHVAAVRKAIATLTLQAATGG,	K_rhaeticus_AF1_03417_MSKVSPPFPEPGSAVPDFDMAASGGRRVSLGSLRGQPFVLYFYPKASTSGCTKEACEFEAALADLQKEGISVIGVSRDGMPALEKFAADHGLTFPLASDGDGHVTEAYGVWVEKSMYGRKYMGIERATFLVDATGHLLQAWRKVKVTNHVAAVRKAIATLLLQAGTGHQA,	K_hansenii_ATCC_23769_02560_MMNETSPPVFPEPGAPVPDFDMAASHDRHVSLSALRGKPFVLYFYPKANTSGCTKEACGFQEALSDLGKEDGITVIGVSRDAMPAIEKFADAQNLSFPLASDATGAVTEAYGVWIEKSMYGRTYMGIERATFLVDAQGRLVQAWRKVKVTGHVAAVMKAVHALRAGK,	K_hansenii_ATCC_53582_00244_MMNETSPPVFPEPGAPVPDFDMAASHDRHVSLSALRGKPFVLYFYPKANTSGCTKEACGFQEALSDLGKEDGITVIGVSRDAMPAIEKFADAQNLSFPLASDATGAVTEAYGVWIEKSMYGRTYMGIERATFLVDAQGRLVQAWRKVKVTGHVAAVMKAVHALRAGK,	K_xylinus_NBRC_13693_01203_MSDTTPPFPEPGSAVPDFSMPASHGRAVSLHALQGHPFVLYFYPKANTSGCTKEACEFQAALADLHKDGVTVIGVSRDDMPAIEKFAADHGLTFPLASDSDGTVTEAYGVWVEKSMYGRKYMGIERATFLVDATGHLVQAWRKVKVTNHVAAVRKAIATLTLQAATGG,
Ortho_gr_42	the_core_genome	NA	K_kakiaceti_JCM_25156_00240_MSDTTQPPATEDGQGAPPALPLAINLQYIKDLSFEVPAGAEIFATLRTSPQISVNIDVQANRLEQEQPVFEVLLTVKAEASEPPQQEGGPAGRPVFIAELTYAAIATLNNPPAELIEPILLVEVPRLIFPYVRNILSEVTRDGGFPPVVLQPIDFVSLWQAKRNSFDQTPGHA,	K_intermedius_AF2_02175_MSDTTQPPTPENGQSAPPALPLAINLQYIKDLSFEVPAGAEIFATLRTNPQISVNIDVQANRLEQEQPVFEVVLTVKAEATEAPQQEGGPAGRPVFIAELSYAAIATLNNPPAELIEPILLVEVPRLIFPYVRNILSEVTRDGGFPPVVLQPIDFVALWQAKRNSFDQTPGHA,	K_europaeus_5P3_03435_MSDTTQPPTPENGQSAPPALPLAINLQYIKDLSFEVPAGAEIFATLRTNPQISVNIDVQANRLEQEQPVFEVVLTVKAEASEAPQQEGGPAGRPVFIAELSYAAIATLNNPPAELIEPILLVEVPRLIFPYVRNILSEVTRDGGFPPVVLQPIDFVALWQAKRNSFDQTPGHA,	K_europaeus_LMG_18494_03009_MSDTTQPPTPENGQSAPPALPLAINLQYIKDLSFEVPAGAEIFATLRTNPQISVNIDVQANRLEQEQPVFEVVLTVKAEASEAPQQEGGPAGRPVFIAELSYAAIATLNNPPAELIEPILLVEVPRLIFPYVRNILSEVTRDGGFPPVVLQPIDFVALWQAKRNSFDQTPGHA,	K_europaeus_LMG_18890_03710_MSDTTQPPTPENGQSAPPALPLAINLQYIKDLSFEVPAGAEIFATLRTNPQISVNIDVQANRLEQEQPVFEVVLTVKAEASEAPQQEGGPAGRPVFIAELSYAAIATLNNPPAELIEPILLVEVPRLIFPYVRNILSEVTRDGGFPPVVLQPIDFVALWQAKRNSFDQTPGHA,	K_oboediens_174Bp2_03089_MSDTTQPPTPENGQSAPPALPLAINLQYIKDLSFEVPAGAEIFATLRTNPQISVNIDVQANRLEQEQPVFEVVLTVKAEATEAPQQEGGPAGRPVFIAELSYAAIATLNNPPAELIEPILLVEVPRLIFPYVRNILSEVTRDGGFPPVVLQPIDFVALWQAKRNSFDQTPGHA,	Ga_diazotrophicus_PAl_5_02009_MSDTTQPPADDAQNVPPAMPLTINVQYIKDLSFEVPAGAEIFATLRANPQIAVNIDVQANRLQAEHPVFEVVLAIKTEALEAPEKEGAAPGRPVFIAELAYGAVVTLTNAPDELVEPILLVEVPRLIFPYVRNIISEVTRDGGFPPVVLQPIDFVALWQAKRSFPQTAGNA,	K_europaeus_CECT_8546_01368_MSDTTQPPTPENGQSAPPALPLAINLQYIKDLSFEVPAGAEIFATLRTNPQISVNIDVQANRLEQEQPVFEVVLTVKAEASEAPQQEGGPAGRPVFIAELSYAAIATLNNPPAELIEPILLVEVPRLIFPYVRNILSEVTRDGGFPPVVLQPIDFVALWQAKRNSFDQTPGHA,	K_sp_SXCC1_01315_MSDTTQPTSPENGQSAPPALPLAINLQYIKDLSFEVPAGAEIFATLRTNPQISVNIDVQANRLEQEQPVFEVVLTVKAEASEAPQTEGGPAGRPVFIAELSYAAIATLNNPPAELIEPILLVEVPRLIFPYVRNILSEVTRDGGFPPVVLQPIDFVALWQAKRNSFDQTPGHA,	K_xylinus_E25_00580_MSDTTQPPTPENGQSAPPALPLAINLQYIKDLSFEVPAGAEIFATLRTNPQISVNIDVQANRLEQEQPVFEVVLTVKAEASEAPQQEGGPAGRPVFIAELSYAAIATLNNPPAELVEPILLVEVPRLIFPYVRNILSEVTRDGGFPPVVLQPIDFVALWQAKRNSFDQTPGHA,	K_europaeus_NBRC_3261_03059_MSDTTQPPTPENGQSAPPALPLAINLQYIKDLSFEVPAGAEIFATLRTNPQISVNIDVQANRLEQEQPVFEVVLTVKAEASEASQQEGGPAGRPVFIAELSYAAIATLNNPPAELIEPILLVEVPRLIFPYVRNILSEVTRDGGFPPVVLQPIDFVALWQAKRNSFDQTPGHA,	K_medellinensis_NBRC_3288_03085_MSDTTQPTSPENGQSAPPPLPLAINLQYIKDLSFEVPAGAEIFATLRTNPNISVNIDVQANRIEQEQPVFEVMLTVKAEATEVPQGEGSPAGRPVFIAELSYAAIATLTNPPAELIEPILLVEVPRLIFPYVRNILSEVTRDGGFPPVVLQPIDFVALWQAKRNSFDQTPGHA,	K_intermedius_TF2_03187_MSDTTQPPTPENGQSAPPALPLAINLQYIKDLSFEVPAGAEIFATLRTNPQISVNIDVQANRLEQEQPVFEVVLTVKAEATEAPQQEGGPAGRPVFIAELSYAAIATLNNPPAELIEPILLVEVPRLIFPYVRNILSEVTRDGGFPPVVLQPIDFVALWQAKRNSFDQTPGHA,	K_xylinus_E26_03139_MSDTTQPPTPENGQSAPPALPLAINLQYIKDLSFEVPAGAEIFATLRTNPQISVNIDVQANRLEQEQPVFEVVLTVKAEASEAPQQEGGPAGRPVFIAELSYAAIATLNNPPAELVEPILLVEVPRLIFPYVRNILSEVTRDGGFPPVVLQPIDFVALWQAKRNSFDQTPGHA,	K_hansenii_JCM_7643_02829_MTDKPSTLPQDTNEQPEGQSAPQISMSINLQYVKDLSFEVPGGPMIFQQLQAENPSMNIEIDVTTAQLHPEQPVYEVSMTTKIMAKLPPVATADAPAAERPVFVGELVYCAVTTVTGAPENILEQILMIEVPRLIFPFVRNILCDVTRESGFPPVVLQPIDFVELWQRKRNSSFAQAAGHA,	K_xylinus_BCRC_12334_PROKKA_02458_MSDTTQPPTPENGQSAPPALPLAINLQYIKDLSFEVPAGAEIFATLRTNPQISVNIDVQANRLEQEQPVFEVVLTVKAEASEAPQQEGGPAGRPVFIAELSYAAIATLNNPPAELVEPILLVEVPRLIFPYVRNILSEVTRDGGFPPVVLQPIDFVALWQAKRNSFDQTPGHA,K_xylinus_BCRC_12334_PROKKA_02445_MSDTTQPPTPENGQSAPPALPLAINLQYIKDLSFEVPAGAEIFATLRTNPQISVNIDVQANRLEQEQPVFEVVLTVKAEASEAPQQEGGPAGRPVFIAELSYAAIATLNNPPAELVEPILLVEVPRLIFPYVRNILSEVTRDGGFPPVVLQPIDFVA…	K_rhaeticus_AF1_02265_MSDTTQPTSPENGQSAPPALPLAINLQYIKDLSFEVPAGAEIFATLRTNPQISVNIDVQANRLEQEQPVFEVVLTVKAEASEAPQTEGGPAGRPVFIAELSYAAIATLNNPPAELIEPILLVEVPRLIFPYVRNILSEVTRDGGFPPVVLQPIDFVALWQAKRNSFDQTPGHA,	K_hansenii_ATCC_23769_00955_MTDKPSTLPQDTNEQPEGQSAPQISMSINLQYVKDLSFEVPGGPMIFQQLQAENPSMNIEIDVTTAQLHPEQPVYEVSMTTKIMAKLPPVATADAPAAERPVFVGELVYCAVTTVTGAPENILEQILMIEVPRLIFPFVRNILCDVTRESGFPPVVLQPIDFVELWQRKRNSSFAQAAGHA,	K_hansenii_ATCC_53582_02711_MTDKPSTLPQDTNEQPEGQSAPQISMSINLQYVKDLSFEVPGGPMIFQQLQAENPSMNIEIDVTTAQLHPEQPVYEVSMTTKIMAKLPPVATADAPAAERPVFVGELVYCAVTTVTGAPENILEQILMIEVPRLIFPFVRNILCDVTRESGFPPVVLQPIDFVELWQRKRNSSFAQAAGHA,	K_xylinus_NBRC_13693_02844_MSDTTQPPTPENGQSAPPALPLAINLQYIKDLSFEVPAGAEIFATLRTNPQISVNIDVQANRLEQEQPVFEVVLTVKAEATEAPQQEGGPAGRPVFIAELSYAAIATLNNPPAELIEPILLVEVPRLIFPYVRNILSEVTRDGGFPPVVLQPIDFVALWQAKRNSFDQTPGHA,
Ortho_gr_43	the_core_genome	the_filtered_set	K_kakiaceti_JCM_25156_00242_MSLIQSIKLVIAPPHPAARPFLLASGAGAVVGRLLPFRLTKWLGTASGLFFGFCLYFFRDPERVTPTAPDVAVAPADGHIVSIQKVAPPPELDMGDTPVWRIATFLSVLDVHVNRMPIAGTVTRVAYHPGQFLNASLDKASELNERNALRLTLKDGRQVAVVQIAGLIARRILCDAEEGMQYETGERFGLIRFGSRTDLYLPADVTPLVEVGQTMIGGETVMARL,	K_intermedius_AF2_01312_MSLIQSLKLVIAPPHPAARPFLLASGAGAVIGRLLPFRVTRWLGTASGLFFGFCLYFFRDPERVTPAEPNVAVAPADGHVVSIEKVAPPPELDMGDAPVWRIATFLSVLDVHVNRMPVAGTVTKIAYHAGQFLNASLDKASELNERNALRVTLKDGRQVAVVQIAGLIARRILCDAEEGMQYETGERFGLIRFGSRTDLYLPPDVTPLVEVGQTMIGGETVMARL,	K_europaeus_5P3_03587_MSLIQSLKLVIAPPHPAARPFLLASGAGAIIGRLLPFRVTRWLGTASGLFFGFCLYFFRDPERVTPAEPNLAVAPADGHIVSIEKVAPPPELDMGDAPVWRVATFLSVLDVHVNRMPVAGTVTRIAYHAGQFLNASLDKASELNERNALRVTLKDGRQVAVVQIAGLIARRILCDAEEGMQYETGERFGLIRFGSRTDLYLPPDVTPLVEVGQTMIGGETVMARL,	K_europaeus_LMG_18494_03596_MSLIQSLKLVIAPPHPAARPFLLASGAGAIIGRLLPFRVTRWLGTASGLFFGFCLYFFRDPERVTPAEPNLAVAPADGHIVSIEKVAPPPELDMGDAPVWRVATFLSVLDVHVNRMPVAGTVTRIAYHAGQFLNASLDKASELNERNALRVTLKDGRQVAVVQIAGLIARRILCDAEEGMQYETGERFGLIRFGSRTDLYLPPDVTPLVEVGQTMIGGETVMARL,	K_europaeus_LMG_18890_03879_MSLIQSLKLVIAPPHPAARPFLLASGAGAIIGRLLPFRVTRWLGTASGLFFGFCLYFFRDPERVTPAEPNLAVAPADGHIVSIEKVAPPPELDMGDAPVWRVATFLSVLDVHVNRMPVAGTVTRIAYHAGQFLNASLDKASELNERNALRVTLKDGRQVAVVQIAGLIARRILCDAEEGMQYETGERFGLIRFGSRTDLYLPPDVTPLVEVGQTMIGGETVMARL,	K_oboediens_174Bp2_03862_MSLIQSLKLVIAPPHPAARPFLLASGAGAIIGRLLPFRVTRWLGTASGLFFGFCLYFFRDPERVTPAEPNVAVAPADGHVVSIEKVAPPPELDMGDAPVWRIATFLSVLDVHVNRMPVAGTVTKIAYHAGQFLNASLDKASELNERNALRVTLKDGRQVAVVQIAGLIARRILCDAEEGMQYETGERFGLIRFGSRTDLYLPPDVTPLVEVGQTMIGGETVMARL,	Ga_diazotrophicus_PAl_5_03196_MSLIQSLKLVLARPHPAARPFLLASGAAALAGRALPWRPARWLGTASGLFFGFCLYFFRDPERVPPVDTHLALAPADGHVVSVEKVVPPDSLDMGDVPVWRVATFLSVLDVHVNRMPAAGTVTRVAYHPGQFLNASLDKASELNERNALRLTLPDGRNMAVVQIAGLIARRILCDAEEGMTYEAGERFGLIRFGSRTDLYLPPGVEPLVTVGQTMVGGETVMARL,	K_europaeus_CECT_8546_00357_MSLIQSLKLVIAPPHPAARPFLLASGAGAIIGRLLPFRVTRWLGTASGLFFGFCLYFFRDPERVTPAEPNLAVAPADGHIVSIEKVAPPPELDMGDAPVWRVATFLSVLDVHVNRMPVAGTVTRIAYHAGQFLNASLDKASELNERNALRVTLKDGRQVAVVQIAGLIARRILCDAEEGMQYETGERFGLIRFGSRTDLYLPPDVTPLVEVGQTMIGGETVMARL,	K_sp_SXCC1_00831_MSLIQSLKLVIAPPHPAARPFLLGSGAVAVIGRLLPFRLTKLLGTASGLFFGFCLYFFRDPERVTPAEPNLAVAPADGHIVSIEKVPPPPELDMGDTPVWRVATFLSVLDVHVNRMPVAGTVTRIAYHAGQFLNASLDKASELNERNALRVTLRDGRQVAVVQIAGLIARRILCDAEEGMQYETGERFGLIRFGSRTDLYLPADVTPLVEVGQTMIGGETVMARL,	K_xylinus_E25_02133_MSLIQSLKLVIAPPHPAARPFLLASGAGAIIGRLLPFRVTRWLGTASGLFFGFCLYFFRDPERVTPAEPNLAVAPADGHIVSIEKVAPPPELDMGDTPVWRVATFLSVLDVHVNRMPVAGTVTRIAYHAGQFLNASLDKASELNERNALRVTMKDGRQVAVVQIAGLIARRILCDAEEGMQYETGERFGLIRFGSRTDLYLPPDVTPVVEVGQTMIGGETVMARL,	K_europaeus_NBRC_3261_02596_MSLIQSLKLVIAPPHPAARPFLLASGAGAIIGRLLPFRVTRWLGTASGLFFGFCLYFFRDPERVTPAEPNLAVAPADGHIVSIEKVAPPPELDMGDAPVWRVATFLSVLDVHVNRMPVAGTVTRIAYHAGQFLNASLDKASELNERNALRVTLKDGRQVAVVQIAGLIARRILCDAEEGMQYETGERFGLIRFGSRTDLYLPPDVTPLVEVGQTMIGGETVMARL,	K_medellinensis_NBRC_3288_01315_MSLIQSLKLVIAPPHPAARPFLLGSGVVAVLGRLLPFRATKFLGTASGLFFGFCLYFFRDPERVTPAEANLAVAPADGHVVSIEKVAPPPELDMGDTPVWRVATFLSVLDVHVNRMPVAGTVTRIAYHAGQFLNASLDKASELNERNALRVTLRDGRQVAVVQIAGLIARRILCDAEEGMQYEAGERFGLIRFGSRTDLYLPADVTPLVEVGQTMIGGETVMARL,	K_intermedius_TF2_01313_MSLIQSLKLVIAPPHPAARPFLLASGAGAVIGRLLPFRVTRWLGTASGLFFGFCLYFFRDPERVTPAEPNVAVAPADGHVVSIEKVAPPPELDMGDAPVWRIATFLSVLDVHVNRMPVAGTVTKIAYHAGQFLNASLDKASELNERNALRVTLKDGRQVAVVQIAGLIARRILCDAEEGMQYETGERFGLIRFGSRTDLYLPPDVTPLVEVGQTMIGGETVMARL,	K_xylinus_E26_00938_MSLIQSLKLVIAPPHPAARPFLLASGAGAIIGRLLPFRVTRWLGTASGLFFGFCLYFFRDPERVTPAEPNLAVAPADGHIVSIEKVAPPPELDMGDTPVWRVATFLSVLDVHVNRMPVAGTVTRIAYHAGQFLNASLDKASELNERNALRVTMKDGRQVAVVQIAGLIARRILCDAEEGMQYETGERFGLIRFGSRTDLYLPPDVTPVVEVGQTMIGGETVMARL,	K_hansenii_JCM_7643_03044_MRHAMAVVAQCALDLGLRNLHEACPMSLIQSLKLVMSRPHPAARPFLLASGAGALLGRALPFRATKLAGTACGLFFGFCLYFFRDPKRVVPADTHAVVAPADGHVVSVEKVAPPPELDMGTMPVWRIATFLSVLDVHVNRMPAACTVTRVAYHAGQFLNASLDKASELNERNALRLTLPDGRNMAVVQIAGLIARRILCDAEEGMKYEKGERFGLIRFGSRTDLYLPEGVEPLVEVGQTMTGGETVMARL,	K_xylinus_BCRC_12334_PROKKA_01583_MSLIQSLKLVIAPPHPAARPFLLASGAGAIIGRLLPFRVTRWLGTASGLFFGFCLYFFRDPERVTPAEPNLAVAPADGHIVSIEKVAPPPELDMGDTPVWRVATFLSVLDVHVNRMPVAGTVTRIAYHAGQFLNASLDKASELNERNALRVTMKDGRQVAVVQIAGLIARRILCDAEEGMQYETGERFGLIRFGSRTDLYLPPDVTPVVEVGQTMIGGETVMARL,	K_rhaeticus_AF1_03307_MSLIQSLKLVIAPPHPAARPFLLGSGAVAVIGRLLPFRLTKLLGTASGLFFGFCLYFFRDPERVTPAEPNLAVAPADGHIVSIEKVPPPPELDMGDTPVWRVATFLSVLDVHVNRMPVAGTVTRIAYHAGQFLNASLDKASELNERNALRVTLRDGRQVAVVQIAGLIARRILCDAEEGMQYETGERFGLIRFGSRTDLYLPADVTPLVEVGQTMIGGETVMARL,	K_hansenii_ATCC_23769_02444_MRHAMAVVAQCALDLGLRNLHEACPMSLIQSLKLVMSRPHPAARPFLLASGAGALLGRALPFRATKLAGTACGLFFGFCLYFFRDPKRVVPADTHAVVAPADGHVVSVEKVAPPPELDMGTMPVWRIATFLSVLDVHVNRMPAACTVTRVAYHAGQFLNASLDKASELNERNALRLTLPDGRNMAVVQIAGLIARRILCDAEEGMKYEKGERFGLIRFGSRTDLYLPEGVEPLVEVGQTMTGGETVMARL,	K_hansenii_ATCC_53582_01039_MRHAMAVVAQCALDLGLRNLHEACPMSLIQSLKLVMSRPHPAARPFLLASGAGALLGRALPFRATKLAGTACGLFFGFCLYFFRDPKRVVPADTHAVVAPADGHVVSVEKVAPPPELDMGTMPVWRIATFLSVLDVHVNRMPAACTVTRVAYHAGQFLNASLDKASELNERNALRLTLPDGRNMAVVQIAGLIARRILCDAEEGMKYEKGERFGLIRFGSRTDLYLPEGVEPLVEVGQTMTGGETVMARL,	K_xylinus_NBRC_13693_02349_MSLIQSLKLVIAPPHPAARPFLLASGAGAIIGRLLPFRVTRWLGTASGLFFGFCLYFFRDPERVTPAEPNVAVAPADGHVVSIEKVVPPPELDMGNAPVWRIATFLSVLDVHVNRMPVAGTVTKIAYHAGQFLNASLDKASELNERNALRVTLKDGRQVAVVQIAGLIARRILCDAEEGMQYETGERFGLIRFGSRTDLYLPPDVTPLVEVGQTMIGGETVMARL,
Ortho_gr_44	the_core_genome	NA	K_kakiaceti_JCM_25156_00244_MRVDGCYITSASSGGADCAAFRIADLPGKVDWNGSVPLDGPTMENASFRKAQQICGDTGRHDQCRAEVSGDVYDPFGDMGVQGQRNFELRNVRIHWLAEPTPQEGEKTHRRGTERPGRS,	K_intermedius_AF2_00820_MRGRFHLGALAGGLAIIAAGTATAPAMARQAKARHDAAPAPVATLDVAAFQTQAPQYVGKPVRIEGCYITSANSGGADCAAFRIADLPGQVDWNGAVPLDGPTMEEASFHKAQQICGDTGKHEQCQAEVSGVVYDPFGDMGVQGQRNFELRNARIHWLAEPAPHKADHRHVGNERSASR,	K_europaeus_5P3_01772_MRRRFHLGVLAGGLALVAAVTAPGFATAREAKARREAAPAPVATLDVAAFQTQAAQYVGKLVRVEGCYITSANSGGADCAAFRIADLPGQVDWNGAVPLDGPTMEESSFRKAQQICGDTGKNEQCQAEVSGVVYDPFGDMGVQGQRNFELRNARIHWLAEPAPHKAERRRTGNERSASR,	K_europaeus_LMG_18494_02145_MRRRFHLGVLAGGLALVAAVTAPGFATAREAKARHEAAPAPVATLDVAAFQTQAAQYVGKLVRVEGCYITSANSGGADCAAFRIADLPGQVDWNGAVPLDGPTMEESSFRKAQQICGDTGKNEQCQAEVSGVVYDPFGDMGVQGQRNFELRNARIHWLAEPAPHKAERRRTGNERSASR,	K_europaeus_LMG_18890_02342_MRRRFHLGVLAGGLALVAAVTAPGFATAREAKARREAAPAPVATLDVAAFQTQAAQYVGKLVRVEGCYITSANSGGADCAAFRIADLPGQVDWNGAVPLDGPTMEESSFRKAQQICGDTGKNEQCQAEVSGVVYDPFGDIGVQGQRNFELRNARIHWLAEPAPHKAERRRTGNERSASR,	K_oboediens_174Bp2_01851_MRGRFHLGALAGGLAIIAAGTVLAPAMARETKARHDAAPAPVATLDVAAFQTQAAQYVGKPVRIEGCYITSANSGGADCAAFRIADLPGQVDWNGAVPLDGPTMEESSFRKAQQICGDTGKHEQCQAEVSGVVYDPFGDMGVQGQRNFELRNARIHWLAEPAPHKADHRHVGNERSASR,	*_no_ortholog,	K_europaeus_CECT_8546_02277_MRRRFHLGVLAGGLALVAAVTAPGFATAREAKARREAAPAPVATLDVAAFQTQAAQYVGKLVRVEGCYITSANSGGADCAAFRIADLPGQVDWNGAVPLDGPTMEESSFRKAQQICGDTGKNEQCQAEVSGVVYDPFGDMGVQGQRNFELRNARIHWLAEPAPHKAERRRTGNERSASR,	K_sp_SXCC1_02638_MRRRFHLGVLAGLAIMVTGPLSGAALARAPKPPAEPPASTPVLDVAAFQTQAARYVGRPVRIEGCYITSANSGGADCAAFRIADLPGQVDWNGTVPLDGPTMEDASLRRAQQICGDTGQQPQCRAEVSGVVYDPFGDMGVQGQRNFELRNARIHWLAEPAPKGHPSSAARHVAR,	K_xylinus_E25_00283_MRRRFHLGVLAGGLAIIAAATAPGPATARDAKARHEAAVTPVATLDVAAFQAQAAQYVGKLVRVEGCYITSANSGGADCAAFRIADLPGQVDWNGAVPLDGPTMEESSFRKAQQICGDTGRNAQCQAEVSGVVYDPFGDMGVQGQRNFELRNARIHWLAEPAPHKAERHRAGSEHPASR,	K_europaeus_NBRC_3261_01002_MRRRFHLGVLAGGLALVAAVTAPGFATAREAKARHEAAPAPVATLDVAAFQTQAAQYVGKLVRVEGCYITSANSGGADCAAFRIADLPGQVDWNGAVPLDGPTMEESSFRKAQQICGDTGKNEQCQAEVSGVVYDPFGDMGVQGQRNFELRNARIHWLAEPAPHKAERRRTGNERSASR,	K_medellinensis_NBRC_3288_01869_MEGVQDVSRRFHLGALAALAIMAGGPFPSAAMARARRAQPDAPPQAPALDVAAFQTQAAQYVGKAVRIEGCYITSANSGGADCAAFRIADLPGQVDWNGTVPLDGTTMEEASLRRAQQICGDTGQQPQCRAEVSGVVYDPFGDMGVQGQRNFELRNARIHWLAPVAPKAAATKTAAHHAAR,	K_intermedius_TF2_01236_MRGRFHLGALAGGLAIIAAGTATAPAMARQAKARHDAAPAPVATLDVAAFQTQAPQYVGKPVRIEGCYITSANSGGADCAAFRIADLPGQVDWNGAVPLDGPTMEEASFHKAQQICGDTGKHEQCQAEVSGVVYDPFGDMGVQGQRNFELRNARIHWLAEPAPHKADHRHVGNERSASR,	K_xylinus_E26_02505_MRRRFHLGVLAGGLAIIAAATAPGPATARDAKARHEAAVTPVATLDVAAFQAQAAQYVGKLVRVEGCYITSANSGGADCAAFRIADLPGQVDWNGAVPLDGPTMEESSFRKAQQICGDTGRNAQCQAEVSGVVYDPFGDMGVQGQRNFELRNARIHWLAEPAPHKAERHRAGSEHPASR,	K_hansenii_JCM_7643_00758_MGRCPRPTPPTCPTHRNQRMTACPPPRGDNADGMGKNPAHHRMDPTEGQNKVNQVFLGRIWRAAAVAVTVSAACATMPGMGHAAARHVTPPAPPPPVMDVPTLLSQAPSLVGKRVTLSCYIASASAGGAACAAFRIDDLPGSVNWNGSVPLDGTSLEAASSDKAQQMCGDTGMHPQCRAEVTGIVYDPFGDMGVQGKRNFELRDARIRWLALPEKAATAKRH,	K_xylinus_BCRC_12334_PROKKA_00104_MRRRFHLGVLAGGLAIIAAATAPGPATARDAKARHEAAVTPVATLDVAAFQAQAAQYVGKLVRVEGCYITSANSGGADCAAFRIADLPGQVDWNGAVPLDGPTMEESSFRKAQQICGDTGRNAQCQAEVSGVVYDPFGDMGVQGQRNFELRNARIHWLAEPAPHKAERHRAGSEHPASR,	K_rhaeticus_AF1_02407_MRRRFHLGVLAGLAIMVTGPLSGAALARAPKPPAEPPASTPVLDVAAFQTQAARYVGRPVRIEGCYITSANSGGADCAAFRIADLPGQVDWNGTVPLDGPTMEDASLRRAQQICGDTGQQPQCRAEVSGVVYDPFGDMGVQGQRNFELRNARIHWLAEPAPKGHPSSAARHVAR,	K_hansenii_ATCC_23769_02851_MTACPPPRGDNADGMGKNPAHHRMDPTEGQNKVNQVFLGRIWRAAAVAVTVSAACATMPGMGHAAARHVTPPAPPPPVMDVPTLLSQAPSLVGKRVTLSCYIASASAGGAACAAFRIDDLPGSVNWNGSVPLDGTSLEAASSDKAQQMCGDTGMHPQCRAEVTGIVYDPFGDMGVQGKRNFELRDARIRWLALPEKAATAKRH,	K_hansenii_ATCC_53582_02192_MDVPTLLSQAPSLVGKRVTLSCYIASASAGGAACAAFRIDDLPGSVNWNGSVPLDGTSLEAASSDKAQQMCGDTGMHPQCRAEVTGIVYDPFGDMGVQGKRNFELRDARIRWLALPEKAATAKRH,	K_xylinus_NBRC_13693_02116_MRGRFHLGALAGGLAIIAAGTVLAPAMARETKARHDAAPAPVATLDVAAFQTQAAQYVGKPVRIEGCYITSANSGGADCAAFRIADLPGQVDWNGAVPLDGPTMEESSFRKAQQICGDTGKHEQCQAEVSGVVYDPFGDMGVQGQRNFELRNARIHWLAEPAPHKADHRHVGNERSASR,
Ortho_gr_45	the_core_genome	NA	K_kakiaceti_JCM_25156_00246_MFPLKRMLPLREAAEYVGITLLRLRCLRLVRAGPHAAMRNGRDVMFRVEDLDEYVDRLYRRANISHAEQARHRNEWRARIAGLPEGARGRVSDSFMQIVTRDEFLEIGANRGFRVLFFGGLCLIFLSHTPLIWRL,	K_intermedius_AF2_00996_MFPLKRMLSVREAAEYVGITLLRLRSLRLVNAGPHAAMRSKNGVMFRIEDLDDYVDSLYRRANISHTEQARHRNEWRGRLAALPEEARGGISDSFMQIITRDELLEKGANRGFRVLFLGGLCLIFLSHTPLIWRL,	K_europaeus_5P3_03250_MFPLKRMLSVREAAEYVGITLLRLRSLRLVNAGPHAAMRNKSEVMFRIEDLDEYVDSLYRRANISHTEQARHRNEWRGRLAALPEEARGGISDSFMQILTRDELLEKGANRGFRVLFLGGLCLIFLSHTPLIWRL,K_europaeus_5P3_02959_MFPLKRMLSVREAAEYVGITLLRLRSLRLVNAGPHAAMRNKSEVMFRIEDLDEYVDSLYRRANISHTEQARHRNEWRGRLAALPEEARGGISDSFMQILTRDELLEKGANRGFRVLFLGGLCLIFLSHTPLIWRL,	K_europaeus_LMG_18494_02506_MFPLKRMLSVREAAEYVGITLLRLRSLRLVNAGPHAAMRNKSGVMFRIEDLDEYVDSLYRRANISHTEQARHRNEWRGRLAALPEEARGGISDSFMQILTRDELLEKGANRGFRVLFLGGLCLIFLSHTPLIWRL,	K_europaeus_LMG_18890_02577_MFPLKRMLSVREAAEYVGITLLRLRSLRLVNAGPHAAMRNKSGVMFRIEDLDEYVDTLYRRANISHTEQARHRNEWRGRLAALPEEARGGISDPFMQILTRDELLEKGANRGFRVLFLGGLCLIFLSHTPLIWRL,	K_oboediens_174Bp2_02804_MFPLKRMLSLREAAEYVGITLLRLRSLRLVNAGPHAAMRSKNGVMFRIEDLDDYVDGLYRRANISHTEQARHRNEWRGRLAALPEEARGGISDSFMQIVTRDELLEKGANRGFRVLFLGGLCLIFLSHTPLIWRL,	Ga_diazotrophicus_PAl_5_03400_MTGHSPVDGADDGAATVHHFPLRRMLPLEDAALYLGIPARRLRILGLLNAGPRPAARHGRNAMYRVEDLDRYVATLYAEARISMAEQARQRQEWRVRAATTVDFDAHGRRRGPVDPCMQILTLNALVSVGSPLVLKMLFVSGLGVIFLSHTPLVWRL,	K_europaeus_CECT_8546_02232_MFPLKRMLSVREAAEYVGITLLRLRSLRLVNAGPHAAMRNKSGVMFRIEDLDEYVDSLYRRANISHTEQARHRNEWRGRLAALPEEARGGISDSFMQILTRDELLEKGANRGFRVLFLGGLCLIFLSHTPLIWRL,	K_sp_SXCC1_03252_MFPLKRMLSLREAAGHLGITVLRLRALRLVGAGPHAAMRNKGGVMFRIEDLDEYVDGLYRRADISHTEQARHRNAWRGRVAAVPEAARTGLTDSFMQIVTRDELLEKGANRGFRVLFLGGLCLIFLSHTPLIWRL,	K_xylinus_E25_02944_MFPLKRMLSLREAAEYVGITLLRLRSLRLVGAGPHAAMRNKNGVMFRIEDLDDYVDSLYRRANISHTEQARHRNEWRGRLAALPQEARGGISDSFMQIITRDELLEKGANRGFRVLFLGGLCLIFLSHTPLIWRL,	K_europaeus_NBRC_3261_02457_MFPLKRMLSVREAAEYVGITLLRLRSLRLVNAGPHAAMRNKSGVMFRIEDLDEYVDSLYRRANISHTEQARHRNEWRGRLAALPEEARGGISDSFMQILTRDELLEKGANRGFRVLFLGGLCLIFLSHTPLIWRL,	K_medellinensis_NBRC_3288_02444_MNLPPPPGTAGEPQATVHMFPLKRMLSLREAAEHLGITVRRLRTLRLVGAGPHAAMRNKGAVMFRIEDLDDYVDGLYRRANISHAEQGRHRNEWRGRITGVPEEARPGLTDSFMQIITRDELLEKGANRGFRVLFLGGLCLIFLSHTPLIWRL,	K_intermedius_TF2_01907_MFPLKRMLSVREAAEYVGITLLRLRSLRLVNAGPHAAMRSKNGVMFRIEDLDDYVDSLYRRANISHTEQARHRNEWRGRLAALPEEARGGISDSFMQIITRDELLEKGANRGFRVLFLGGLCLIFLSHTPLIWRL,	K_xylinus_E26_02646_MFPLKRMLSLREAAEYVGITLLRLRSLRLVGAGPHAAMRNKNGVMFRIEDLDDYVDSLYRRANISHTEQARHRNEWRGRLAALPQEARGGISDSFMQIITRDELLEKGANRGFRVLFLGGLCLIFLSHTPLIWRL,	K_hansenii_JCM_7643_01515_MFPLKRMLSMPEAAEHIGITPFRLRCLRLVRTGPHAAVKNAREIMFRIEDLDAYVSSLYERVNISTTEQLRHRNEWRGRLSGMPETQRGRMYDPFMQVLTRDQLLEAGANRGFRIAFIGGLFVIFLSHTPLLWRL,	K_xylinus_BCRC_12334_PROKKA_00905_MFPLKRMLSLREAAEYVGITLLRLRSLRLVGAGPHAAMRNKNGVMFRIEDLDDYVDSLYRRANISHTEQARHRNEWRGRLAALPQEARGGISDSFMQIITRDELLEKGANRGFRVLFLGGLCLIFLSHTPLIWRL,	K_rhaeticus_AF1_00319_MFPLKRMLSLREAAGHLGITVLRLRALRLVGAGPHAAMRNKGGVMFRIEDLDEYVDGLYRRADISHTEQARHRNAWRGRVAAVPEAARTGLTDSFMQIVTRDELLEKGANRGFRVLFLGGLCLIFLSHTPLIWRL,	K_hansenii_ATCC_23769_00381_MTGPIISDDPQATVHMFPLKRMLSMPEAAEHIGITPFRLRCLRLVRTGPHAAVKNAREIMFRIEDLDAYVSSLYERVNISTTEQLRHRNEWRGRLSGMPETQRGRMYDPFMQVLTRDQLLEAGANRGFRIAFIGGLFVIFLSHTPLLWRL,	K_hansenii_ATCC_53582_01986_MTGPIISDDPQATVHMFPLKRMLSMPEAAEHIGITPFRLRCLRLVRTGPHAAVKNAREIMFRIEDLDAYVSSLYERVNISTTEQLRHRNEWRGRLSGMPETQRGRMYDPFMQVLTRDQLLEAGANRGFRIAFIGGLFVIFLSHTPLLWRL,	K_xylinus_NBRC_13693_02650_MFPLKRMLSLREAAEYVGITLLRLRSLRLVNAGPHAAMRSKNGVMFRIEDLDDYVDGLYRRANISHTEQARHRNEWRGRLAALPEEARGGISDSFMQIVTRDELLEKGANRGFRVLFLGGLCLIFLSHTPLIWRL,
Ortho_gr_46	NA	NA	K_kakiaceti_JCM_25156_00247_MIEAARVQTGPLEGLLRIGLIATLGPYYVPSLLPLLRRAHPQLQLQLTDSLTNIMLRALRHDELDLVFAVLPVKGENFHCAPLFEEPFLAAFPADHPLAERPALLMGDLQGPDLLLLEDGHCLRDQALALCGMPIQRDQQRLAASLEMLWHMIGAGEGYSLIPRLALRNRGEWADLISLTPIAGANRTIGLVWRATDPRGPAFAEFANFLRENAPEGCRAVSTFPTRRAEENPPAPDA,	K_intermedius_AF2_03044_MSYIPLSGLSLRDIEYVVAVDDLRNFSRAAERCGVSQGGLSEQVRKLESLLGVVLFERSRRHVTVTPDGARLIAMGRDVLAAARAMIEAARVRTGPLEGLVRMGVIATLGPYYVPDLLPLLRRAYPQLKLQLTDSLTDTMLRMLRHDELDVVFAALPVGGDGFECAPLFREPFLAAFPAGHPLAHRRTLAMPDLRGPDLLLLEDGHCLRDQALTLCGMPPQRDQPRLATSLEMLWHMIGAGEGYSLIPRLALRHRAAWEGLITVTALPSAYRTIGLVWRTSDPRGPAFNEFARFLRDNPPEGCTPVDTVSSAPAPRD,	K_europaeus_5P3_02860_MNYIPLSGLSLRGIEYVVAVDDLRNFSRAAERCGVSQGGLSEQVRKLESLLGVVLFERTRRHVTVTPDGARLIAMGRDVLAAARAMIEAARVRTGPLEGVVRMGIIATLGPYYVPDLLPLLRRAYPQLKLQLTDNLTDTMLRMLRHDELDVVFAALPVSGEGLQYAPLFREPFLAAFPASHPLARRKALAMPDLRGPDLLLLEDGHCLRDQALALCGMSSRRDPSRLATSLEMLWHMIGAGEGYSLIPRLALRHRGEWDGLITVTPLPGAGRTIGLVWRTSDPRGPAFDEFACFLRENPPEGCTSADAPPPPHDGTPIRPA,	K_europaeus_LMG_18494_02290_MNYIPLSGLSLRDIEYVVAVDDLRNFSRAAERCGVSQGGLSEQVRKLESLLGVVLFERTRRHVTVTPDGARLIAMGRNVLAAAHAMIEAARARTGPLEGVVRMGIIATLGPYYVPDLLPLLRRAYPQLKLQLTDSLTDTMLRMLRHDELDVVFAALPVSGEGLQYAPLFREPFLAAFPASHPLARRKALAMPDLRGPDLLLLEDGHCLRDQALALCGMSSRRDPSRLATSLEMLWHMIGAGEGYSLIPRLALRHRGEWDGLITVTPLPGAGRTIGLVWRTSDPRGPAFDEFARFLRENPPEGCTSADAPPPPHDGTHIQPA,	K_europaeus_LMG_18890_00751_MNYIPLSGLSLRDIEYVVAVDDLRNFSRAAERCGVSQGGLSEQVRKLESLLGVVLFERTRRHVTVTPDGARLIAMGRDVLAAARAMIEAARARTGPLEGVVRMGIIATLGPYYVPDLLPLLRRAYPQLKLQLTDNLTDTMLRMLRHDELDVVFAALPVSGEGLQYAPLFREPFLAAFPASHPLARRKALAMPDLRGPDLLLLEDGHCLRDQALALCGMSPRRDPSRLATSLEMLWHMIGAGEGYSLIPRLALRHRGEWDGLITVTPLPGAGRTIGLVWRTSDPRGPAFDEFARFLRENPPEGCTSADAPPPPHDGTPIRPA,	K_oboediens_174Bp2_03625_MSYIPLSGLSLRDIEYVVAVDDLRNFSRAAERCGVSQGGLSEQVRKLESLLGVVLFERSRRHVTVTPDGARLIAMGRDVLAAARAMIEAARVRTGPLEGLVRMGVIATLGPYYVPDLLPLLRGAYPQLKLQLTDSLTDTMLRMLRHDELDVVFAALPVGGDGFECAPLFREPFLAAFPAGHPLAQRRTLAMPDLRGPDLLLLEDGHCLRDQALTLCGMPPQRDQPRLATSLEMLWHMIGAGEGYSLIPRLALRHRAAWEGLITVTALPSAYRTIGLVWRTSDPRGPAFSEFARFLRDNPPEGCTPVDTVSSAPAPRD,	Ga_diazotrophicus_PAl_5_00745_MEKTYTPLSGLSLRDIEYAVAVDDLRNFSRAAERCGVSQAGLSEQIRKLENLLGVVLFERTRRHVKPTPEGIRLLERARDVVTAARMMLEAAHMQSGPLNGILRIGVIATLGPYYIPSMLPLLRKSYPDLRLQVTDGLTGPLLAKLQQDELDLVFAALPVSEKSFMDCALFEEPFVAAVPSGHPLSRKRSLATRDLDGPELLLLEDGHCLRDQALALCGLPTQARARQRLATSLEMLWHMIGAGEGHSLIPHLALRNRGEWRGLIAVRPLADASRTIGAVWRKSDPRGPAFAELGDFLRRHVPEGCRPCQDGPEA,	K_europaeus_CECT_8546_01139_MNYIPLSGLSLRDIEYVVAVDDLRNFSRAAERCGVSQGGLSEQVRKLESLLGVVLFERTRRHVTVTPDGARLIAMGRDVLAAARAMIEAARARTGPLEGVVRMGIIATLGPYYVPDLLPLLRRAYPQLKLQLTDNLTDTMLRMLRHDELDVVFAALPVSGEGLQYAPLFREPFLAAFPASHPLARRKALAMPDLRGPDLLLLEDGHCLRDQALALCGMSSRRDPSRLATSLEMLWHMIGAGEGYSLIPRLALRHRGEWDGLITVTPLPGAGRTIGLVWRTSDPRGPAFDEFARFLRENPPEGCTSADTPPPPHDGTPIRPA,	K_sp_SXCC1_02194_MSYIPLSGLSLRDIEYVVAVDDLRNFSRAAERCGVSQGGLSEQVRKLEALLGVVLFERSRRHVAPTPDGARLIALGRDVLAAARAMIEAARVQTGPLAGLLRIGVIATLGPYYVPDLLPLLRGTYPQLRLQLTDSLTDTMLGMLRHDALDMVFAALPVSGDGFTCAPLFDEPFVAAFPAEHPLARRQPLAMADLNGPDLLLLEDGHCLRDQALALCGMSPRHARQRLATSLEMLWHMIGAGEGYSLIPRLALRNRQAWQELITLTPLPGASRTIGLVWRASDPRGAAFAEFARFLREHTPDGCTPAALPPHAGSDNA,	K_xylinus_E25_01332_MSYIPLSGLSLRDIEYVVAVDDLRNFSRAAERCGVSQGGLSEQVRKLESLLGVVLFERTRRHVTVTPDGARLIAMGRDVLAAARAMIEAARMRTGPLEGVLRVGIIATLGPYYVPDLLPLLRRAYPQLKLQLTDSLTDTMLRMLRHDELDVVFAALPASGEGFHCAPLFREPFLAAFPASHPLARRKALAMQDLKGPDLLLLEDGHCLRDQALALCGMSPQRDPPRLATSLEMLWHMIGAGEGYSLIPRLALRHRGEWDGLISVAALPSASRTIGLVWRASDPRGPAFEEFARFLRENPPEGCTPADAPPRAPRIPPA,	K_europaeus_NBRC_3261_00646_MNYIPLSGLSLRDIEYVVAVDDLRNFSRAAERCGVSQGGLSEQVRKLESLLGVVLFERTRRHVTVTPDGARLIAMGRNVLAAARAMIEAARARTGPLEGVVRMGIIATLGPYYVPDLLPLLRRAYPQLKLQLTDSLTDTMLRMLRHDELDVVFAALPVSGEGLQYAPLFREPFLAAFPASHPLARRKALAMPDLRGPDLLLLEDGHCLRDQALALCGMSSRRDPSRLATSLEMLWHMIGAGEGYSLIPRLALRHRGEWDGLITVTPLPGAGRTIGLVWRTSDPRGPAFDEFARFLRENPPEGCTSADAPPPPHDGTHIQPA,	K_medellinensis_NBRC_3288_00439_MSSVHLSGLSLRDIEYVVAVDDLRNFSRAAERCGVSQGGLSEQVRKLEALLGVVLFERSRRHVAPTPDGARLISMGRDVLTAARAMIEAARAQTGPLQGLLRMGVIATLGPYYVPDLLPLLRRTYPELRLQLTDSLTGTMLDALRHDRLDMVFAALPVRGEGFACAPLFDEPFVAAFPAGHPLARCGRLTMADLNGPDLLLLEDGHCLRDQALSLCGTTSPQTQQRLATSLEMLWHMIGAGEGHSLIPRLALRHRGAWQDLITLTPLPGASRTIGLVWRASDPRGAAFADFARFLRENVPDGCMPASTVPCGNDGT,	K_intermedius_TF2_02372_MSYIPLSGLSLRDIEYVVAVDDLRNFSRAAERCGVSQGGLSEQVRKLESLLGVVLFERSRRHVTVTPDGARLIAMGRDVLAAARAMIEAARVRTGPLEGLVRMGVIATLGPYYVPDLLPLLRRAYPQLKLQLTDSLTDTMLRMLRHDELDVVFAALPVGGDGFECAPLFREPFLAAFPAGHPLAHRRTLAMPDLRGPDLLLLEDGHCLRDQALTLCGMPPQRDQPRLATSLEMLWHMIGAGEGYSLIPRLALRHRAAWEGLITVTALPSAYRTIGLVWRTSDPRGPAFNEFARFLRDNPPEGCTPVDTVSSAPAPRD,	*_no_ortholog,	K_hansenii_JCM_7643_02027_MQESVIPIPMSYIPLSGLSLRDIEYVVAVDDLRNFSRAAERCGVSQGGLSEQVRKLETLLGVVLFERTRRHVAPTPQGARLIALGREVLAAARAMIEAARVQAGPLEGMLRIGVIATLGPYYVPSLLPLLRHAYPQLRLQLTDSQTLPMLQMLRHDELDLVFAALPVSHDALHCTPIFEEPFVAAFPAQHPLAAHQGLAMGELDGPDLLLLEEGHCLREQALALCGMPPHHDRQRLATSLEMLWHMIGAGEGYSLIPHLALRHRGEWEDLITTLPLSDARRTIGLVWRASDPREDAFREFAAFLRENTPDGCHPVTDPDQGGYGIQG,	K_xylinus_BCRC_12334_PROKKA_01169_MSYIPLSGLSLRDIEYVVAVDDLRNFSRAAERCGVSQGGLSEQVRKLESLLGVVLFERTRRHVTVTPDGARLIAMGRDVLAAARAMIEAARMRTGPLEGVLRVGIIATLGPYYVPDLLPLLRRAYPQLKLQLTDSLTDTMLRMLRHDELDVVFAALPASGEGFHCAPLFREPFLAAFPASHPLARRKALAMQDLKGPDLLLLEDGHCLRDQALALCGMSPQRDPPRLATSLEMLWHMIGAGEGYSLIPRLALRHRGEWDGLISVAALPSASRTIGLVWRASDPRGPAFEEFARFLRENPPEGCTPADAPPRAPRIPPA,	K_rhaeticus_AF1_00685_MSYIPLSGLSLRDIEYVVAVDDLRNFSRAAERCGVSQGGLSEQVRKLEALLGVVLFERSRRHVAPTPDGARLIALGRDVLAAARAMIEAARVQTGPLAGLLRIGVIATLGPYYVPDLLPLLRGTYPQLRLQLTDSLTDTMLGMLRHDALDMVFAALPVSGDGFTCAPLFDEPFVAAFPAEHPLARRQPLAMADLNGPDLLLLEDGHCLRDQALALCGMSPRHARQRLATSLEMLWHMIGAGEGYSLIPRLALRNRQAWQELITLTPLPGASRTIGLVWRASDPRGAAFAEFARFLREHTPDGCTPAALPPHAGSDNA,	K_hansenii_ATCC_23769_01798_MQESVIPIPMSYIPLSGLSLRDIEYVVAVDDLRNFSRAAERCGVSQGGLSEQVRKLETLLGVVLFERTRRHVAPTPQGARLIALGREVLAAARAMIEAARVQAGPLEGMLRIGVIATLGPYYVPSLLPLLRHAYPQLRLQLTDSQTLPMLQMLRHDELDLVFAALPVSHDALHCTPIFEEPFVAAFPAQHPLAAHQGLAMGELDGPDLLLLEEGHCLREQALALCGMPPHHDRQRLATSLEMLWHMIGAGEGYSLIPHLALRHRGEWEDLITTLPLSDARRTIGLVWRASDPREDAFREFAAFLRENTPDGCHPVTDPDQGGYGIQG,	K_hansenii_ATCC_53582_01004_MSYIPLSGLSLRDIEYVVAVDDLRNFSRAAERCGVSQGGLSEQVRKLETLLGVVLFERTRRHVAPTPQGARLIALGREVLAAARAMIEAARVQAGPLEGMLRIGVIATLGPYYVPSLLPLLRHAYPQLRLQLTDSQTLPMLQMLRHDELDLVFAALPVSHDTLHCTPIFEEPFVAAFPAQHPLAAHQGLAMGELDGPDLLLLEEGHCLREQALALCGMPPHHDRQRLATSLEMLWHMIGAGEGYSLIPHLALRHRGEWEDLITTLPLSDARRTIGLVWRASDPREDAFREFAAFLRENTPDGCHPVTDPDQGGYGIQG,	K_xylinus_NBRC_13693_02037_MSYIPLSGLSLRDIEYVVAVDDLRNFSRAAERCGVSQGGLSEQVRKLESLLGVVLFERSRRHVTVTPDGARLIAMGRDVLAAARAMIEAARVRTGPLEGLVRMGVIATLGPYYVPDLLPLLRGAYPQLKLQLTDSLTDTMLRMLRHDELDVVFAALPVGGDGFECAPLFREPFLAAFPAGHPLAQRRTLAMPDLRGPDLLLLEDGHCLRDQALTLCGMPPQRDQPRLATSLEMLWHMIGAGEGYSLIPRLALRHRAAWEGLITVTALPSAYRTIGLVWRTSDPRGPAFSEFARFLRDNPPEGCTPVDTVSSAPAPRD,
Ortho_gr_47	the_core_genome	the_filtered_set	K_kakiaceti_JCM_25156_00250_MGVVIAVASGKGGVGKSTTAVNLAVGLGLEGLKVGLLDADIHGPSLPRMMGLKDQPEVADGHLIPPRKWGISAMSIGMLVDETEAMIWRGPMVMGAINQLLGDVEWGALDVLVVDMPPGTGDAQLTLAQKTALAGAIIVSTPQDIALLDARRGITMFGKMNVPVLGIVENMSYFCCPNCNHRTELFGHGGARAEAEKMGVPFLGEIPLLADIRASADEARPS,	K_intermedius_AF2_01029_MTSPDRTTIETVLHRVRTADHAASIADMGSLDAFMMRDGVLHVAIATDRTRAGSLQPLLPELERALVSAVPGCTGASVILTAHRPVSAQPAPQPAPAGGGHRPLNLGGDRASRPATGPLPPGVGVVIAVASGKGGVGKSTTAVNLAVGLGLEGLKVGLLDADVHGPSLPRMMGVGDQPEVRDGRLIPPHKWGISAMSIGMLVDESKAMIWRGPMVMGAIGQLLGDVEWGALDVLVVDMPPGTGDAQLTLAQKTALAGAVIVSTPQDIALLDARRGVAMFEKMNVPVLGVVENMSYFCCPNCNHRTDLFGHGGARAEAEKMNVPFLGEIPLLADIRASADNGAPIVIAAPDSPAGQAYRALAHTVGGALRRLLEQK…	K_europaeus_5P3_02926_MTSPDRATIETVLQRVRTADHAASVADMGSLDAFMVRDGVLHVAIATDRTRAGSLQPLLPELERALVAAVPGCTAASVILTAHRPAPATPAPQAAPAPAGGGHRPLNLGGKTPKAATGPLPPNVGVVIAVASGKGGVGKSTTAVNLAVGLGLEGLKVGLLDADVHGPSLPRMMGVGDQPEVRDGRLIPPHKWGISAMSIGMLVDESKAVIWRGPMVMGAIGQLLGDVEWGALDVLVVDMPPGTGDAQLTLAQKTALAGAVIVSTPQDIALLDARRGVAMFEKMNVPVLGVVENMSYFCCPNCNHRTELFGHGGARAEADRMGVPFLGEIPLLADIRASADNGAPVVVAAPDSPAGQAYRALAHTVGVALRRLLEQKK…	K_europaeus_LMG_18494_02539_MTSPDRATIETVLQRVRTADHAASVADMGSLDAFMVRDGVLHVAIATDRTRAGSLQPLLPELERALVTAVPGCTAASVILTAHRPAPAAPAPQAAPAPAGGGHRPLNLGGKTPKAATGPLPPNVGVVIAVASGKGGVGKSTTAVNLAVGLGLEGLKVGLLDADVHGPSLPRMMGVGDQPEVRDGRLIPPHKWGISAMSIGMLVDESKAMIWRGPMVMGAIGQLLGDVEWGALDVLVVDMPPGTGDAQLTLAQKTALAGAVIVSTPQDIALLDARRGVAMFEKMNVPVLGVVENMSYFCCPNCNHRTELFGHGGARAEADRMGVPFLGEIPLLADIRASADNGAPVVVAAPDSPAGQAYRALAHTVGGALRR…	K_europaeus_LMG_18890_02544_MPGMTCDRHAGGHPPFHDSTTTGRPFYTRTGQIADSRERTTMTSPDRATIETVLQRVRTADHAASVADMGSLDAFMVRDGVLHVAIATDRTRAGSLQPLLPELERALVAAVPGCTAASVILTAHRPAPAAPAPQAAPAPAGGGHRPLNLGGKTPKAATGPLPPNVGVVIAVASGKGGVGKSTTAVNLAVGLGLEGLKVGLLDADVHGPSLPRMMGVGDQPEVRDGRLIPPHKWGISAMSIGMLVDESKAMIWRGPMVMGAIGQLLGDVEWGALDVLVVDMPPGTGDAQLTLAQKTALAGAVIVSTPQDIALLDARRGVAMFEKMNVPVLGVVENMSYFCCPNCNHRTELFGHGGARAEADRMGVPFLGEIP…	K_oboediens_174Bp2_02770_MTSPDRTTIETVLHRVRTADHATSVADMGSLDAFMMRDGVLHVAIATDRTRAGSLQPLLPELERALVSAVPGCTGASVILTAHRPVSAPPAPQPAPAGGGHRPLNLGGDRASRPATGPLPPGVGVVIAVASGKGGVGKSTTAVNLAVGLGLEGLKVGLLDADVHGPSLPRMMGVGDQPEVRDGRLIPPHKWGISAMSIGMLVDESKAMIWRGPMVMGAIGQLLGDVEWGALDVLVVDMPPGTGDAQLTLAQKTALAGAVIVSTPQDIALLDARRGVAMFEKMNVPVLGVVENMSYFCCPNCNHRTDLFGHGGARAEAEKMGVPFLGEIPLLADIRASADNGAPIVIAAPDSPAGQAYRALAHTVGGALRRLLEQ…	Ga_diazotrophicus_PAl_5_00851_MTDPTRAEIETMLRQVRDTAGTTILDHAALDATTLRDGTLHVALATDRAGAGRIEPLLPQAERALRTLPGVTAASVILTAHRAAPAAAPSPGAAGGGHRPLNLGGAPGQAAQGKLLPGVKTVIAVASGKGGVGKSTTAVNLAVGLGMEGLRVGLLDADVHGPSLPRMMGLHQPPVVHEGRMTPLDAWGIRAMSIGLLVDERQAMIWRGPMVMGALGQLLGDVDWGVLDVLVVDMPPGTGDAQLTLAQKIALAGAIVVSTPQDIALLDARRGITMFEKMNVPVLGMVENMSYFCCPNCGHRTDLFGHGGARAEAAAMGVPFLGEIPLLADIRASADSGAPIVIGAPDSPAGQAYRALAGTIAATIRRRT,	K_europaeus_CECT_8546_02199_MPGMTCDRHAGGHPPFHDSTTTGRPFYTRTGQIADSRERTTMTSPDRATIETVLQRVRTADHAASVADMGSLDAFMVRDGVLHVAIATDRTRAGSLQPLLPELERALVAAVPGCTAASVILTAHRPAPAAPAPQAAPAPAGGGHRPLNLGGKTPKAATGPLPPNVGVVIAVASGKGGVGKSTTAVNLAVGLGLEGLKVGLLDADVHGPSLPRMMGVGDQPEVRDGRLIPPHKWGISAMSIGMLVDESKAMIWRGPMVMGAIGQLLGDVEWGALDVLVVDMPPGTGDAQLTLAQKTALAGAVIVSTPQDIALLDARRGVAMFEKMNVPVLGVVENMSYFCCPNCNHRTELFGHGGARAEADRMGVPFLGEIP…	K_sp_SXCC1_03219_MPMTSPDRTTIENVLRHVRTTDGTASVADLGRLDAFMLRDGVLHVAIATERGHAPALQPLLPELERGLVHAVPGCTGASVILTAHRATPSPAPAPTAPAPAGGGHRPLNLGGGAPKPATGPLPPGVGVVIAVASGKGGVGKSTTAVNLAVGLGLEGLKVGLMDADVHGPSLPRMMGMNAQPEVRDSRLIPPHKWGISAMSIGMLVDEGKAMIWRGPMVMGAINQLLGDVDWGALDVLVVDMPPGTGDAQLTLAQKTALAGAVIVSTPQDIALLDARRGIAMFEKMNVPVLGMVENMSYFCCPNCNHRTELFGHGGARAEAEKMGVPFLGEVPLLADIRASADAGAPIVIAAPDSAAGQAYRALAHTVAGALRRLLDKKPKTT…	K_xylinus_E25_02909_MGKSTTAVNLAVGLGLEGLKVGLLDADVHGPSLPRMMGVGDQPEVRDGRLIPPHKWGISAMSIGMLVDESKAMIWRGPMVMGAIGQLLGDVEWGALDVLVVDMPPGTGDAQLTLAQKTALAGAVIVSTPQDIALLDARRGVAMFEKMNVPVLGVVENMSYFCCPNCNHRTELFGHGGARAEAEKMGVPFLGEIPLLADIRASADNGAPIVVAAPDSPAGLAYRALAHTVGGALRRLLEQKKTAARQAGR,	K_europaeus_NBRC_3261_01269_MTSPDRATIETVLQRVRTADHAASVADMGSLDAFMVRDGVLHVAIATDRTRAGSLQPLLPELERALVAAVPGCTAASVILTAHRPAPAAPAPQAAPAPAGGGHRPLNLGGKTPKAATGPLPPNVGVVIAVASGKGGVGKSTTAVNLAVGLGLEGLKVGLLDADVHGPSLPRMMGVGDQPEVRDGRLIPPHKWGISAMSIGMLVDESKAMIWRGPMVMGAIGQLLGDVEWGALDVLVVDMPPGTGDAQLTLAQKTALAGAVIVSTPQDIALLDARRGVAMFEKMNVPVLGVVENMSYFCCPNCNHRTELFGHGGARAEADRMGVPFLGEIPLLADIRASADNGAPVVVAAPDSPAGQAYRALAHTVGGALRR…	K_medellinensis_NBRC_3288_02478_MTSTERTTPERTTIENVLRHVRTPDGAACVADLGRLDAFMVRDGVLHVAIATERSHAQRLQALLPELEQALAHAVPGSTGASVILTAHRATPAPAPAPAAPAPAGGGHRPLNLGGGAPKTATGPLPAGVGVVIAVASGKGGVGKSTTAVNLAVGLGLEGLKVGLMDADVHGPSLPRMMGMGDQPEVRDSRLIPPHKWGISAMSIGMLVDEGKAMIWRGPMVMGAINQLLGDVDWGALDVLVVDMPPGTGDAQLTLAQKTALAGAVIVSTPQDIALLDARRGIAMFEKMNVPVLGMVENMSYFCCPNCNHRTELFGHGGARAEAEKMGVPFLGEIPLLADIRASADAGAPIVIAAPDSAAGQAYRALA…	K_intermedius_TF2_01874_MTSPDRTTIETVLHRVRTADHAASIADMGSLDAFMMRDGVLHVAIATDRTRAGSLQPLLPELERALVSAVPGCTGASVILTAHRPVSAQPAPQPAPAGGGHRPLNLGGDRASRPATGPLPPGVGVVIAVASGKGGVGKSTTAVNLAVGLGLEGLKVGLLDADVHGPSLPRMMGVGDQPEVRDGRLIPPHKWGISAMSIGMLVDESKAMIWRGPMVMGAIGQLLGDVEWGALDVLVVDMPPGTGDAQLTLAQKTALAGAVIVSTPQDIALLDARRGVAMFEKMNVPVLGVVENMSYFCCPNCNHRTDLFGHGGARAEAEKMNVPFLGEIPLLADIRASADNGAPIVIAAPDSPAGQAYRALAHTVGGALRRLLEQK…	K_xylinus_E26_02385_MPDMTYGEHAGGCPPFHDSTTMGRPFYTRTGQRADSRERTTMTSPDRATIETVLQHVRTADQAASIADMGSLDAFMVRDGVLHVAIATDRTRAGSLQPLLPELERALVAAVPGCTAASVILTAHRPAPPTPAPQAAPAPTAGGHRPLNLGGKAPKAATGPLPPDVGVVIAVASGKGGVGKSTTAVNLAVGLGLEGLKVGLLDADVHGPSLPRMMGVGDQPEVRDGRLIPPHKWGISAMSIGMLVDESKAMIWRGPMVMGAIGQLLGDVEWGALDVLVVDMPPGTGDAQLTLAQKTALAGAVIVSTPQDIALLDARRGVAMFEKMNVPVLGVVENMSYFCCPNCNHRTELFGHGGARAEAEKMGVPFLGEIPLLADIRAS…	K_hansenii_JCM_7643_01531_MAQITQSAIEQVLRDVRDPRTGACALDLGTLDATTVRDGVVHVAIATDRDRAEHIRPMIADIEARLAHDIAGVKGASVILTSHRAPAAATPSPQGGGHRPLNLGAKPGSAQPTGPLPPNVGLVIAVASGKGGVGKSTTAVNLAVGLGLEGLRVGLLDADVHGPSLPRMMGMDSQPEVRDGRLQPLHGHGITAMSIGMLVEETKAMIWRGPMVMGAIGQLLSDVDWGELDVLVVDMPPGTGDAQLTLAQKTALAGAVIVSTPQDIALLDARRGVAMFEKMRVPVLGIVENMSYFCCPNCNHRTELFGHGGARAEAEKTGVPFLGEIPLLADIRASGDNGAPIVISAPDSPAGKAYRTLAHTVGGALRRLLDKKQ…	K_xylinus_BCRC_12334_PROKKA_01356_MPDMTYGEHAGGCPPFHDSTTMGRPFYTRTGQRADSRERTTMTSPDRATIETVLQHVRTADQAASIADMGSLDAFMVRDGVLHVAIATDRTRAGSLQPLLPELERALVAAVPGCTAASVILTAHRPAPPTPAPQAAPAPTAGGHRPLNLGGKAPKAATGPLPPDVGVVIAVASGKGGVGKSTTAVNLAVGLGLEGLKVGLLDADVHGPSLPRMMGVGDQPEVRDGRLIPPHKWGISAMSIGMLVDESKAMIWRGPMVMGAIGQLLGDVEWGALDVLVVDMPPGTGDAQLTLAQKTALAGAVIVSTPQDIALLDARRGVAMFEKMNVPVLGVVENMSYFCCPNCNHRTELFGHGGARAEAEKMGVP…	K_rhaeticus_AF1_00353_MPMTSPDRTTIENVLRHVRTTDGTASVADLGRLDAFMLRDGVLHVAIATERGHAPALQPLLPELERGLVHAVPGCTGASVILTAHRATPSPAPAPTAPAPAGGGHRPLNLGGGAPKPATGPLPPGVGVVIAVASGKGGVGKSTTAVNLAVGLGLEGLKVGLMDADVHGPSLPRMMGMNAQPEVRDSRLIPPHKWGISAMSIGMLVDEGKAMIWRGPMVMGAINQLLGDVDWGALDVLVVDMPPGTGDAQLTLAQKTALAGAVIVSTPQDIALLDARRGIAMFEKMNVPVLGMVENMSYFCCPNCNHRTELFGHGGARAEAEKMGVPFLGEVPLLADIRASADAGAPIVIAAPDSAAGQAYRALAHTVAGALRRLLDK…	K_hansenii_ATCC_23769_00398_MAQITQSAIEQVLRDVRDPRTGACALDLGTLDATTVRDGVVHVAIATDRDRAEHIRPMIADIEARLAHDIAGVKGASVILTSHRAPAAATPSPQGGGHRPLNLGAKPGSAQPTGPLPPNVGLVIAVASGKGGVGKSTTAVNLAVGLGLEGLRVGLLDADVHGPSLPRMMGMDSQPEVRDGRLQPLHGHGITAMSIGMLVEETKAMIWRGPMVMGAIGQLLSDVDWGELDVLVVDMPPGTGDAQLTLAQKTALAGAVIVSTPQDIALLDARRGVAMFEKMRVPVLGIVENMSYFCCPNCNHRTELFGHGGARAEAEKTGVPFLGEIPLLADIRASGDNGAPIVISAPDSPAGKAYRTLAHTVGGALRRLLDK…	K_hansenii_ATCC_53582_01970_MAQITQSAIEQVLRDVRDPRTGACALDLGTLDATTVRDGVVHVAIATDRDRAEHIRPMIADIEARLAHDIAGVKGASVILTSHRAPAAATPSPQGGGHRPLNLGAKPGSAQPTGPLPPNVGLVIAVASGKGGVGKSTTAVNLAVGLGLEGLRVGLLDADVHGPSLPRMMGMDSQPEVRDGRLQPLHGHGITAMSIGMLVEETKAMIWRGPMVMGAIGQLLSDVDWGELDVLVVDMPPGTGDAQLTLAQKTALAGAVIVSTPQDIALLDARRGVAMFEKMRVPVLGIVENMSYFCCPNCNHRTELFGHGGARAEAEKTGVPFLGEIPLLADIRASGDNGAPIVISAPDSPAGKAYRTLAHTVGGALRRLLDK…	K_xylinus_NBRC_13693_02683_MPDMARGCSADRGCPPFHDSTITGRPFYTRTGHTAASRERTTMTSPDRTTIETVLHRVRTADHATSVADMGSLDAFMMRDGVLHVAIATDRTRAGSLQPLLPELERALVSAVPGCTGASVILTAHRPVSAPPAPQPAPAGGGHRPLNLGGDRASRPATGPLPPGVGVVIAVASGKGGVGKSTTAVNLAVGLGLEGLKVGLLDADVHGPSLPRMMGVGDQPEVRDGRLIPPHKWGISAMSIGMLVDESKAMIWRGPMVMGAIGQLLGDVEWGALDVLVVDMPPGTGDAQLTLAQKTALAGAVIVSTPQDIALLDARRGVAMFEKMNVPVLGVVENMSYFCCPNCNHRTDLFGHGGARAEAEKMGVPFLGEIPL…
Ortho_gr_48	the_core_genome	NA	K_kakiaceti_JCM_25156_00256_MTTPTQQPLAQQLPEASPVHVHVCVTCRRGLPASDNPQGRQLHDALTTLAAGNAEIVVHEVNCLAMCDSGCAAVVATPGKWGWLLAELGPEKAADLLTYIVAYATSRSGTVMPSRRPASLSGMVRGRFPASLFSGA,	K_intermedius_AF2_02800_MNIPAPPEPTDDTGPVHLHVCVTCRRGLPASDSPPGRQLHDAMQARAADNPQVVVHEVSCLAACNDGCTAVVAMPGKWGWLLANLGPEKADDLMTYVAAYGASRSGTVMPSRRPASLSDMVRGRFPASLFSGA,	K_europaeus_5P3_03272_MSTPPLPAPSEAGSVHLHVCVTCRRGLPASDNPPGRQLFDAMQALASGNPQVVVHEVNCLAACNDGCTAVVAMPGKWGWLLASLGPEKAADLMTYVAAYGASRSGTVMPSRRPASLSDMVRGRFPASLFSGA,K_europaeus_5P3_02981_MSTPPLPAPSEAGSVHLHVCVTCRRGLPASDNPPGRQLFDAMQALASGNPQVVVHEVNCLAACNDGCTAVVAMPGKWGWLLASLGPEKAADLMTYVAAYGASRSGTVMPSRRPASLSDMVRGRFPASLFSGA,	K_europaeus_LMG_18494_02484_MSTPPLPAPSEAGPVHLHVCVTCRRGLPASDNPPGRQLFDAMQALASGNPQVVVHEVNCLAACNDGCTAVVAMPGKWGWLLARLGPEKAADLMTYIAAYGASRSGTVMPSRRPASLSDMVRGRFPASLFSGA,	K_europaeus_LMG_18890_02511_MSTPPLPASSEAGPVHLHVCVTCRRGLPASDNPPGRQLFDAMQALASGNPQVVVHEVNCLAACNDGCTAVVAMPGKWGWLLARLGPEKAADLMTYIAAYGASRSGTVMPSRRPASLSDMVRGRFPASLFSGA,	K_oboediens_174Bp2_02826_MSIPAPPEPTDETGPVHLHVCVTCRRGLPASDNPPGRQLHDAMQALAADSPQVVVHEVSCLAACNDGCTAVVAMPGKWGWLLANLGPEKADDLMTYVAAYGASRSGTVMPSRRPASLSDMVRGRFPASLFSGA,	*_no_ortholog,	K_europaeus_CECT_8546_00742_MSTPPLPAPSEAGPVHLHVCVTCRRGLPASDNPPGRQLFDAMQALASGNPQVVVHEVNCLAACNDGCTAVVAMPGKWGWLLARLGPEKAADLMTYIAAYGASRSGTVMPSRRPASLSDMVRGRFPASLFSGA,	K_sp_SXCC1_03274_MTTPPQPDPTGTAPVHLHVCVTCRRGLPASDNPQGRQLHDALMALARDNPQVVIHEVSCLAACDEGCTAVVASPGKWGWLLARLGPEKAADLLAYTAAYAASRSGTVMPSRRPASLSDMVRGRFPASLFSGA,	K_xylinus_E25_02966_MSTPAPPAPMDAGPVHLHVCVTCRRGLPASDNPPGRQLHDAMQALASGSPQVVVHEVNCLAACNDGCTAVVAMPGKWGWLLANLGPEKAADLMTYIAAYGASRSGTVMPSRRPASLSDMVRGRFPATLFSGA,	K_europaeus_NBRC_3261_00699_MSTPPLPAPSEAGPVHLHVCVTCRRGLPASDNPPGRQLFDAMQALASGNPQVVVHEVNCLAACNDGCTAVVAMPGKWGWLLARLGPEKAADLMTYVAAYGASRSGTVMPSRRPASLSDMVRGRFPASLFSGA,	K_medellinensis_NBRC_3288_02421_MITLPQTISTPGNPPPVHLHVCVTCRRGLPASDNPQGRQLHDALVALAHDSPQVVIHEVSCLAACDAGCTAVVASPGKWGWLLANLGPEKAEDLLTYITAYAAARSGTVMPSRRPASLSDMVRGRFPASLFSGA,	K_intermedius_TF2_01621_MNIPAPPEPTDDTGPVHLHVCVTCRRGLPASDSPPGRQLHDAMQARAADNPQVVVHEVSCLAACNDGCTAVVAMPGKWGWLLANLGPEKADDLMTYVAAYGASRSGTVMPSRRPASLSDMVRGRFPASLFSGA,	K_xylinus_E26_02825_MSTPAPPAPMDAGPVHLHVCVTCRRGLPASDNPPGRQLHDAMQALASGSPQVVVHEVNCLAACNDGCTAVVAMPGKWGWLLANLGPEKAADLMTYIAAYGASRSGTVMPSRRPASLSDMVRGRFPATLFSGA,	K_hansenii_JCM_7643_03157_MTTGAPPSDAPHTTTRPDLRAIHLHVCVTCLRGLPVGAAPPGRALYEQMLTRTHDTNVVVHEVKCLAACDRGCTAVVAMPGKWGWLLGHLGPEKADDLMIYLAAYATSHSGSVMPSRRPASLSDMVLGRFPAALLTEHSS,	K_xylinus_BCRC_12334_PROKKA_00734_MSTPAPPAPMDAGPVHLHVCVTCRRGLPASDNPPGRQLHDAMQALASGSPQVVVHEVNCLAACNDGCTAVVAMPGKWGWLLANLGPEKAADLMTYIAAYGASRSGTVMPSRRPASLSDMVRGRFPATLFSGA,	K_rhaeticus_AF1_00297_MTTPPQPDPTGTAPVHLHVCVTCRRGLPASDNPQGRQLHDALMALARDNPQVIIHEVSCLAACDEGCTAVVASPGKWGWLLARLGPEKAADLLAYTAAYAASRSGTVMPSRRPASLSDMVRGRFPASLFSGA,	K_hansenii_ATCC_23769_00337_MTTGAPPSDAPHTTTRPDLRAIHLHVCVTCLRGLPVGAAPPGRALYEQMLTRTHDTNVVVHEVKCLAACDRGCTAVVAMPGKWGWLLGHLGPEKADDLMIYLAAYATSHSGSVMPSRRPASLSDMVLGRFPAALLTEHSS,	K_hansenii_ATCC_53582_02566_MLTRTHDTNVVVHEVKCLAACDRGCTAVVAMPGKWGWLLGHLGPEKADDLMIYLAAYATSHSGSVMPSRRPASLSDMVLGRFPAALLTEHSS,	K_xylinus_NBRC_13693_00614_MSIPAPPEPTDETGPVHLHVCVTCRRGLPASDNPPGRQLHDAMQALAADSPQVVVHEVSCLAACNDGCTAVVAMPGKWGWLLANLGPEKADDLMTYVAAYGASRSGTVMPSRRPASLSDMVRGRFPASLFSGA,
Ortho_gr_49	the_core_genome	the_filtered_set	K_kakiaceti_JCM_25156_00258_MAALKTPLVAPSVLSADFSRMADEVAAVEHAGADWLHLDVMDGHFVPNLSMGPQLIKALRPKSQLPFDVHLMIAPVDPYIEAFAQAGADHIHLHVEAGPHTHRSLQHVRDHGVKPGVAICPATPPEAVGEVLDLVDMILVMTVNPGFGGQKFLTSQLRKIETLRRMADATGRDIRIGVDGGINTHTAPLAVAAGADVLIAGTSVYGQDDYAAAIRGLRTGAHGPA,	K_intermedius_AF2_01821_MAALKTPLIAPSVLSADFSRMADEVAAVENAGADWLHLDVMDGHFVPNLSMGPQLIKALRPKSKLPFDVHLMIAPVDPYIEAFAKAGADHIHLHVEAGPHTHRSLQHVRDHGVKPGIAICPATPPEAVGEVLDLVDMILVMTVNPGFGGQKFLTSQLRKIETLRRMADATGRDIRIGVDGGITAQTAPLAVAAGADVLIAGTSVYGQDDYAAAISNLRIGAHNPA,	K_europaeus_5P3_02548_MAALETPLIAPSVLSADFSRMADEVAAVERAGADWLHLDVMDGHFVPNLSMGPQLIKALRPKSKLPFDVHLMIAPVDPYIEAFAKAGADHIHLHVEAGPHTHRSLQHVRDHGVKPGVAICPATPPEAVGEVLDLVDMILVMTVNPGFGGQKFLTSQLRKIETLRRMADATGRDIRIGVDGGINPQTAPLAVAAGADMLVAGTAVYGQDDYAAAIRNLRTGTHNPA,	K_europaeus_LMG_18494_03442_MAALETPLIAPSVLSADFSRMADEVAAVERAGADWLHLDVMDGHFVPNLSMGPQLIKALRPKSKLPFDVHLMIAPVDPYIEAFAKAGADHIHLHVEAGPHTHRSLQHVRDHGVKPGVAICPATPPEAVGEVLDLVDMILVMTVNPGFGGQKFLTSQLRKIETLRRMADATGRDIRIGVDGGINPQTAPLAIAAGADMLVAGTAVYGQDDYAAAIRNLRTGTHNPA,	K_europaeus_LMG_18890_03217_MAALETPLIAPSVLSADFSRMADEVAAVERAGADWLHLDVMDGHFVPNLSMGPQLIKALRPKSKLPFDVHLMIAPVDPYIEAFAKAGADHIHLHVEAGPHTHRSLQHVRDHGVKPGVAICPATPPEAVGEVLDLVDMILVMTVNPGFGGQKFLTSQLRKIETLRRMADATGRDIRIGVDGGINPQTAPLAVAAGADMLVAGTAVYGQDDYAAAIRNLRTGTHNPA,	K_oboediens_174Bp2_02007_MAALKTPLIAPSVLSADFSRMADEVAAVENAGADWLHLDVMDGHFVPNLSMGPQLIKALRPKSKLPFDVHLMIAPVDSYIEAFAKAGADHIHLHVEAGPHTHRSLQHVRDHGVKPGIAICPATPPEAVGEVLDLVDMILVMTVNPGFGGQKFLTSQLRKIETLRRMADATGRDIRIGVDGGITAQTAPLAVAAGADVLIAGTSVYGQDDYAAAIRNLRIGTHTPA,	Ga_diazotrophicus_PAl_5_02315_MPAHFPPLVAPSVLSADFSRMADEVSAVERAGADWLHLDVMDGHFVPNLSFGAQLIKALRPQSSLVFDVHLMMAPVDPYLEMFAQAGADHIHVHIEAGPHTHRTLQHIRSLGVKPGVAICPATPPEAVAEVLDLVDVILVMTVNPGFGGQKFLTSQLGKIRTLRRLADATGRDIRIGVDGGVDVETAALATEAGADMLVAGTSVYGQPDYGRAISALREAGRRPA,	K_europaeus_CECT_8546_02027_MAALETPLIAPSVLSADFSRMAEEVAAVERAGADWLHLDVMDGHFVPNLSMGPQLIKALRPKSKLPFDVHLMIAPVDPYIEAFAKAGADHIHLHVEAGPHTHRSLQHVRDHGVKPGVAICPATPPEAVGEVLDLVDMILVMTVNPGFGGQKFLTSQLRKIETLRRMADATGRDIRIGVDGGINPQTAPLAVAAGADMLVAGTAVYGQDDYAAAIRNLRTGTHNPA,	K_sp_SXCC1_01662_MAALKTPLIAPSLLAADFSRAADEVAAVERGGADWLHLDVMDGHFVPNLSMGPQLVQALRPKSKLAFDVHLMIAPVDPYIEAFAKAGADHIHLHVEAGPHTHRSLQHVRDHGVKPGIAICPATPPEAVGEVLDLVDMILVMTVNPGFGGQKFLTSQLRKITTLRRMADATGRDIRIGVDGGITAHTAPLAVAAGADVLIAGTSVYGQDDYAAAIRDLRSGAHIPA,	K_xylinus_E25_00326_MAALETPLIAPSVLSADFSRMAEEVAAVEQAGADWLHLDVMDGHFVPNLSMGPQLIKALRPKSKLPFDVHLMIAPVDPYIEAFAKAGADHIHLHVEAGPHTHRSLQHVRDHGVKPGIAICPATPPEAVGEVLDLVDMILVMTVNPGFGGQKFLTSQLRKIETLRRMADATGRDIRIGVDGGITPQTAPLAVAAGADMLVAGTAVYGQDDYAAAIKSLRTGTHNPA,	K_europaeus_NBRC_3261_01394_MAALETPLIAPSVLSADFSRMAEEVAAVERAGADWLHLDVMDGHFVPNLSMGPQLIKALRPKSKLPFDVHLMIAPVDPYIEAFAKAGADHIHLHVEAGPHTHRSLQHVRDHGVKPGVAICPATPPEAVGEVLDLVDMILVMTVNPGFGGQKFLTSQLRKIETLRRMADATGRDIRIGVDGGINPQTAPLAVAAGADMLVAGTAVYGQDDYATAIRNLRTGTHNPA,	K_medellinensis_NBRC_3288_02835_MAALKPPLIAPSLLAADFSCAADEVAAVERGGADWLHLDVMDGHFVPNLSMGPQLIKALRPRSKLAFDVHLMIAPVDPYIEAFAKAGADHIHLHVEAGPHTHRSLQHVRDHGVKPGIAICPATPPEAVSEVLDLVDMILVMTVNPGFGGQKFLTSQLAKIKTLRRMADATGRDIRIGVDGGITAQTAPLAVAAGADVLIAGTSVYGQDDYGAAIRDLRSGVHIPA,	K_intermedius_TF2_01054_MAALKTPLIAPSVLSADFSRMADEVAAVENAGADWLHLDVMDGHFVPNLSMGPQLIKALRPKSKLPFDVHLMIAPVDPYIEAFAKAGADHIHLHVEAGPHTHRSLQHVRDHGVKPGIAICPATPPEAVGEVLDLVDMILVMTVNPGFGGQKFLTSQLRKIETLRRMADATGRDIRIGVDGGITAQTAPLAVAAGADVLIAGTSVYGQDDYAAAISNLRIGAHNPA,	K_xylinus_E26_00743_MAALETPLIAPSVLSADFSRMAEEVAAVEQAGADWLHLDVMDGHFVPNLSMGPQLIKALRPKSKLPFDVHLMIAPVDPYIEAFAKAGADHIHLHVEAGPHTHRSLQHVRDHGVKPGIAICPATPPEAVGEVLDLVDMILVMTVNPGFGGQKFLTSQLRKIETLRRMADATGRDIRIGVDGGITPQTAPLAVAAGADMLVAGTAVYGQDDYAAAIKSLRTGTHNPA,	K_hansenii_JCM_7643_00834_MAALSSPLIAPSVLSADFSRMADEVAAVEKAGADWLHLDVMDGHFVPNLSMGPQLVQALRPGSRLPFDVHLMVAPVDSYIEAFARAGADHIHIHVEAGPHTHRSLQHVRDHGVKPGIAICPATPPEAVGEVLDLVDMILVMTVNPGFGGQKFLTSQLAKIRTLREMADATGRDIRIGVDGGITPETAMLATQAGADVLIAGTSVYGQADYAQAINALRTGEAPRRA,	K_xylinus_BCRC_12334_PROKKA_02049_MAALETPLIAPSVLSADFSRMAEEVAAVEQAGADWLHLDVMDGHFVPNLSMGPQLIKALRPKSKLPFDVHLMIAPVDPYIEAFAKAGADHIHLHVEAGPHTHRSLQHVRDHGVKPGIAICPATPPEAVGEVLDLVDMILVMTVNPGFGGQKFLTSQLRKIETLRRMADATGRDIRIGVDGGITPQTAPLAVAAGADMLVAGTAVYGQDDYAAAIKSLRTGTHNPA,	K_rhaeticus_AF1_01090_MAALKTPLIAPSLLAADFSRAADEVAAVERGGADWLHLDVMDGHFVPNLSMGPQLVQALRPKSKLAFDVHLMIAPVDPYIEAFAKAGADHIHLHVEAGPHTHRSLQHVRDHGVKPGIAICPATPPEAVGEVLDLVDMILVMTVNPGFGGQKFLTSQLRKITTLRRMADATGRDIRIGVDGGITAHTAPLAVAAGADVLIAGTSVYGQDDYAAAIRDLRSGAHIPA,	K_hansenii_ATCC_23769_00686_MAALSSPLIAPSVLSADFSRMADEVAAVEKAGADWLHLDVMDGHFVPNLSMGPQLVQALRPGSRLPFDVHLMVAPVDSYIEAFARAGADHIHIHVEAGPHTHRSLQHVRDHGVKPGIAICPATRPKRWGRCWTLWT,	K_hansenii_ATCC_53582_02759_MAALSSPLIAPSVLSADFSRMADEVAAVEKAGADWLHLDVMDGHFVPNLSMGPQLVQALRPGSRLPFDVHLMVAPVDSYIEAFARAGADHIHIHVEAGPHTHRSLQHVRDHGVKPGIAICPATPPEAVGEVLDLVDMILVMTVNPGFGGQKFLTSQLAKIRTLREMADATGRDIRIGVDGGITPETAMLATQAGADVLIAGTSVYGQADYAQAINALRTGEAPRRA,	K_xylinus_NBRC_13693_02482_MAALKTPLIAPSVLSADFSRMADEVAAVENAGADWLHLDVMDGHFVPNLSMGPQLIKALRPKSKLPFDVHLMIAPVDPYIEAFAKAGADHIHLHVEAGPHTHRSLQHVRDHGVKPGIAICPATPPEAVGEVLDLVDMILVMTVNPGFGGQKFLTSQLRKIETLRRMADATGRDIRIGVDGGITAQTAPLAVAAGADVLIAGTSVYGQDDYAAAIRNLRIGTHTPA,
Ortho_gr_50	NA	NA	K_kakiaceti_JCM_25156_00268_MPDLAGRVDMVLIDPPYNTGRRDWLYDDSASTPAVRHWLEAALGARARTLSRQDRWLCLIYPRLIMLRRLLAENGVIACCIDDHEYPRLRLLMEEVFGPENFLATFVWVNTGNMDNHSRIKTNHEYVVVFAREARRFVPGHVIAPQVGARSKLRRPVIRNTIIKNGPRNPVSDLVLPVGFPASFTRGDIAPPVDATFWPRFTTPLVVRAGRLARPVTLRSGWSSRRQCAAFIAGGFRDIRDRRGLKTRFYLTPSGAVFMEKDRDDRSSIS,	K_intermedius_AF2_01798_MATLEWEGKHAVTVYLERMRRGVLQVDPALSRGAAQGGDRIILGDNLAALDALVPDHAGRVDMVLTDPPYNTGRRDWLYDDSASAPAGLHWLDAALGPAAARALSRQDRWLCLMYPRLLYLRRLMAEHGVIACCIDDREYPRLRLLMEEVFGADNFLATFVWVNTGNIDNHSRIKTNHEYVVVFARDARRFVPGRVLAPQVGARSKLRRPVIRNTIVKNGPRNPVCDLVLPAGFPASFDHGVIPVPADPAFWPRFTTPMEVRAGRLVHPVTLRSGWSSRRQCAAFIAAGFEDITDRQGLKTRFYLTASGAVFMEKDRQDQPSHILTVLQGMGTVQQASAALARCGVRFDYPKPLPLVTYLLRALCPDPGAVVLDA…	K_europaeus_5P3_00994_MATLEWEGKHAVTACLERMRAGVLQVDPHLCRGAAEGRDMIILGDNLAALDALMPDHAGRVDMVLIDPPYNTGRRDWLYDDSASTPAALHWLEAVLGPGQAGRLSRQDRWLCLMYPRLLQLRQLMAENGVIACCIDDREYPRLRLLMEEVFGPANFLATFVWVNTGNIDNHSRIKTNHEYVVVFARDARRFVPGRVLAPQVGARSKLRRPVIRNTIIKNGPRNPVSDLVLPVGFPARVEDGAIPVPTDPGFWPRFDVPIVIRDGRLAQAVTLRSGWSSRRQCAAFIAAGFDDIIDRQGLKTRFYLTSSGAVFMEKDRLAQPSHILTVLEGMGTVQQAATELAQCGVRFDYPKPLSLVTYLLRALCPDPAAVVLDAFG…	K_europaeus_LMG_18494_03462_MATLEWEGKHAVTACLERMRAGVLQVDSHLCRGAAEGQDMIILGDNLAALDALMPDHAGRVDMVLIDPPYNTGRRDWLYDDSASTPAALHWLEAALGPGQAGRLSRQDRWLCLMYPRLLQLRQLMAENGVIACCIDDREYPRLRLLMEEVFGPANFLATFVWVNTGNIDNHSRIKTNHEYVVVFARDARRFVPGRVLAPQVGARSKLRRPVIRNTIIKNGPRNPVSDLVLPVGFPARVEDGAIPVPTDPGFWPRFDVPIVIRDGRLAQAVTLRSGWSSRRQCAAFIAAGFDDIIDRQGLKTRFYLTSSGAVFMEKDRLAQPSHILTVLEGMGTVQQAATELAQCGVRFDYPKPLSLVTYLLRALCPDPAAV…	K_europaeus_LMG_18890_03237_MATLEWEGKHAVTACLERMRAGVLQVDPHLCRGAAEGRDMIILGDNLAALDALMPDHAGRVDMVLIDPPYNTGRRDWLYDDSASTPAALHWLEAVLGPGQAGRLSRQDRWLCLMYPRLLQLRQLMAENGVIACCIDDREYPRLRLLMEEVFGPANFLATFVWVNTGNIDNHSRIKTNHEYVVVFARDARRFVPGRVLAPQVGARSKLRRPVIRNTIIKNGPRNPVSDLVLPVGFPARVEDGAIPVPTDPGFWPRFDVPIVIRDGRLAQAVTLRSGWSSRRQCAAFIAAGFDDIIDRQGLKTRFYLTSSGAVFMEKDRLAQPSHILTVLEGMGTVQQAATELAQCGVRFDYPKPLSLVTYLLRALCPDPAAV…	K_oboediens_174Bp2_01102_MATLEWEGKHAVTVYLERMRRGVLQVDPALSRGAAQGGDRIILGDNLAALDALVPDHAGRVDMVLTDPPYNTGRRAWLYDDSASTPAGLHWLDAALGPAVARALSRQDRWLCLMYPRLLYLRRLMAEHGVIACCIDDREYPRLRLLMEEVFGAENFLATFVWVNTGNIDNHSRIKTNHEYVVVFARDARRFVPGRVLAPQVGARSKLRRPVIRNTIVKNGPRNPVRDLVLPAGFPASFDHGVIPVPVDPAFWPRFTAPMEVRAGRLVHPVTLRSGWSSRRQCAAFIAAGFKDITDRQGLKTRFYLTASGAVFMEKDRQDQPSHILTVLQGMGTVQQASAALARCGVRFDYPKPLPLVTYLLRALCPDPGALVLD…	*_no_ortholog,	K_europaeus_CECT_8546_02007_MATLEWEGKHAVTACLERMRAGVLQVDPHLCRGAAEGRDMIILGDNLAALDALMPDHAGRVDMVLIDPPYNTGRRDWLYDDSASTPAALHWLEAVLGPGQAGRLSRQDRWLCLMYPRLLQLRQLMAENGVIACCIDDREYPRLRLLMEEVFGPANFLATFVWVNTGNIDNHSRIKTNHEYVVVFARDARRFVPGRVLAPQVGARSKLRRPVIRNTIIKNGPRNPVSDLVLPVGFPARVEDGAIPVPTDPGFWPRFDVPIVIRDGRLAQAVTLRSGWSSRRQCAAFIAAGFDDIIDRQGLKTRFYLTSSGAVFMEKDRLAQPSHILTVLEGMGTVQQAATELAQCGVRFDYPKPLSLVTYLLRALCPDPAAV…	*_no_ortholog,	K_xylinus_E25_02747_MATLEWEGKHAVAACLERMRAGVLQVDPALSRGAAPGGDMVILGDNLAALGALMPDHAGQVGMVLIDPPYNTGRRDWLYDDSVSHPAARHWLEGVLGTQRAGSLSRQDRWLCLMYPRLLQLRRLMAENGVIACCIDDREYPRLRLVMEEVFGPENFLATFVWVNTGNIDNHSRIKTNHEYVVVFARDARRFVPGPVLAPQVGARSKLRRPVIRNTIIKNGPRNPVSDLVLPVGFPARLGDGVIPVPADPGFWPRFDGPIMIRDGRLAQAATLRSGWSSRRQCAAFIAAGFCDIIDRQGLKTRFYLTPSGAVFMEKDRPARPSHILTVLEGMGTVQQAAAELAQCGVRFDYPKPLSLVTYLLRALCPDPDAVVLDAFGGS…	K_europaeus_NBRC_3261_01414_MATLEWEGKHAVTACLERMRAGVLQVDPHLCRGAAEGQDMIILGDNLAALDALMPDHAGRVDMVLIDPPYNTGRRDWLYDDSASTPAALHWLEAALGPGQAGRLSRQDRWLCLMYPRLLQLRQLMAENGVIACCIDDREYPRLRLLMEEVFGPANFLATFVWVNTGNIDNHSRIKTNHEYVVVFARDARRFVPGRVLAPQVGARSKLRRPVIRNTIIKNGPRNPVSDLVLPVGFPARVEDGAIPVPTDPGFWPRFDVPIVIRDGRLAQAVTLRSGWSSRRQCAAFIAAGFDDIIDRQGLKTRFYLTSSGAVFMEKDRLAQPSHILTVLEGMGTVQQAATELAQCGVRFDYPKPLSLVTYLLRALCPDSAAV…	*_no_ortholog,	K_intermedius_TF2_01076_MATLEWEGKHAVTVYLERMRRGVLQVDPALSRGAAQGGDRIILGDNLAALDALVPDHAGRVDMVLTDPPYNTGRRDWLYDDSASAPAGLHWLDAALGPAAARALSRQDRWLCLMYPRLLYLRRLMAEHGVIACCIDDREYPRLRLLMEEVFGADNFLATFVWVNTGNIDNHSRIKTNHEYVVVFARDARRFVPGRVLAPQVGARSKLRRPVIRNTIVKNGPRNPVCDLVLPAGFPASFDHGVIPVPADPAFWPRFTTPMEVRAGRLVHPVTLRSGWSSRRQCAAFIAAGFEDITDRQGLKTRFYLTASGAVFMEKDRQDQPSHILTVLQGMGTVQQASAALARCGVRFDYPKPLPLVTYLLRALCPDPGAVVLDA…	*_no_ortholog,	*_no_ortholog,	*_no_ortholog,	*_no_ortholog,	*_no_ortholog,	*_no_ortholog,	K_xylinus_NBRC_13693_00247_MATLEWEGKHAVTVYLERMRRGVLQVDPALSRGAAQGGDRIILGDNLAALDALVPDHAGRVDMVLTDPPYNTGRRDWLYDDSASTPAGLHWLDSALGPTVARALSRQDRWLCLMYPRLLYLRRLMAEHGVIACCIDDREYPRLRLLMEEVFGAENFLATFVWVNTGNIDNHSRIKTNHEYVVVFARDARRFVPGRVLAPQVGARSKLRRPVIRNTIVKNGPRNPVRDLVLPAGFPASFDHGVIPVPVDPAFWPRFTAPMEVRAGRLVHPVTLRSGWSSRRQCAAFIAAGFKDITDRQGLKTRFYLTASGAVFMEKDRQDQPSHILTVLQGMGTVQQASAALARCGVRFDYPKPLPLVTYLLRALCPDPGAVV…
Ortho_gr_51	the_core_genome	the_filtered_set	K_kakiaceti_JCM_25156_00270_MDLCGYMLAQMAGACVATLVLAVVGHMLPGWGQMVQASGYAATIPFSGVAVVWPLVTEVVLTALLVLMLFCLAAHPVLKWVTPWAGGLFFFVCNPVSAWLSGNSSNLARSFGPALMAGQWHAFWIYALGPFMGAALATLLFQSRWFDRIEIKEARLVNFGHHGRVPSLLHPGRHAREPVPEGKGDEG,	K_intermedius_AF2_04038_MTATRLPGSRPLEDRPLAGAPHPDHPFHWKLYGCELVATVALMICGIVSVTVLTTPYTAIGRALGPHPIVQTALCGLFFGLSGTVAAFTPFGRVSGAHVSPSVSLAFSLAGRLGVVDLCGYVAAQMAGACLATVLLAALGHVLPGWGQMVQASAYAATIPFSGVAIIWPLVTEVVLTALLVLMLCYLAGHPVLKWLTPWAGGLFFLFCNPVSAWLSGNSSNLARSFGPAIVAGQWESFWIYALGPFMGAALAIWLIRSRLLGRIEVEEARLVNFGHHGRIPSLLHPGRHREDNV,	K_europaeus_5P3_03156_MTAARLPGSHPIEDRPLAGAPHPDHPFHWKLYGCELVATVALMICGIVSVTVLTTPYTAIGRMLGPHPIVQTALCGLFFGLSGTVAAFTPFGRVSGAHVSPSVSLAFSLAGRLGVVDLCGYVAAQMTGAYVATLLLAALGHVLPEWGRMAQASAYAATVPFSGVAIVWPLVTEVVLTALLVLMLCYLAGHPVLKWVTPWAGGLFFLVCNPVSAWLSGNSSNLARSFGPAMVAGQWESFWIYALGPFMGAALAIWLIRTRVLGRIEVEEARLVNFGHHGRIPSLLHPGHHAGEKD,	K_europaeus_LMG_18494_01714_MTAARLPGSHPIEDRPLAGAPHPDHPFHWKLYGCELVATVALMICGIVSVTVLTTPYTAIGRMLGPHPIVQTALCGLFFGLSGTVAAFTPFGRVSGAHVSPSVSLAFSLAGRLGVVDLCGYVAAQMTGAYVATLLLAALGHVLPEWGRMAQASAYAATVPFSGVAIVWPLVTEVVLTALLVLMLCYLAGHPVLKWVTPWAGGLFFFVCNPISAWLSGNSSNLARSFGPAMVAGQWESFWIYALGPFMGAALAIWLIRTRVLGRIEVEEARLVNFGHHGRIPSLLHPGHHAGEKD,	K_europaeus_LMG_18890_03488_MTAARLPGSHPIEDRPLAGAPHPDHPFHWKLYGCELVATVALMICGIVSVTVLTTPYTAIGRMLAPHPIVQTALCGLFFGLSGTVAAFTPFGRVSGAHVSPSVSLAFSLAGRLGVVDLCGYVAAQMTGAYVATLLLAALGHVLPEWGRMAQASAYAATVPFSGVAIVWPLVNEVVLTALLVLMLCYLAGHPVLKWVTPWAGGLFFFVCNPISAWLSGNSSNLARSFGPAMVAGQWESFWIYALGPFMGAALAIWLIRTRVLGRIEVEEARLVNFGHHGRIPSLLHPGHHAGEKD,	K_oboediens_174Bp2_03312_MTAPRQPGSRPIEDRPLAGSPHPDHPFHWKLYGCELVATVVLMICGIVSVTVLTTPYTAIGRVLGPHPIVQTALCGLFFGLSGTVAAFTPFGRVSGAHVSPSVSLAFSLAGRLGIVDLCGYVAAQMAGACLATVLLAALGHVLPGWGRMVQASAYAATVPFSGVAIVWPLVTEVVLTALLVLMLCYLAGHPVLKWLTPWAGGLFFLFCNPVSAWLSGNSSNLARSFGPAVVAGQWESFWIYALGPFTGAALAIWLIRSRLLGRIEVEEARLVNFGHHGRIPSLLHPGRHREDNI,	Ga_diazotrophicus_PAl_5_00842_MPDVSPIAPAVDDPTRYPHPNDRPLAGEPHPDRLVHPRLYACECAGTVLLMVFGVATNVLLGAAGSPLGRVLADYPALQVALQGLFFGMGGSIAALSPFGRVSGGHVSPSVSLAFTLVGRLAWRDMLGYMAAQMVGAVLGTGLVALGGLAWPRFGAWSHATHFAATVPYDLVPLWWAFTGEACATALLITALLYTGGHASLRWATPLLAGPLFFMLNPFEAWLSGDSTNLARSLGPALFSDQWRGFWIYGVAPFAGVAATVLMIRLQVFGEVHLHEARLAHFGHHGRAPFLLPWRRRRSS,	K_europaeus_CECT_8546_00958_MTAARLPGSHPIEDRPLAGAPHPDHPFHWKLYGCELVATVALMICGIVSVTVLTTPYTAIGRMLAPHPIVQTALCGLFFGLSGTVAAFTPFGRVSGAHVSPSVSLAFSLAGRLGVVDLCGYVAAQMTGAYVATLLLAALGHVLPEWGRMAQASAYAATVPFSGVAIVWPLVTEVVLTALLVLMLCYLAGHPVLKWVTPWAGGLFFFVCNPISAWLSGNSSNLARSFGPAMVAGQWESFWIYALGPFMGAALAIWLIRTRVLGRIEVEEARLVNFGHHGRIPSLLHPGHHAGEKD,	K_sp_SXCC1_02874_MTATRPPGGSAITDRPLAGAPHPDHPLHWKLYGCEMVATMVLMLCGIVSVTLLTTPQTPVGRMLAPHPVIQTMLCGLFFGLAGTVAAYTPFGRVSGAHVSPSVSLAFSLARRLGWVDLCGYVAAQMLGACLAAVLLAGVGHVLPVWGKMAQDATFAATVPFSGVAVVWPLVTEMVLTCLLVIMLCALAAHPVLKWFTPWAGGVFFCLCNPVSAWLSGNSSNLARSFGPAVVTGQWDSFWIYALGPFMGAAMAIWLLRSRLLGRIEVEEARLVNFGHHGRIPSLLHPGRRMEGGPAKYD,	K_xylinus_E25_03195_MTATRLPGSHPIEDRPLAGAPHPDHPFHWKLYGCELVATVALMICGIVSVTILTTPYTAIGRVLAPHPIVQTALCGLFFGLSGTVAAFTPFGRVSGAHVSPSVSLAFSLAGRLGVVDLCGYVAAQMTGAWIATLLLAALGHVLPVWGQMAQASAYAATVPFSGVAIIWPLVTEMVLTALLVLMLCYLAGHPVLKWVTPWAGGLFFLVCNPVSAWLSGNSSNLARSFGPAMVAGQWESFWIYALGPFMGAALAIWLIRSRLLGRIEVEEARLVNFGHHGRVPPLLHPGRQAGEKD,	K_europaeus_NBRC_3261_02134_MTAARLPGSHPIEDRPLAGAPHPDHPFHWKLYGCELVATVALMICGIVSVTVLTTPYTAIGRMLGPHPIVQTALCGLFFGLSGTVAAFTPFGRVSGAHVSPSVSLAFSLAGRLGVVDLCGYVAAQMTGAYVATLLLAALGHVLPEWGRMAQASAYAATVPFSGVAIVWPLVTEVVLTALLVLMLCYLAGHPVLKWVTPWAGGLFFFVCNPISAWLSGNSSNLARSFGPAMVAGQWESFWIYALGPFMGAALAIWLIRTRVLGRIEVEEARLVNFGHHGRIPSLLHPGHHAGEKD,	K_medellinensis_NBRC_3288_02161_MTATRPPDTPPPTDRPLAGLPHPDHPLHWKLYGCEMVATMVLMLCGIVSVTVLTAPYTPVGRALATHPEIQTMLCGVFFGLAGTVAAYTPFGRVSGAHVSPSVSLAFSLAGKLAGMDLCGYVAAQMVGACLAALLLAGLGHVLPIWGDMARAATFAATVPFSGVAVIWPLVTEMVLTCLLVIMLYALAAHPVLKWFTPWAGGVFFGLCNPVSAWLSGNSSNLARSFGPALVAGQWESFWIYALGPFMGAALAVLLLRSRLLGRIEVEEARLVNFGHHGRVPSLLHPGRHASNHD,	K_intermedius_TF2_03060_MTATRLPGSRPLEDRPLAGAPHPDHPFHWKLYGCELVATVALMICGIVSVTVLTTPYTAIGRALGPHPIVQTALCGLFFGLSGTVAAFTPFGRVSGAHVSPSVSLAFSLAGRLGVVDLCGYVAAQMAGACLATVLLAALGHVLPGWGQMVQASAYAATIPFSGVAIIWPLVTEVVLTALLVLMLCYLAGHPVLKWLTPWAGGLFFLFCNPVSAWLSGNSSNLARSFGPAIVAGQWESFWIYALGPFMGAALAIWLIRSRLLGRIEVEEARLVNFGHHGRIPSLLHPGRHREDNV,	K_xylinus_E26_02745_MTATRLPGSHPIEDRPLAGAPHPDHPFHWKLYGCELVATVALMICGIVSVTILTTPYTAIGRVLAPHPIVQTALCGLFFGLSGTVAAFTPFGRVSGAHVSPSVSLAFSLAGRLGVVDLCGYVAAQMTGAWIATLLLAALGHVLPVWGQMAQASAYAATVPFSGVAIIWPLVTEMVLTALLVLMLCYLAGHPVLKWVTPWAGGLFFLVCNPVSAWLSGNSSNLARSFGPAMVAGQWESFWIYALGPFMGAALAIWLIRSRLLGRIEVEEARLVNFGHHGRVPPLLHPGRQAGEKD,	K_hansenii_JCM_7643_00131_MNTLPASSSPATAPHTQEDRPLSGAAHPDHPLHWTLYGCEMVATATLMICGVISVAVLTAPQGAVGAFLAPHPIIQIALCGLFFGLSGTVAAMTPFGRVSGAHVNPSVSLAFALSGKLGWVDLCGYVIAQMVGACLGTWLLAYAAVLFPSWGHLVTTAGYAATVPAPHVSIMWPLMTELVLTALLILMLYGLAGHPRFKELTPWAGGLFFLLLNPVSAWLSGNSSNLARSFAPALFSGQWTSFWIYAIGPFVGASLSVLAIRMRLFGHLEVEEARLVNFGHHGRVPSLFHPMRK_rhaeticus_AF1RQEAKIQGKEG,	K_xylinus_BCRC_12334_PROKKA_00647_MTATRLPGSHPIEDRPLAGAPHPDHPFHWKLYGCELVATVALMICGIVSVTILTTPYTAIGRVLAPHPIVQTALCGLFFGLSGTVAAFTPFGRVSGAHVSPSVSLAFSLAGRLGVVDLCGYVAAQMTGAWIATLLLAALGHVLPVWGQMAQASAYAATVPFSGVAIIWPLVTEMVLTALLVLMLCYLAGHPVLKWVTPWAGGLFFLVCNPVSAWLSGNSSNLARSFGPAMVAGQWESFWIYALGPFMGAALAIWLIRSRLLGRIEVEEARLVNFGHHGRVPPLLHPGRQAGEKD,	K_rhaeticus_AF1_01742_MTATRPPGGSAITDRPLAGAPHPDHPLHWKLYGCEMVATMVLMLCGIVSVTLLTTPQTPVGRMLAPHPVIQTMLCGLFFGLAGTVAAYTPFGRVSGAHVSPSVSLAFSLARRLGWVDLCGYVAAQMLGACLAAVLLAGVGHVLPVWGKMAQDATFAATVPFSGVAVVWPLVTEMVLTCLLVIMLCALAAHPVLKWFTPWAGGVFFCLCNPVSAWLSGNSSNLARSFGPAVVTGQWDSFWIYALGPFTGAAMAIWLLRSRLLGRIEVEEARLVNFGHHGRIPSLLHPGRRMEGGPAKYD,	K_hansenii_ATCC_23769_00078_MNTLPASSSPATAPHTQEDRPLSGAAHPDHPLHWTLYGCEMVATATLMICGVISVAVLTAPQGAVGAFLAPHPIIQIALCGLFFGLSGTVAAMTPFGRVSGAHVNPSVSLAFALSGKLGWVDLCGYVIAQMVGACLGTWLLAYAAVLFPSWGHLVTTAGYAATVPAPHVSIMWPLMTELVLTALLILMLYGLAGHPRFKELTPWAGGLFFLLLNPVSAWLSGNSSNLARSFAPALFSGQWTSFWIYAIGPFVGASLSVLAIRMRLFGHLEVEEARLVNFGHHGRVPSLFHPMRK_rhaeticus_AF1RQEAKIQGKEG,	K_hansenii_ATCC_53582_02664_MNTLPASSSPATAPHTQEDRPLSGAAHPDHPLHWTLYGCEMVATATLMICGVISVAVLTAPQGAVGAFLAPHPIIQIALCGLFFGLSGTVAAMTPFGRVSGAHVNPSVSLAFALSGKLGWVDLCGYVIAQMVGACLGTWLLAYAAVLFPSWGHLVTTAGYAATVPAPHVSIMWPLMTELVLTALLILMLYGLAGHPRFKELTPWAGGLFFLLLNPVSAWLSGNSSNLARSFAPALFSGQWTSFWIYAIGPFVGASLSVLAIRMRLFGHLEVEEARLVNFGHHGRVPSLFHPMRK_rhaeticus_AF1RQEAKIQGKEG,	K_xylinus_NBRC_13693_01732_MTAPRQPGSHPIEDRPLAGSPHPDHPFHWKLYGCELVATVALMICGIVSVTVLTTPYTAIGRVLGPHPIVQTALCGLFFGLSGTVAAFTPFGRVSGAHVSPSVSLAFSLAGRLGIVDLCGYVAAQMAGACLATVLLAALGHVLPGWGRMVQASAYAATVPFSGVAIVWPLVTEVVLTALLVLMLCYLAGHPVLKWLTPWAGGLFFLFCNPVSAWLSGNSSNLARSFGPAVVAGQWESFWIYALGPFTGAALAIWLIRSRLLGRIEVEEARLVNFGHHGRIPSLLHPGRHREDNI,
Ortho_gr_52	the_core_genome	the_filtered_set	K_kakiaceti_JCM_25156_00271_MIDDGKLAGQPLAPGAAKIIGIDPATDRVFARIILRPPTLLPDSHMNDLRVDLTHGAEGTVYVTDSSFGLSPALVVVDVATGRQRRVLATHPSIQAERGFMAVVEGRPLVFDPPAHPPAFVWGGVDGVTLSPDSGTLYYSPLTSRRLYAIPTALVADFSTTDAQLARNIQDLGEKGVADGLATDAKGRIYTTNFEHDAIFRRNADGSFDTMVHDPRVLSPDGIFVDGNMVYCTLGQWNRLAGLNGGHDLRVPPYYLIRFPTDTPPAVDAMKVTPG,	K_intermedius_AF2_02080_MSMHRRDLFRAILPLTIGIGGIARAAEPAHDATNRDHGVASSGPFEIVARFDGPGPSGIAVTHGRIFVGFPRHAVNHHGATLAELKGGKLYPYPDAAHSMPSDQPPGIRLMSVHGMTTDARGRLWAIDDGKLAGQPLAPGAAKVIGIDPETDRIFASIILRAPALLPDSHMNDLRVDLTHGAQGTVYVTDSSFGLSPALVVVDIATGRQRRVLADHPSIQAQRPFMAVVEGRPLVFDPPQHPPGFVWGGVDGITLSPDSGTLYYSPLTSRRLYSIPTGLLADFSRTDAQLAAGIRDLGEKGVADGLANDAKGRIYTTNFEHDAIFRRNADGTFDTMVHDPRILSPDGIFVDGDMVYCTLGQWNRLGGLNGGHDLR…	K_europaeus_5P3_03739_MSMHRRDLFRAILPLAIGMAGVAHAAEPAHDTTNRDHGVASSGPFEIVARFDGPGPSGIAVTHGRVFVGFPRHAVNHHGATLAELKDGKLYPYPDAAHSMPSDQVPANRLMSVHGMTTDARGRLWAIDDGKLAGQPLAPGAAKVIGIDPETDRIFASIILRAPTLLPDSHMNDLRVDLTHGAQGTVYVTDSSFGLSPALVVVDIATGRQRRVLADHPSIQAERPFMAVVEGRPLVFDPPQHPPAFVWGGVDGITLSPDSATLYYSPLTSRRLYSIPTSLLADFSRTDAQLAAGIRDLGEKGVADGLASDARGRIYTTNFEHDAIFRRNADGTFDTMVHDPRILSPDGIFVDGDMVYCTLGQWNRLGGLNGGHDLRVP…	K_europaeus_LMG_18494_03749_MSMHRRDLFRAILPLAIGMAGVAHAAEPAHDTTNRDHGVAPSGPFEIVARFDGPGPSGIVVTHGRVFVGFPRHAVNHHGATLAELKDGKLYPYPDAAHSMPSDQVPANRLMSVHGMTTDARGRLWAIDDGKLAGQPLAPGAAKVIGIDPETDRIFASIILRAPTLLPDSHMNDLRVDLTHGAQGTVYVTDSSFGLSPALVVVDIATGRQRRVLADHPSIQAERPFMAVVEGRPLVFDPPQHPPAFVWGGVDGITLSPDSATLYYSPLTSRRLYSIPTSLLADFSRTDAQLAAGIRDLGEKGVADGLASDARGRIYTTNFEHDAIFRRNADGTFDTMVHDPRILSPDGIFVDGDMVYCTLGQWNRLGGLNGG…	K_europaeus_LMG_18890_04033_MSMHRRDLFRAILPLAIGMAGVAHAAEPAHDTTNRDHGVASSGPFEIVARFDGPGPSGIAVTHGRVFVGFPRHAVNHHGATLAELKDGKLYPYPDAAHSMPSDQVPANRLMSVHGMTTDARGRLWAIDDGKLAGQPLAPGAAKVIGIDPETDRIFASIILRAPTLLPDSHMNDLRVDLTHGAQGTVYVTDSSFGLSPALVVVDIATGRQRRVLADHPSIQAERPFMAVVEGRPLVFDPPQHPPAFVWGGVDGITLSPDSTTLYYSPLTSRRLYSIPTSLLADFSRTDAQLAAGIRDLGEKGVADGLASDARGRIYTTNFEHDAIFRRNADGTFDTMVHDPRILSPDGIFVDGDMVYCTLGQWNRLGGLNGG…	K_oboediens_174Bp2_03757_MSMHRRDLFRAILPLTIGIGDVARAAEPAHEATNRDHGVASSGPFEIVARFDGPGPSGIAVTHGRIFVGFPRHAVNHRGATLAELKGGRLYPYPDAAHSMPSDQPPATRLMSVHGMTTDARGRLWAIDDGKLAGQPLVPGAAKVIGIDPETDRIFASIILRAPTLLPDSHMNDLRVDLTHGAQGTVYVTDSSFGLSPALVVVDIATGRQRRVLADHPSIQAQRPFMAVVEGRPLVFDPPLHPPGFVWGGVDGITLSPDSSTLYYSPLTSRRLYSIPTSLLADFSRTDAQLAAGIRDLGEKGVADGLANDAKGRIYTTNFEHDAIFRRNVDGTFDTMVHDPRILSPDGIFVDGDTVYCTLGQWNRLGGLNGGHDL…	Ga_diazotrophicus_PAl_5_00830_MKRRSVLGHAVLGGAMMGSGALALAGRAARAAPPASFATNTDHGFNSAGSFEIVAEFADPGPSGIAITPDGRMFVGFPRHAVNHTGATLAELKGGALVPYPDAATSLPSARAPSARLMSVHGMTTDTRGRLWLIDDGKLAGQPLRPGAAKVVGIDPATNRIVASIVLTAPTLLSDSHMNDLRVDLTHGAQGTAYVTDSSFGTHPALVVVDLATGRQRRVLATHPSTQAERGFMTVVEGRPLVFDPHHPTFVSGGVDGITLSPDSATLYYSPLTSRRLYSLPTALLSDFSKTDADLAAAVADLGEKGVADGLATDPQGRIYTTNFEHDAIFRRNPDGTFDTVVRDPRVLSPDGIFVHDGYVYCTLGQWNR…	K_europaeus_CECT_8546_00205_MSMHRRDLFRAILPLAIGMAGVAHAAEPAHDTTNRDHGVASSGPFEIVARFDGPGPSGIAVTHGRVFVGFPRHAVNHHGATLAELKDGKLYPYPDAAHSMPSDQVPANRLMSVHGMTTDARGRLWAIDDGKLAGQPLAPGAAKVIGIDPETDRIFASIILRAPTLLPDSHMNDLRVDLTHGAQGTVYVTDSSFGLSPALVVVDIATGRQRRVLADHPSIQAERPFMAVVEGRPLVFDPPQHPPAFVWGGVDGITLSPDSTTLYYSPLTSRRLYSIPTSLLADFSRTDAQLAAGIRDLGEKGVADGLASDARGRIYTTNFEHDAIFRRNADGTFDTMVHDPRILSPDGIFVDGDMVYCTLGQWNRLGGLNGG…	K_sp_SXCC1_00969_MGEMMKKSRHRRTRLCVIMPLLVGMGGMAHAAPPASEATNRDHGIASSGPFEVVARFEGPGPSGIAVTHGRVFVGFPRHAVNHRGATLAELKDGRLYPYPDAAHSMPSDRPAAERLMSIHGMTTDTQGRLWAIDDGKLAGQPLAPGAAKVIGIDPATNRIFASIILHAPALLPDSHMNDLRVDLTHGAQGTVYVTDSSFGMSPALVVVDIATGRQRRVLADHPSIKAERGFMAVVEGRPLVFDPPRHPPAFVWGGVDGITLSPDGETLYYSQLTGRRLYGIPTRLLSDFSKDDARLAAGIRDLGEKGVADGLASDAQGRIYTTNFEHDAIFRRNADGSFETMVHDPRVLSPDGIFVDGNMVYCTLGQWNRLGGLNGGHDLRV…	K_xylinus_E25_02284_MSMHRRDLFRAILPLAIGMAGVAHAAEPALDATNRDHGVASSGPFEVVARFDGPGPSGIAVTHGRVFVGFPRHAVNHHGATLAELKDGKLYPYPDAAHSMPSDQPPASRLMSVHGMTTDARGRLWAIDDGKLAGQPLAPGAAKVIGIDPETDRIFASIILRAPTLLPDSHMNDLRVDLTHGAQGTVFVTDSSFGLSPALVVVDIATGRQRRVLADHPSIQAERPFMAVVEGRPLVFDPPQHPPAFVWGGVDGITLSPDSATLYYSPLTSRRLYGIPTSLLADFSRTDAQLAAGIRDLGEKGVADGLASDAKGRIYTTNFEHDAIFRRNTDGTFDTMVHDPRILSPDGIFVDGDMVYCTLGQWNRLGGLNGGHDLRVPPY…	K_europaeus_NBRC_3261_01716_MSMHRRDLFRAILPLAIGMAGVAHAAEPAHDTTNRDHGVVPSGPFEIVARFDGPGPSGIAVTHGRIFVSFPRHAVNHHGATLAELKDGKLYPYPDAAHSMPSDQVPANRLMSVHGMTTDARGRLWAIDDGKLAGQPLAPGAAKVIGIDPETDRIFASIILRAPTLLPDSHMNDLRVDLTHGAQGTVYVTDSSFGLSPALVVVDIATGRQRRVLADHPSIQAERPFMAVVEGRPLVFDPPQHPPAFVWGGVDGITLSPDSATLYYSPLTSRRLYSIPTSLLADFSRTDAQLAAGIRDLGEKGVADGLASDARGRIYTTNFEHDAIFRRNADGTFDTMVHDPRILSPDGIFVDGDMVYCTLGQWNRLGGLNGG…	K_medellinensis_NBRC_3288_01475_MIMSIHRRGRLAVIVSLLVALGGVAQAAPPALAVINRDHGIASSGPFEVVARFEGPGPSGIAVTHGRVFVGFPRHAVNHRGATLAELKDGRLYPYPDAAHSMPSDRAPADRLMSIHGMTTDTQGRLWAIDDGKLAGHPLTPGAAKIIGIDPATNRIFASIVLHAPALLPDSHMNDLRVDLTHGAQGTVYITDSSFGMSPALVVVDIATGRQRRVLAGHPSIQAERGFMAVVEGRPLVFDPPRHPPGFVWGGVDGITLSPDGGTLYYSQLTSRRLYSIPTSLLSDFSKDDTQLAAGIRDLGEKGVADGLANDAKGRIYTTNFEHDAIFRRNTDGSFDTMVHDPRILSPDGIFVDGDMVYCTLGQWNRL…	K_intermedius_TF2_01551_MSMHRRDLFRAILPLTIGIGGIARAAEPAHDATNRDHGVASSGPFEIVARFDGPGPSGIAVTHGRIFVGFPRHAVNHHGATLAELKGGKLYPYPDAAHSMPSDQPPGIRLMSVHGMTTDARGRLWAIDDGKLAGQPLAPGAAKVIGIDPETDRIFASIILRAPALLPDSHMNDLRVDLTHGAQGTVYVTDSSFGLSPALVVVDIATGRQRRVLADHPSIQAQRPFMAVVEGRPLVFDPPQHPPGFVWGGVDGITLSPDSGTLYYSPLTSRRLYSIPTGLLADFSRTDAQLAAGIRDLGEKGVADGLANDAKGRIYTTNFEHDAIFRRNADGTFDTMVHDPRILSPDGIFVDGDMVYCTLGQWNRLGGLNGGHDLR…	K_xylinus_E26_01925_MSMHRRDLFRAILPLAIGMAGVAHAAEPALDATNRDHGVASSGPFEVVARFDGPGPSGIAVTHGRVFVGFPRHAVNHHGATLAELKDGKLYPYPDAAHSMPSDQPPASRLMSVHGMTTDARGRLWAIDDGKLAGQPLAPGAAKVIGIDPETDRIFASIILRAPTLLPDSHMNDLRVDLTHGAQGTVFVTDSSFGLSPALVVVDIATGRQRRVLADHPSIQAERPFMAVVEGRPLVFDPPQHPPAFVWGGVDGITLSPDSATLYYSPLTSRRLYGIPTSLLADFSRTDAQLAAGIRDLGEKGVADGLASDAKGRIYTTNFEHDAIFRRNTDGTFDTMVHDPRILSPDGIFVDGDMVYCTLGQWNRLGGLNGGHDLRVPPY…	K_hansenii_JCM_7643_01712_MKRRSLLGAAVPVGVVAALARTGGSAHAAFPATQGINRDHGINSAGPFEIVARFDGPGPSGIAVTPGRRIFVGFPRHAINHPGATLAELRDDGLHAYPDAQWSRPSDRPVAQRLMSVHGMTTDTRGRLWCIDDGKLAGLPLAAGAAKVIGIDPATNAVFSNIVLRPGIVLPDSHMNDLRVDLTHGAAGTVYVTDSSFGMSPALVVIDIATGRQRRVLAQHPATQAERGFMAVVEGRPLVFDPPRQKPSFVWGGADGITLSPDSGTLYFCPLTSRRLYSIPTALLSDFSVTEAQLGQAVRDEGEKGVADGLATDGQGRIYTTNFEHDAIFRRNVDGSFDTMVRDPRVLSPDGIFVDGGDVYCTLGQWNRLGGLN…	K_xylinus_BCRC_12334_PROKKA_02508_MSMHRRDLFRAILPLAIGMAGVAHAAEPALDATNRDHGVASSGPFEVVARFDGPGPSGIAVTHGRVFVGFPRHAVNHHGATLAELKDGKLYPYPDAAHSMPSDQPPASRLMSVHGMTTDARGRLWAIDDGKLAGQPLAPGAAKVIGIDPETDRIFASIILRAPTLLPDSHMNDLRVDLTHGAQGTVFVTDSSFGLSPALVVVDIATGRQRRVLADHPSIQAERPFMAVVEGRPLVFDPPQHPPAFVWGGVDGITLSPDSATLYYSPLTSRRLYGIPTSLLADFSRTDAQLAAGIRDLGEKGVADGLASDAKGRIYTTNFEHDAIFRRNTDGTFDTMVHDPRILSPDGIFVDGDMVYCTLGQWNRL…	K_rhaeticus_AF1_03459_MGEMMKKSRHRRTRLRVIMPLLVGMGGMAHAAPPASEATNRDHGIASSGPFEVVARFEGPGPSGIAVTHGRVFVGFPRHAVNHRGATLAELKDGRLYPYPDAAHSMPSDRPAAERLMSIHGMTTDTQGRLWAIDDGKLAGQPLVPGAAKVIGIDPATNRIFASIILHAPALLPDSHMNDLRVDLTHGAQGTVYVTDSSFGMSPALVVVDIATGRQRRVLADHPSIKAERGFMAVVEGRPLVFDPPRHPPAFVWGGVDGITLSPDGETLYYSQLTGRRLYGIPTRLLSDFSKDDARLAAGIRDLGEKGVADGLASDAQGRIYTTNFEHDAIFRRNADGSFETMVHDPRVLSPDGIFVDGNMVYCTLGQWNRLGGLNGG…	K_hansenii_ATCC_23769_02602_MKRRSLLGAAVPVGVVAALARTGGSAHAAFPATQGINRDHGINSAGPFEIVARFDGPGPSGIAVTPGRRIFVGFPRHAINHPGATLAELRDDGLHAYPDAQWSRPSDRPVAQRLMSVHGMTTDTRGRLWCIDDGKLAGLPLAAGAAKVIGIDPATNAVFSNIVLRPGIVLPDSHMNDLRVDLTHGAAGTVYVTDSSFGMSPALVVIDIATGRQRRVLAQHPATQAERGFMAVVEGRPLVFDPPRQKPSFVWGGADGITLSPDSGTLYFCPLTSRRLYSIPTALLSDFSVTEAQLGQAVRDEGEKGVADGLATDGQGRIYTTNFEHDAIFRRNVDGSFDTMVRDPRVLSPDGIFVDGGDVYCTLGQWNRLGG…	K_hansenii_ATCC_53582_01326_MKRRSLLGAAVPVGVVAALARTGGSAHAAFPATQGINRDHGINSAGPFEIVARFDGPGPSGIAVTPGRRIFVGFPRHAINHPGATLAELRDDGLHAYPDAQWSRPSDRPVAQRLMSVHGMTTDTRGRLWCIDDGKLAGLPLAAGAAKVIGIDPATNAVFSNIVLRPGIILPDSHMNDLRVDLTHGAAGTVYVTDSSFGMSPALVVIDIATGRQRRVLAQHPATQAERGFMAVVEGRPLVFDPPRQKPSFVWGGADGITLSPDSGTLYFCPLTSRRLYSIPTALLSDFSVTEAQLGQAVRDEGEKGVADGLATDGQGRIYTTNFEHDAIFRRNVDGSFDTMVRDPRVLSPDGIFVDGGDVYCTLGQWNRLGG…	K_xylinus_NBRC_13693_01250_MSMHRRDLFRAILPLTIGIGGVARAAEPAHEATNRDHGVASSGPFEIVARFDGPGPSGIAVTHGRIFVGFPRHAVNHRGATLAELKGGRLYPYPDAAHSMPSDQPPATRLMSVHGMTTDARGRLWAIDDGKLAGQPLVPGAAKVIGIDPETDRIFASIILRAPTLLPDSHMNDLRVDLTHGAQGTVYVTDSSFGLSPALVVVDIATGRQRRVLADHPSIQAQRPFMAVVEGRPLVFDPPLHPPGFVWGGVDGITLSPDSSTLYYSPLTSRRLYSIPTSLLADFFRTDAQLAAGIRDLGEKGVADGLANDAKGRIYTTNFEHDAIFRRNVDGTFDTMVHDPRILSPDGIFVDGDTVYCTLGQWNRLGGLNGGH…
Ortho_gr_53	NA	NA	K_kakiaceti_JCM_25156_00279_MIRMRHTDESPHEASEINVTPFIDVMLMLLVIFMVTSPLTTVNVPVDLPSSTEKPTPRPDDPVFLTVKADHGLALGEDDVTMDGLAGALESATKGNRDQRIFLRADKTVDYGTLMGVMDKLRSAGYLKVALVNLQGQEEGSEAGTTTVPTGSTTSGSAPATAPVAGGTP,	K_intermedius_AF2_04149_MIRIRHTDENPHEASEINVTPFIDVMLVLLVIFMVTAPLTTVNVPVDLPSSTEKPTPRPDDPVFLTVKADHGLALGEDDISADSLPGALETATKGNKDERIFLRADKTVDYGTLMGVMDKLRSAGYLKVALVNLQGQEEGSEAGSTPAPSGSNAAPAAPASGATP,K_intermedius_AF2_02595_MTIRIRHADENPHEASEINVTPFIDVMLVLLVIFMVTAPLTTVNVPVDLPSSTEKPTPRPDDPVFLTVKADHGLALGEDDITMDGLAGALETATKGNRDERVFLRADKTVDYGTLMGVMDKLRSAGYLKVALVNLQGQEEGSEAGTAPLAGSGNPTIAPASGATP,K_intermedius_AF2_0…	*_no_ortholog,	K_europaeus_LMG_18494_00532_MIRMRHTDESPHEASEINVTPFIDVMLVLLVIFMVTAPLTTVNVPVDLPSSTEKPTPRPDDPVFLTVKADHDLALGEDDITMDGLAGALEGATKGNKDERIFLRADKTVDYGTLMGVMDKLRSAGYLKVALVNLQGQEEGSEAGTTMVPASSTTSGSAPATAPAAGGTP,	*_no_ortholog,	K_oboediens_174Bp2_02073_MATRIRHADDSPHEASGINVTPFIDVMLVLLVIFMVTAPLTTVNVPVDLPSSTQQPAPRPDDPVFLTVKADHGLAVGEDDVTMDGLAPALEAASRGNRDERIFLRADRAVDYGTLMGVMDRLRAAGYLRVSLVTLQGHDDGAGP,	*_no_ortholog,	*_no_ortholog,	K_sp_SXCC1_00506_MTIRIRHADDNPHEASEINVTPFIDVMLVLLVIFMVTAPLATVNVPVDLPSSAERPAPRPDDPVFLTVKADHGLALGEDDITPDALPGALEGATKGNRDERIFLRADRTVDYGTLMGVMDRLRAAGYLRVALVNLQGREEGRDPATAGGAGAAP,	K_xylinus_E25_00707_MIRMRHTDESPHEASEINVTPFIDVMLVLLVIFMVTAPLTTVNVPVDLPSSTEKPTPRPDDPVFLTVKADHGLALGEDDITMDGLAGALESATKGNRDERIFLRADKTVDYGTLMGVMDKLRSAGYLKVALVNLQGQEEGSEAGTTTVPTSSATSGSASATAPAAGSTP,	*_no_ortholog,	*_no_ortholog,	K_intermedius_TF2_01679_MIRMRHTDESPHEASEINVTPFIDVMLVLLVIFMVTAPLTTVNVPVDLPSSSEKPTPRPDDPVFLTVKADHGLALGEDDISTDALPGALESATKGNKDERIFLRADKTVDYGTLMGVMDKLRSAGYLKVALVNLQGQEEGSEAGSTPAPSGNAAPAAPTSGATP,K_intermedius_TF2_00525_MIRIRHTDENPHEASEINVTPFIDVMLVLLVIFMVTAPLTTVNVPVDLPSSTEKPTPRPDDPVFLTVKADHGLALGEDDISADSLPGALETATKGNKDERIFLRADKTVDYGTLMGVMDKLRSAGYLKVALVNLQGQEEGSEAGSTPAPSGSNAAPAAPASGATP,	K_xylinus_E26_00974_MIRMRHTDESPHEASEINVTPFIDVMLVLLVIFMVTAPLTTVNVPVDLPSSTEKPTPRPDDPVFLTVKADHGLALGEDDITMDGLAGALESATKGNRDERIFLRADKTVDYGTLMGVMDKLRSAGYLKVALVNLQGQEEGSEAGTTTVPTSSATSGSASATAPAAGSTP,	*_no_ortholog,	K_xylinus_BCRC_12334_PROKKA_02190_MIRMRHTDESPHEASEINVTPFIDVMLVLLVIFMVTAPLTTVNVPVDLPSSTEKPTPRPDDPVFLTVKADHGLALGEDDITMDGLAGALESATKGNRDERIFLRADKTVDYGTLMGVMDKLRSAGYLKVALVNLQGQEEGSEAGTTTVPTSSATSGSASATAPAAGSTP,	*_no_ortholog,	*_no_ortholog,	*_no_ortholog,	K_xylinus_NBRC_13693_01277_MATRIRHADDSPHEASGINVTPFIDVMLVLLVIFMVTAPLTTVNVPVDLPSSTQQPAPRPDDPVFLTVKADHGLAVGEDDVTMDGLAPALEAASRGNRDERIFLRADRAVDYGTLMGVMDRLRAAGYLRVSLVTLQGHDDGAGP,
Ortho_gr_54	the_core_genome	the_filtered_set	K_kakiaceti_JCM_25156_00284_MDLHATLEDFLHRLPQPVPLPLWTRTTLGRRATSTLGNADETAAWVHANNIHSLIVVTAGYHIRRAMLEISRTIPDVRLYGYPIRPPALHHLLHPATLRLMVVEYDKWLLACLDLPRLTRPLHSLIHHSDTRAGIPEGLG,	K_intermedius_AF2_01307_MTPTPPTNRARPSLLCRWLAGAGVLAALLAWLGGLAWFIHDAMRAPTRPPHVDGIVALTGGQGRIDESLHLLAQGNADRLLISGVDLHATLGDFLRHQARPVPLTLWTHTTLGHSATSTLGNADETAEWVRAYHIRSLVVVTAGYHIRRAMLEISRTVPDVRLYGYPIRSPALRHLLHPATMRLMVTEYDKWLLACLNVARLTRPLHGLINHGDTRPGAPPVMG,	K_europaeus_5P3_03576_MTRSPHGNGRPSPFRRRLLVTGVLATVLAWMAGLAWFTRDAMRPPARPPHVDGIVALTGGQGRIDESLRLLAQGDADRLLISGVDLHATLGDFLHHQPQPTPLALWMRTTLGHSATSTLGNADETAAWVRAYHIRSLVVVTAGYHIRRAMMEIARTVPDVRLYGYPTQSPALQHLLHPATIRLMVTEYDKWLLACLDVARLTRPLHGLINHTDTRPGAPPVMG,	K_europaeus_LMG_18494_03583_MTRSPHGNGRPSPFRRRLLVTGVLATVLAWMAGLAWFTRDAMRPPARPPHVDGIVALTGGQGRIDESLRLLAQGDADRLLISGVDLHATLADFLRHQPQPTPLALWMRTTLGHSATSTLGNADETAAWVRAYHIRSLVVVTAGYHIRRAMMEIARTVPDVRLYGYPIQSPALQHLLHPATIRLMVTEYDKWLLACLDVARLTRPLHGLINHTDTRPGAPPVMG,	K_europaeus_LMG_18890_03867_MTRSPHGNGRPSPFRRRLLATGLLATVLAWMAGLAWFTRDAMRPPARPPHVDGIVALTGGQGRIDESLRLLAQGDADRLLISGVDLHATLADFLRHQPQPTPLALWMRTTLGHSATSTLGNADETAAWVRAYHIRSLVVVTAGYHIRRAMMEIARTVPDVRLYGYPIQSPALQHLLHPATIRLMVTEYDKWLLACLDVARLTRPLHGLINHTDTRPGAPPVMG,	K_oboediens_174Bp2_03867_MTPTPSTNRARPSLYRWLAGAGMLAALLAWLGGLAWFIHDAMRAPTRPPHVDGIVALTGGQGRIDESLHLLAQGDADRLLISGVDLHATLGDFLRHQARPVPLTLWTHTTLGHSATSTLGNADETAEWVRAYHIRSLVVVTAGYHIRRAMLEISRTVPDVRLYGYPIRSPALRHLLHPATMRLMVTEYDKWLLACLNVARLTRPLHGLINHADTRPGAPPVMG,	Ga_diazotrophicus_PAl_5_03188_MAPPPAIKASPDARRFLYGALAGLLAFGLLWGAGFAWFFRDALRPPAMPPIADGIVALTGGQGRIEASLRLLAQGRGRQLLISGVAPHATTGSVASRLQPQGGGDGIPAALWRHVTLGRHATSTIGNADETAEWAHANAIHSLIVVTAGYHIRRATMEIRRTVPGIVLYPYPIQPPALQAPLRVASVRLMATEYDKWIMASLGLTRDMDGYGR,	K_europaeus_CECT_8546_00368_MTRSPHGNGRPSPFRRRLLVTGVLATVLAWMAGLAWFTRDAMRPPARPPHVDGIVALTGGQGRIDESLRLLAQGDADRLLISGVDLHATLGDFLHHQPQPTPLALWMRTTLGHSATSTLGNADETAAWVRAYHIRSLVVVTAGYHIRRAMMEIARTVPDVRLYGYPTQSPALQHLLHPATIRLMVTEYDKWLLACLDVARLTRPLHGLINHTDTRPGAPPVMG,	K_sp_SXCC1_00836_MTHAPPHDGAPRRRAMLATCVAGAALAWTAGLAWFVHDAMRPPVLPPRADGIVALTGGQGRIEESVRLLVQGRAGRLLISGVDPHATRGDFLRHLPPPVPLAAWTHTTLGSRATSTLGNADETAAWVREYGLHSLIVVTAGYHIRRAMLEISRTVPGVRLYGDPIRSPALAHPFHPATMRLMVVEYDKWLLACLDVVRLTRPLHGLVSHTDTRPDATGGMG,	K_xylinus_E25_02128_MTPPPHGNGRPSPFRRRLLATGVLATMLAWMAGLAWFTRDAMRPPMRPPHADGIVALTGGQGRIDESLRLLAQGDADRLLISGVDPHATLGDFLHHLPQPVPLALWTRTTLGHSATSTLGNADETAAWVHAYHIHSLVVVTAGYHIRRAMLEISRTVPDVRLYGYPIRSPALRHLLHPATIRLMVTEYDKWLLACLDVARLTQPLHGLINHTDTRPGAPPVMG,	K_europaeus_NBRC_3261_02607_MTRSPHGNGRPSPFRRRLLATGILATVLAWMAGLAWFTRDAMRPPARPPHVDGIVALTGGQGRIDESLRLLAQGDADRLLISGVDLHATLGDFLRHQPQPTPLALWMRTTLGHSATSTLGNADETAAWVRAYHIRSLVVVTAGYHIRRAMMEIARTVPDVRLYGYPIQSPALQHLLHPTTIRLMVTEYDKWLLACLDVARLTRPLHGLINHTDTRPGAPPVMG,	K_medellinensis_NBRC_3288_01310_MTRLPWPATTLTRWRSGLAACMAGAVLAWAAGLAWFTHDAMRPAMPPPHADGLVALTGGQGRIEESLRLLVRGHADRLLISGVDPHATRSDFLRHLPPPVPVDAWTRTTLGTRATSTLGNADETAAWVHEYGLHSLIVVTAGYHIRRAMLEISRAVPGVRLYGYPIRSPVLAHPLHPATIRLMVVEYDKWLLACLNMVRLTRPLHGLVNHTDTRPDTTGGPG,	K_intermedius_TF2_01308_MTPTPPTNRARPSLLCRWLAGAGVLAALLAWLGGLAWFIHDAMRAPTRPPHVDGIVALTGGQGRIDESLHLLAQGNADRLLISGVDLHATLGDFLRHQARPVPLTLWTHTTLGHSATSTLGNADETAEWVRAYHIRSLVVVTAGYHIRRAMLEISRTVPDVRLYGYPIRSPALRHLLHPATMRLMVTEYDKWLLACLNVARLTRPLHGLINHGDTRPGAPPVMG,	K_xylinus_E26_00933_MTPPPHGNGRPSPFRRRLLATGVLATMLAWMAGLAWFTRDAMRPPMRPPHADGIVALTGGQGRIDESLRLLAQGDADRLLISGVDPHATLGDFLHHLPQPVPLALWTRTTLGHSATSTLGNADETAAWVHAYHIHSLVVVTAGYHIRRAMLEISRTVPDVRLYGYPIRSPALRHLLHPATIRLMVTEYDKWLLACLDVARLTQPLHGLINHTDTRPGAPPVMG,	K_hansenii_JCM_7643_00989_MKPEPHARRRHAVSLALGVVCVLIMSWAAGLAWFVRDARRPPRMPPPCDGAVALTGGQGRIEASLQLMAQHRARRLLISGVDPHATLGDFLTRAPRVLPLEVWLRTTLGRQATSTLGNADETAQWVRAQDIHSLIVVTAGYHIRRAMMEIARAAPGVTLYPFAVQPPALLHPRRLATWRLLVVEYDKWLLACIDTARWTRPVHGLIHHDDIRPATSHAVTP,	K_xylinus_BCRC_12334_PROKKA_01578_MTPPPHGNGRPSPFRRRLLATGVLATMLAWMAGLAWFTRDAMRPPMRPPHADGIVALTGGQGRIDESLRLLAQGDADRLLISGVDPHATLGDFLHHLPQPVPLALWTRTTLGHSATSTLGNADETAAWVHAYHIHSLVVVTAGYHIRRAMLEISRTVPDVRLYGYPIRSPALRHLLHPATIRLMVTEYDKWLLACLDVARLTQPLHGLINHTDTRPGAPPVMG,	K_rhaeticus_AF1_03302_MTHAPPHDGAPRRRAMLATCVAGAALAWTAGLAWFVHDAMRPPVLPPHADGIVALTGGQGRIEESVRLLVHGRAGRLLISGVDPHATRGDFLRHLPPPVPLAAWTHTTLGSRATSTLGNADETAAWVREYGLHSLIVVTAGYHIRRAMLEISRTVPGVRLYGDPIRSPALAHPFHPATMRLMVVEYDKWLLACLDVVRLTRPLHGLVSHTDTRPDATGGMG,	K_hansenii_ATCC_23769_02437_MKPEPHARRRHAVSLALGVVCVLIMSWAAGLAWFVRDARRPPRMPPPCDGAVALTGGQGRIEASLQLMAQHRARRLLISGVDPHATLGDFLTRAPRVLPLEVWLRTTLGRQATSTLGNADETAQWVRAQDIHSLIVVTAGYHIRRAMMEIARAAPGVTLYPFAVQPPALLHPRRLATWRLLVVEYDKWLLACIDTARWTRPVHGLIHHDDIRPATSHAVTP,	K_hansenii_ATCC_53582_01046_MKPEPHARRRHAVSLALGVVCVLIMSWAAGLAWFVRDARRPPRMPPPCDGAVALTGGQGRIEASLQLMAQHRARRLLISGVDPHATLGDFLTRAPRVLPLEVWLRTTLGRQATSTLGNADETAQWVRAQDIHSLIVVTAGYHIRRAMMEIARAAPGVTLYPFAVQPPALLHPRRLATWRLLVVEYDKWLLACIDTARWTRPVHGLIHHDDIRPATSHAVTP,	K_xylinus_NBRC_13693_02354_MTPTPSTNRARPSLYRWLTAAGMLAALLAWLGGLAWFIHDAMRAPTRPPHVDGIVALTGGQGRIDESLHLLAQGDADRLLISGVDLHATLGDFLRHQARPVPLTLWTHTTLGHSATSTLGNADETAEWVRAYHIRSLVVVTAGYHIRRAMLEISRTVPDVRLYGYPIRSPALRHLLHPATMRLMVTEYDKWLLACLNVARLTRPLHGLINHADTRPSAPPVMG,
Ortho_gr_55	the_core_genome	the_filtered_set	K_kakiaceti_JCM_25156_00287_MTRLRRTIARRLKDAQNTAALLTTFNEVDMSAVMQMRAEYKELFIKKHNGVKLGFMSIFSRAVIAALQEFPAINAEIDGDDVIYREFVNLGIAVGGPNGLVVPVIRDADQMSFAQIEGAIAGFGKKAREGTLKIDELSGGTFSITNGGIYGSLMSTPIINAPQSAILGMHAIQERPVAVDGQVVIRPMMYIALTYDHRIVDGKEAVSFLVRVKQNVEDPRRLLLQV,	K_intermedius_AF2_03929_MSADIKVPTLGESVTTATVAKWLKHPGDAVKEDDPLVELETDKVSVEVPAPQSGVLGPLLVPEGEEVEVGTVLSTIEAGSGAAPRPAAAPAPKKEAAPAGVQAQPVANGPVARPATPPSDVAAQGAAAVAFPSARKMMTEQGVSAAQVGTGTGKDGRITKGDVQSFLSQPRATQPAAAARPPRQDDPREERVKMTRLRRTIARRLKDAQNTAALLTTFNEVDMSAVKQMRAEYKDLFVKKHNGTKLGFMSIFSRAVIAALQEFPAINAEIDGDDVIYREFVNLGIAVGGPNGLVVPVIRDADKMSFAEIESTIAGFGKKAREGTLKIDELSGGTFSITNGGIYGSLMSTPIINAPQSAILGMHAIQDRPVAVDGQ…	K_europaeus_5P3_03291_MSADIKVPTLGESVTTATVAKWLKHPGDAVNEDDPLVELETDKVSVEVPAPQAGVLGPLLVPEGEEVEVGTVLSTIEAGSGAAPKAAAAPAPKKEAAPAGVQAQPAASGPVARPATPPSDVAAQGAAAVAFPSARKMMAEQGVSAAQVGTGTGKDGRITKGDVQSFLSQPRAAQPAAAARPPRQDDPREERVKMTRLRRTIARRLKDAQNTAALLTTFNEVDMSAVMQMRAEYKELFIKKHNGVKLGFMSIFSRAVIAALQEFPAINAEIDGDDVIYREFVNLGIAVGGPNGLVVPVIRDADKMSFAQIESSIAGFGKKAREGTLKIDELSGGTFSITNGGIYGSLMSTPIINAPQSAILGMHAIQDRPVAVNGQVV…	K_europaeus_LMG_18494_01930_MSADIKVPTLGESVTTATVAKWLKHPGDAVNEDDPLVELETDKVSVEVPAPQAGVLGPLLVPEGEEVEVGTVLSTIEAGSGAAPKAAAAPAPKKEAAPAGVQAQPAASGPVARPATPPSDVAAQGAAAVAFPSARKMMTEQGVSAAQVGTGTGKDGRITKGDVQSFLSQPRAAQPAAAARPPRQDDPREERVKMTRLRRTIARRLKDAQNTAALLTTFNEVDMSAVMQMRAEYKELFIKKHNGVKLGFMSIFSRAVIAALQEFPAINAEIDGDDVIYREFVNLGIAVGGPNGLVVPVIRDADKMSFAQIESSIAGFGKKAREGTLKIDELSGGTFSITNGGIYGSLMSTPIINAPQSAILGMHAIQDRPVA…	K_europaeus_LMG_18890_03168_MSADIKVPTLGESVTTATVAKWLKHPGDAVNEDDPLVELETDKVSVEVPAPQAGVLGPLLVPEGEEVEVGTVLSTIEAGSGAAPKAAAAPAPKKEAAPAGVQAQPAASGPVARPATPPSDVAAQGAAAVAFPSARKMMTEQGVSAAQVGTGTGKDGRITKGDVQSFLSQPRAAQPAAAARPPRQDDPREERVKMTRLRRTIARRLKDAQNTAALLTTFNEVDMSAVMQMRAEYKELFIKKHNGVKLGFMSIFSRAVIAALQEFPAINAEIDGDDVIYREFVNLGIAVGGPNGLVVPVIRDADKMSFAQIESSIAGFGKKAREGTLKIDELSGGTFSITNGGIYGSLMSTPIINAPQSAILGMHAIQDRPVA…	K_oboediens_174Bp2_02285_MSADIKVPTLGESVTTATVAKWLKHPGDAVKEDDPLVELETDKVSVEVPAPQSGVLGPLLVPEGEEVEVGTVLSTIEAGSGAAPKPAAAPAPKKEAAPAGVQAQPAASGPVARPATPPSDVAAQGAAAVAFPSARKMMTEQGVSAAQVGTGTGKDGRITKGDVQTFLSQPRAAQPAAAARPPRQDDPREERVKMTRLRRTIARRLKDAQNTAALLTTFNEVDMSAVKQMRAEYKDLFVKKHNGTKLGFMSIFSRAVIAALQEFPAINAEIDGDDVIYREFVNLGIAVGGPNGLVVPVIRDADKMSFAEIESTIAGFGKKAREGTLKIDELSGGTFSITNGGIYGSLMSTPIINAPQSAILGMHAIQDRPVAVDG…	Ga_diazotrophicus_PAl_5_01375_MSAEIKVPTLGESVTTATIAKWLKKPGEAVTADEPVVELETDKVSVEVAAPEAGVMGPQLVAEGDEVEVGTVLASVEAGSGAAAKPAAAAPAPKKAAEAPKAPAGVQAQPTTSGPVARPATPPSDVAAQGAAHAPMPSAQKMMTEKGVTTAEIGIGTGKDGRVTKGDVLAFLSQPPVAKAAAAPAAPRTDDPREERVKMTRLRRTIARRLKDAQNTAALLTTFNEVDMSAAKAMRAEYRDLFEKKNGGVKLGFMSIFAKAAIAALKEFPAINAEIDGDDVIYREFINLGIAVGGPNGLVVPVIRDADKLNFAGIESAIAGFGKRARDGSLKLDELSGGTFSITNGGIYGSLMSTPIVNAPQSGILGMHA…	K_europaeus_CECT_8546_00761_MSADIKVPTLGESVTTATVAKWLKHPGDAVNEDDPLVELETDKVSVEVPAPQAGVLGPLLVPEGEEVEVGTVLSTIEAGSGAAPKAAAAPAPKKEAAPAGVQAQPAASGPVARPATPPSDVAAQGAAAVAFPSARKMMAEQGVSAAQVGTGTGKDGRITKGDVQSFLSQPRAAQPAAAARPPRQDDPREEREKMTRLRRTIARRLKDAQNTAALLTTFNEVDMSAVMQMRAEYKELFIKKHNGVKLGFMSIFSRAVIAALQEFPAINAEIDGDDVIYREFVNLGIAVGGPNGLVVPVIRDADKMSFAQIESSIAGFGKKAREGTLKIDELSGGTFSITNGGIYGSLMSTPIINAPQSAILGMHAIQDRPVA…	K_sp_SXCC1_03296_MSAEIKVPTLGESVTTATVAKWLKHPGDAVNEDDPLVELETDKVSVEVPAPQAGVLGPLLVPEGEEVEVGTVLSTIEAGSGAAPKAAAAPAPKKEAAPTGVQAQPVASGPVARPATPASDIAAQGAAAVAFPSARKIMAEQGVSPAQVGTGTGKDGRITKGDVQSFLAQPRAAQPAAAPRPPRQDDPREERVKMTRLRRTIARRLKDAQNTAALLTTFNEVDMSGVMQMRAEYKDLFIKKHNGVKLGFMSIFSRAAIAALQEFPAINAEIDGDDVIYREFVNLGIAVGGPNGLVVPVIRDADKMSFAQIEGAIAGFGRKAREGTLKIDELSGGTFSITNGGIYGSLMSTPIINAPQSAILGMHAIQDRPVAVNGQVVIRPMM…	K_xylinus_E25_02985_MSAEIKVPTLGESVTTATVAKWLKHPGDAVNEDDPLVELETDKVSVEVPAPQAGVLGPLLVPEGAEVEVGTVLSTIEAGSGAAPKAAAAPAPKKEAAPAGVQAQPATPGPVARPATPPSDVAAQGAAVAFPSARKMMAEQGVSAAQVGTGTGKDGRITKGDVQSFLSQPRVAQPAAAARPPRQDDPREERVKMTRLRRTIARRLKDAQNTAALLTTFNEVDMSAVMQMRAEYKDLFIKKHNGVKLGFMSIFSRAVIAALQEFPAINAEIDGDDVIYREFVNLGIAVGGPNGLVVPVIRDADKMGFAQIEAAIAGFGKKAREGTLKIDELSGGTFSITNGGIYGSLMSTPIINAPQSAILGMHAIQDRPVAVNGQVVIRP…	K_europaeus_NBRC_3261_00747_MSADIKVPTLGESVTTATVAKWLKHSGDAVNEDDPLVELETDKVSVEVPAPQAGVLGPLLVPEGEEVEVGTVLSTIEAGSGAAPKAAAAPAPKKEAAPAGVQAQPAASGPVARPATPPSDVAAQGAAAVAFPSARKMMTEQGVSAAQVGTGTGKDGRITKGDVQSFLSQPRAAQPAAAARPPRQDDPREERVKMTRLRRTIARRLKDAQNTAALLTTFNEVDMSAVMQMRAEYKELFIKKHNGVKLGFMSIFSRAVIAALQEFPAINAEIDGDDVIYREFVNLGIAVGGPNGLVVPVIRDADKMSFAQIESSIAGFGKKAREGTLKIDELSGGTFSITNGGIYGSLMSTPIINAPQSAILGMHAIQDRPVA…	K_medellinensis_NBRC_3288_02402_MSAEIKVPTLGESVTTATVAKWLKHPGDAVNEDEPLVELETDKVSVEVPAPQAGVLGPLLVPEGEEVEVGTVLSTIEVGSGAAPKPAAAPAPKKETPTGVQAQPTASGPVARPATPASDIAAQGAAAVAFPAARKIMAEQGVSPAQVGTGTGKDGRITKGDVQSFLAQPRAAQPAAAPRPPRQDDPREERVKMTRLRRTIARRLKDAQNTAALLTTFNEVDMSGVMQMRAEYKDLFIKKHNGVKLGFMSIFSRAVIAALQEFPAINAEIDGDDVIYREFVNLGIAVGGPNGLVVPVIRDADKMGFAQIESAIAGFGKKAREGTLKIDELSGGTFSITNGGIYGSLMSTPIINAPQSAILGMHAIQDR…	K_intermedius_TF2_00828_MSADIKVPTLGESVTTATVAKWLKHPGDAVKEDDPLVELETDKVSVEVPAPQSGVLGPLLVPEGEEVEVGTVLSTIEAGSGAAPRPAAAPAPKKEAAPAGVQAQPVANGPVARPATPPSDVAAQGAAAVAFPSARKMMTEQGVSAAQVGTGTGKDGRITKGDVQSFLSQPRATQPAAAARPPRQDDPREERVKMTRLRRTIARRLKDAQNTAALLTTFNEVDMSAVKQMRAEYKDLFVKKHNGTKLGFMSIFSRAVIAALQEFPAINAEIDGDDVIYREFVNLGIAVGGPNGLVVPVIRDADKMSFAEIESTIAGFGKKAREGTLKIDELSGGTFSITNGGIYGSLMSTPIINAPQSAILGMHAIQDRPVAVDGQ…	K_xylinus_E26_01444_MSAEIKVPTLGESVTTATVAKWLKHPGDAVNEDDPLVELETDKVSVEVPAPQAGVLGPLLVPEGAEVEVGTVLSTIEAGSGAAPKAAAAPAPKKEAAPAGVQAQPATPGPVARPATPPSDVAAQGAAVAFPSARKMMAEQGVSAAQVGTGTGKDGRITKGDVQSFLSQPRVAQPAAAARPPRQDDPREERVKMTRLRRTIARRLKDAQNTAALLTTFNEVDMSAVMQMRAEYKDLFIKKHNGVKLGFMSIFSRAVIAALQEFPAINAEIDGDDVIYREFVNLGIAVGGPNGLVVPVIRDADKMGFAQIEAAIAGFGKKAREGTLKIDELSGGTFSITNGGIYGSLMSTPIINAPQSAILGMHAIQDRPVAVNGQVVIRP…	K_hansenii_JCM_7643_00477_MQAQPLSTGPVARPATPASDVAAQGAAHAPFPAAQKAMTEQGVSAAQVGTGSGKDGRITKGDVQAFLAQPRAATPAAAPRPPRQDDPREERVKMTRLRRTIARRLKDAQNTAALLTTFNEVDMSAVKAMRAEYKDAFAKKHNGAKLGFMSIFSRAVIAALQEFPAINAEIDGDDVIYREFVNLGIAVGGPNGLVVPVIRDADQKNFAEIENAIAGFGKKAREGTLKIDELSGGTFSITNGGIYGSLMSTPIINAPQSAILGMHSIQDRPVAVDGQVVIRPMMYIALTYDHRIVDGKEAVSFLVRVKQNVEDPRRLLLQV,	K_xylinus_BCRC_12334_PROKKA_00540_MSAEIKVPTLGESVTTATVAKWLKHPGDAVNEDDPLVELETDKVSVEVPAPQAGVLGPLLVPEGAEVEVGTVLSTIEAGSGAAPKAAAAPAPKKEAAPAGVQAQPATPGPVARPATPPSDVAAQGAAVAFPSARKMMAEQGVSAAQVGTGTGKDGRITKGDVQSFLSQPRVAQPAAAARPPRQDDPREERVKMTRLRRTIARRLKDAQNTAALLTTFNEVDMSAVMQMRAEYKDLFIKKHNGVKLGFMSIFSRAVIAALQEFPAINAEIDGDDVIYREFVNLGIAVGGPNGLVVPVIRDADKMGFAQIEAAIAGFGKKAREGTLKIDELSGGTFSITNGGIYGSLMSTPIINAPQSAILGMHAIQ…	K_rhaeticus_AF1_00277_MSAEIKVPTLGESVTTATVAKWLKHPGDAVNEDDPLVELETDKVSVEVPAPQAGVLGPLLVPEGEEVEVGTVLSTIEAGSGAAPKAAAAPAPKKEAAPTGVQAQPVASGPVARPATPASDIAAQGAAAVAFPSARKIMAEQGVSPAQVGTGTGKDGRITKGDVQSFLAQPRAAQPAAAPRPPRQDDPREERVKMTRLRRTIARRLKDAQNTAALLTTFNEVDMSGVMQMRAEYKDLFIKKHNGVKLGFMSIFSRAAIAALQEFPAINAEIDGDDVIYREFVNLGIAVGGPNGLVVPVIRDADKMSFAQIEGAIAGFGRKAREGTLKIDELSGGTFSITNGGIYGSLMSTPIINAPQSAILGMHAIQDRPVAVNGQVV…	K_hansenii_ATCC_23769_00317_MSAEIKVPTLGESVTTATVAKWLKQPGDTVSADDPVAELETDKVSVEVPAPQAGVLGPLLVAEGAEVEVGTVLSTVEAGTGKPAAPVAKPAPAPAAGVQAQPLSTGPVARPATPASDVAAQGAAHAPFPAAQKAMTEQGVSAAQVGTGSGKDGRITKGDVQAFLAQPRAATPAAAPRPPRQDDPREERVKMTRLRRTIARRLKDAQNTAALLTTFNEVDMSAVKAMRAEYKDAFAKKHNGAKLGFMSIFSRAVIAALQEFPAINAEIDGDDVIYREFVNLGIAVGGPNGLVVPVIRDADQKNFAEIENAIAGFGKKAREGTLKIDELSGGTFSITNGGIYGSLMSTPIINAPQSAILGMHSIQDRPVAVDG…	K_hansenii_ATCC_53582_01295_MSAEIKVPTLGESVTTATVAKWLKQPGDTVSADDPVAELETDKVSVEVPAPQAGVLGPLLVAEGAEVEVGTVLSTVEAGTGKPAAPVAKPAPAPAAGVQAQPLSTGPVARPATPASDVAAQGAAHAPFPAAQKAMTEQGVSAAQVGTGSGKDGRITKGDVQAFLAQPRAATPAAAPRPPRQDDPREERVKMTRLRRTIARRLKDAQNTAALLTTFNEVDMSAVKAMRAEYKDAFAKKHNGAKLGFMSIFSRAVIAALQEFPAINAEIDGDDVIYREFVNLGIAVGGPNGLVVPVIRDADQKNFAEIENAIAGFGKKAREGTLKIDELSGGTFSITNGGIYGSLMSTPIINAPQSAILGMHSIQDRPVAVDG…	K_xylinus_NBRC_13693_00031_MSADIKVPTLGESVTTATVAKWLKHPGDAVKEDDPLVELETDKVSVEVPAPQSGVLGPLLVPEGEEVEVGTVLSTIEAGSGAAPKPAAAPAPKKEAAPAGVQAQPAASGPVARPATPPSDVAAQGAAAVAFPSARKMMTEQGVSAAQVGTGTGKDGRITKGDVQTFLSQPRAAQPAAAARPPRQDDPREERVKMTRLRRTIARRLKDAQNTAALLTTFNEVDMSAVKQMRAEYKDLFVKKHNGTKLGFMSIFSRAVIAALQEFPAINAEIDGDDVIYREFVNLGIAVGGPNGLVVPVIRDADKMSFAEIESTIAGFGKKAREGTLKIDELSGGTFSITNGGIYGSLMSTPIINAPQSAILGMHAIQDRPVAV…
Ortho_gr_56	the_core_genome	the_filtered_set	K_kakiaceti_JCM_25156_00288_MIERDRNQPEFHLTWAQYRARVLTRRKVDDGRIAFASQRAVLEQQVLTRYDVAPGAVMGIWGLESAYGALTGNFGVVDALCTLAYEGRRAKFFRGELFHALAILNAGDVSPESMTGSYAGAMGQPQFMPSAYLKYAVDIDGDGRRDIWHSIPDIFGSIAAYLAGSGWVGGESWGQQVSVPDSVAQSELGHARTRTLAAWMKMGVQQVGGAPFARPDMTGAVLRPDGPGGESFMVYRNFAAIRRYNPSDFYALAVGLLGNEIA,	K_intermedius_AF2_01530_MAMAAAPGCKSDIETGARPWHSIGMLVRRRLLHAAAASIAGAGASWLLPARAAHHHAPATPATGGGTGDYATFLATVRRDAIRQGLTADAVTRALDLSAPNPQVIQRDRTQPEFHLTWAQYRDRVVTQRKIADGRAAFAQQRAILEQQVLTRYDVAPGAVMGIWGLESAYGALTGKFAVVDALCTLAFEGRRAKFFHDELFHALSILNAGDIAPDLMTGSYAGAMGQPQFMPSAYLKYAVDIDGDGRRDIWHSVPDIFGSITNYLAGSGWVGGESWGQQVIVPDTVAQSMLGRTQTRTLAEWMAMGVRQMGGAPFDRPADTGAVLRPDGPGGEAFMVYRNFAAIRRYNPSDFYALAVGLLGNEIA,	K_europaeus_5P3_02089_MPARAAHHPGRAAPATGGGDYATFLATVRRDAIRQGLTADAVTRALALSAPNMQVIQRDRNQPEFHLTWAQYRDRVLTARKIADGRAAFAQQRAILEQQVLTRYDVAPGAVMGIWGLESGYGAMTGKFAVVDALCTLAFEGRRAKFFHDELFHALAILNAGDITPELMTGSYAGAMGQPQFMPSAYVKYAVDIDGDGRRDIWHSVPDVFGSIANYLAGSGWVGGESWGQQVIVPDTVAQSTLGRTQTRTLSEWMAMGVRQMGGAPFDRPTDTGAVLRPDGPGGEAFMVYRNFAAIRRYNPSDFYALAVGLLGNEIA,	K_europaeus_LMG_18494_02733_MPARAAHHPGRAAPATGGGDYATFLATVRRDAIRQGLTADAVTRALALSAPNMQVIQRDRNQPEFHLTWAQYRDRVLTARKIADGRAAFAQQRAILEQQVLTRYDVAPGAVMGIWGLESGYGAMTGKFAVVDALCTLAFEGRRAKFFHDELFHALAILNAGDITPELMTGSYAGAMGQPQFMPSAYVKYAVDIDGDGRRDIWHSVPDVFGSIANYLAGSGWVGGESWGQQVIVPDTVAQSTLGRTQTRTLSEWMAMGVRQMGGAPFDRPTDTGAVLRPDGPGGEAFMVYRNFAAIRRYNPSDFYALAVGLLGNEIA,	K_europaeus_LMG_18890_01917_MPARAAHHPGRAAPATGGGDYATFLATVRRDAIRQGLTADAVTRALALSAPNMQVIQRDRNQPEFHLTWAQYRDRVLTARKIADGRAAFAQQRAILEQQVLTRYDVAPGAVMGIWGLESGYGAMTGKFAVVDALCTLAFEGRRAKFFHDELFHALAILNAGDITPELMTGSYAGAMGQPQFMPSAYVKYAVDIDGDGRRDIWHSVPDVFGSIANYLAGSGWVGGESWGQQVIVPDTVAQSTLGRTQTRTLSEWMAMGVRQMGGAPFDRPTDTGAVLRPDGPGGEAFMVYRNFAAIRRYNPSDFYALAVGLLGNEIA,	K_oboediens_174Bp2_02897_MAMAAGRGCKSDIETGARPWHSIGMLVRRRLLHAAAASIAGAGASWLLPARAAHHHAPATSATGGGTGDYATFLATVRRDAIRQGLTADAVTRALDLSAPNPQVIQRDRTQPEFHLTWAQYRDRVVTQRKIADGRAAFAQQRTILEQQVLTRYDVAPGAVMGIWGLESAYGALTGKFAVVDALCTLAFEGRRAKFFHDELFHALSILNAGDITPDLMTGSYAGAMGQPQFMPSAYLKYAVDIDGDGRRDIWHSVPDIFGSIANYLTGSGWVGGESWGQQVIVPDSVAQSMLGRTQTRTLAEWMAMGVRQMGGAPFDRPTDTGAVLRPDGPGGEAFMVYRNFAAIRRYNPSDFYALAVGLLGNEIA,	Ga_diazotrophicus_PAl_5_01742_MAASARADSAPAASYAAFLAGVRAEAVSHGLSAAIVDRALALEAPNARVLQLDQHQPEFTLTWAQYRQRVLTPKKVADGRVAAGARRALLAEVGRHFGVDPQPLMGIWGLESAYGTRTGTFQIPDALATLAYDGRRASFFRGELMNALRILDHGDVTPDSMTGSYAGAMGQPQFMPSAYLRYAVDYTGSGRRDIWTSEPDVFASIANYLARCGWSAGEPWGQEISVPTRLAQADLGRGRVRTLADWMAQGVRRLDGRRFSRPDISGAVIRPDGPGGEAFMVYRNFSVIRRYNPSDFYALAVGLLGHDVT,	K_europaeus_CECT_8546_02874_MPARAAHHPGRAAPATGGGDYATFLATVRRDAIRQGLTADAVTRALALSAPNMQVIQRDRNQPEFHLTWAQYRDRVLTARKIADGRAAFAQQRAILEQQVLTRYDVAPGAVMGIWGLESGYGAMTGKFAVVDALCTLAFEGRRAKFFHDELFHALAILNAGDITPELMTGSYAGAMGQPQFMPSAYVKYAVDIDGDGRRDIWHSVPDVFGSIANYLAGSGWVGGESWGQQVIVPDTVAQSTLGRTQTRTLSEWMAMGVRQMGGAPFDRPTDTGAVLRPDGPGGEAFMVYRNFAAIRRYNPSDFYALAVGLLGNEIA,	K_sp_SXCC1_00305_MASQSLKRAGGRGTASGMLVRRRFLHAAAASLAGAGAFGLLPARAAHRHPAAARLAGDYAAFVAGIRREAIRQGLTADAVSHALDLSAPNTQVIARDRNQPEFHLTWAQYRSRVLTQRKIDDGRAAFAARRAILEQQVLTRYDVAAGAVMGIWGLESAYGTITGKFAVVDALCTLAFEGRRAQFFHDELFHALTILNAGDITPELMTGSYAGAMGQPQFMPSAYLKYAVDIDGDGRRDIWHSMPDIFGSIASYLAGSGWVAGETWGQEISVPDSVAQSALGRMQVRTLAQWMQMGITQPGGVPFARPEATGAVLRPDGPGGDAFMVYRNFAAIRRYNPSDFYALAVGLLGNEIT,	K_xylinus_E25_01818_MGGDYAAFLAAVRRDAIRQGLTADAVTRALALSAPNMQVIQRDRNQPEFHLTWAQYRDRVLTPRKIADGRAAFAQQRGILEQQVLTRYDVAPGAVMGIWGLESGYGAMTGKFAVVDALCTLAFEGRRAKFFHDELFHALAILNAGDIAPEFMTGSYAGAMGQPQFMPSAYVKYAVDIDGDGRRDIWHSIPDVFGSIANYLAGSGWVGGESWGQQVVVPDTVAQSTLGRAQTRTLAEWMAMGVRQVGGAPFDRPTDTGAVLRPDGPGARPSWSIVISPRSVAIIHLISMRWPLACWGTKSHDGPCHASRGRAPGWYLPDQGCNAHPTFPSGWGHQPSCIHPGMGGRPPPPSRRRRARRGRTRDPVIPGQQPDRPDRHHRA…	K_europaeus_NBRC_3261_02942_MPARAAHHPGRAVPATGGGDYATFLATVRRDAIRQGLTADAVTRALALSAPNMQVIQRDRNQPEFHLTWAQYRDRVLTARKIADGRAAFAQQRAILEQQVLTRYDVAPGAVMGIWGLESGYGAMTGKFAVVDALCTLAFEGRRAKFFHDELFHALAILNAGDITPELMTGSYAGAMGQPQFMPSAYVKYAVDIDGDGRRDIWHSVPDVFGSIANYLAGSGWVGGESWGQQVIVPDTVAQSTLGRTQTRTLSEWMAMGVRQMGGAPFDRPTDTGAVLRPDGPGGEAFMVYRNFAAIRRYNPSDFYALAVGLLGNEIA,	K_medellinensis_NBRC_3288_01031_MASQSLKRVGGRGTASDMLVRRRLLHAAAASLAGAGASWLLPARAAHRHPAAAAVPPAVDYASFVAGIRSDAIRQGLTADAVSRALDLSAPNMDVIARDRNQPEFRLTWAQYRSRVLTGRKIADGRAAFAAQRAVLEQQVLTRFDVAAGAVMGIWGLESGYGATMGKFAVVDALCTLTFEGRRAQFFHDELFHALAILNAGDITPERMLGSYAGAMGQPQFMPGAYLKYAVDIDGDGRRDIWHSIPDVFGSIASYLAGSGWVAGETWGQEITVPDSVPQSSLGRTQVRTLAEWMHMGISQPGGVPFAQPEAMGAVLRPDGPGGDAFMVYRNFAAIRRYNPSDYYALAVGLLGNAIT,	K_intermedius_TF2_03389_MAMAAAPGCKSDIETGARPWHSIGMLVRRRLLHAAAASIAGAGASWLLPARAAHHHAPATPATGGGTGDYATFLATVRRDAIRQGLTADAVTRALDLSAPNPQVIQRDRTQPEFHLTWAQYRDRVVTQRKIADGRAAFAQQRAILEQQVLTRYDVAPGAVMGIWGLESAYGALTGKFAVVDALCTLAFEGRRAKFFHDELFHALSILNAGDIAPDLMTGSYAGAMGQPQFMPSAYLKYAVDIDGDGRRDIWHSVPDIFGSITNYLAGSGWVGGESWGQQVIVPDTVAQSMLGRTQTRTLAEWMAMGVRQMGGAPFDRPADTGAVLRPDGPGGEAFMVYRNFAAIRRYNPSDFYALAVGLLGNEIA,	K_xylinus_E26_01329_MGGDYAAFLAAVRRDAIRQGLTADAVTRALALSAPNMQVIQRDRNQPEFHLTWAQYRDRVLTPRKIADGRAAFAQQRGILEQQVLTRYDVAPGAVMGIWGLESGYGAMTGKFAVVDALCTLAFEGRRAKFFHDELFHALAILNAGDIAPEFMTGSYAGAMGQPQFMPSAYVKYAVDIDGDGRRDIWHSIPDVFGSIANYLAGSGWVGGESWGQQVVVPDTVAQSTLGRAQTRTLAEWMAMGVRQVGGAPFDRPTDTGAVLRPDGPGGEAFMVYRNFAAIRRYNPSDFYALAVGLLGNEIA,	K_hansenii_JCM_7643_02722_MLVRRTFLLSAVALSTGVIAPALRAGRAYGHAQDYATFVAGVRDDAIRQGLDTGIANRALDLSTPNAQVLRLDRTQPEFHLTWAQYRQRVITPRKIADGRTAVAVQRALLDQALTRYNVAPGAIAGIWGLESAYGTRMGTFGVIDALCTLAYDGRRAKFFHDELMKALHILGMGDIAPEQMIGSYAGAMGQPQFMPSAYLRYAVDMDGDGRRDIWHSTADVFGSIASYLSHSGWIGDEPWGQQVTVPDTLAQAALGRTHTRTLQEWMDAGVRQIDGSAFPRADMRGAILRPDGVGGESFMVYRNFNAIRRYNPSDFYALAVGLLGNEIT,	K_xylinus_BCRC_12334_PROKKA_03360_MGGDYAAFLAAVRRDAIRQGLTADAVTRALALSAPNMQVIQRDRNQPEFHLTWAQYRDRVLTPRKIADGRAAFAQQRGILEQQVLTRYDVAPGAVMGIWGLESGYGAMTGKFAVVDALCTLAFEGRRAKFFHDELFHALAILNAGDIAPEFMTGSYAGAMGQPQFMPSAYVKYAVDIDGDGRRDIWHSIPDVFGSIANYLAGSGWVGGESWGQQVVVPDTVAQSTLGRAQTRTLAEWMAMGVRQVGGAPFDRPTDTGAVLRPDGPGGEAFMVYRNFAAIRRYNPSDFYALAVGLLGNEIA,	K_rhaeticus_AF1_03648_MASQSLKRAGGRGTASGMLVRRRFLHAAAASLAGAGAFGLLPARAAHRHPAAARPAGDYAAFVAGIRREAIRQGLTADAVSQALDLSAPNTQVIARDRNQPEFHLTWAQYRSRVLTQRKIDDGRAAFAARRAILEQQVLTRYDVAAGAVMGIWGLESAYGTITGKFAVVDALCTLAFEGRRAQFFHDELFHALTILNAGDITPELMTGSYAGAMGQPQFMPSAYLKYAVDIDGDGRRDIWHSMPDIFGSIASYLAGSGWVAGETWGQEISVPDSVAQSALGRTQVRTLAQWMQMGITQPGGVPFARPEATGAVLRPDGPGGDAFMVYRNFAAIRRYNPSDFYALAVGLLGNEIT,	K_hansenii_ATCC_23769_02145_MLVRRTFLLSAVALSTGVIAPALRAGRAYGHAQDYATFVAGVRDDAIRQGLDTGIANRALDLSTPNAQVLRLDRTQPEFHLTWAQYRQRVITPRKIADGRTAVAVQRALLDQALTRYNVAPGAIAGIWGLESAYGTRMGTFGVIDALCTLAYDGRRAKFFHDELMKALHILGMGDIAPEQMIGSYAGAMGQPQFMPSAYLRYAVDMDGDGRRDIWHSTADVFGSIASYLSHSGWIGDEPWGQQVTVPDTLAQAALGRTHTRTLQEWMDAGVRQIDGSAFPRADMRGAILRPDGVGGESFMVYRNFNAIRRYNPSDFYALAVGLLGNEIT,	K_hansenii_ATCC_53582_01487_MLVRRTFLLSAVALSTGVIAPALRAGRAYGHAQDYATFVAGVRDDAIRQGLDTGIANRALDLSTPNAQVLRLDRTQPEFHLTWAQYRQRVITARKIADGRTAVAVQRALLDQALTRYNVAPGAIAGIWGLESAYGTRMGTFGVIDALCTLAYDGRRAKFFHDELMKALHILGMGDIAPEQMIGSYAGAMGQPQFMPSAYLRYAVDMDGDGRRDIWHSTADVFGSIASYLSHSGWIGDEPWGQQVTVPDTLAQAALGRTHTRTLQEWMDAGVRQIDGSAFPRADMRGAILRPDGVGGESFMVYRNFNAIRRYNPSDFYALAVGLLGNEIT,	K_xylinus_NBRC_13693_00884_MAMAAGRGCKSDIETGARPWHSIGMLVRRRLLHAAAASIAGAGASWLLPARAAHHHAPARPTTGGGTGDYATFLATVRRDAIRQGLTADAVKRALDLSAPNPQVIQRDRTQPEFHLTWAQYRDRVVTQRKIADGRAAFAQQRTILEQQVLTRYDVAPGAVMGIWGLESAYGALTGKFAVVDALCTLAFEGRRAKFFHDELFHALSILNAGDITPDLMTGSYAGAMGQPQFMPSAYLKYAVDIDGDGRRDIWHSVPDIFGSIANYLAGSGWVGGESWGQQVIVPDSVAQSMLGRTQTRTLAEWMAMGVHQMGGAPFDRPTDTGAVLRPDGPGGEAFMVYRNFAAIRRYNPSDFYALAVGLLGNEIA,
Ortho_gr_57	the_core_genome	the_filtered_set	K_kakiaceti_JCM_25156_00292_MTTVTLGHLDTTVQQASAAAVARVLEAYELEIEYVVAPRAEMAEHMRRGDVDLFVSAWLPEVDAAFLAPDLGMQAFGQLYRPAFGCCVPDAAGTGITSLAELAAAGDAMGREIVAPASVLDRVRQVVATYDLTEAGYTIATRPDAEAFAHAAHVLEKGLPEIIPTWQPSFLHYGSRLIQLEDPKSACGAEQEARILIRSAIRADMDSDLLDELDELTLGNKVVSALDHAMRHDGMSAEAAAEAWQRGRLLPR,	K_intermedius_AF2_01949_MTTVTLGHLDNTLQQASAAAVARVLEAYELEIEYVVATRDDMVEHMRRGDVDLFVSAWLPDVDAAFLAPDLGMEAFGQLYRPAFGWCVPEAAATGIASVAQLAGEGCPIGREIVTPESILDRVRQVVAAYNLTEAGYTIASRPDAEACDHAAHVLAGGLPEIIPTWQPSFLHYGQRLVQLDDPKGAFGAEQDARILLRSAIKGDMDQDLLDELDELTLGNKVVSALDHAMRFDGMSADDAAEAWQRGKLLPR,	K_europaeus_5P3_03021_MTTVTLGHLDNTLQQASAAAVARVLEAYELEIEYVVAVRAEMVEHMRRGDVDLFVSAWLPDVDAAFLAPDLGMEAFGQLYRPAFGWCVPEAAATGITSVAQLAGEGCPIGREIVTPESILDRVRQVVAAYNLTEAGYTIASRPDAEAYDHAAHILAGGLPEIIPTWQPSFLHYGQRLVQLDDPKGAFGAEQDARILLRSAVRADMDQDLLDELDELTLGNKVVSALDHAMRFDGMSADEAAEAWQRGKLLPR,	K_europaeus_LMG_18494_01630_MTTVTLGHLDNTLQQASAAAVARVLEAYELEIEYVVAARAEMVEHMRRGDVDLFVSAWLPDVDAAFLAPDLGMEAFGQLYRPAFGWCVPEAAATGITSVAQLAGEGCPIGREIVTPESILDRVRQVVAAYNLTEAGYTIASRPDAEAYDHAAHILAGGLPEIIPTWQPSFLHYGQRLVQLDDPKGAFGAEQDARILLRSAVRADMDQDLLDELDELTLGNKVVSALDHAMRFDGMSADEAAEAWQRGKLLPR,	K_europaeus_LMG_18890_01961_MTTVTLGHLDNTLQQASAAAVARVLEAYELEIEYVVAVRAEMVEHMRRGDVDLFVSAWLPDVDAAFLAPDLGMEAFGQLYRPAFGWCVPEAAATGITSVAQLAGEGCPIGREIVTPESILDRVRQVVAAYNLTEAGYTIASRPDAEAYDHAAHILAGGLPEIIPTWQPSFLHYGQRLVQLDDPKGAFGAEQDARILLRSAVRADMDQDLLDELDELTLGNKVVSALDHAMRFDGMSADEAAEAWQRGKLLPR,	K_oboediens_174Bp2_02394_MTTVTLGHLDNTLQQASAAAVARVLEAYELEIEYVVAARDEMVEHMRRGDVDLFVSAWLPDVDAAFLAPDLGMEAFGQLYRPAFGWCVPEAAATGITSVAQLAGEGCPIGREIVTPESILDRVRQVVAAYNLTEAGYTIASRPDAEACDHAAHILAGGLPEIIPTWQPSFLHYGQRLVQLDDPKGTFGAEQDARILLRSAIRGDMDQDLLDELDELTLGNKVVSALDHAMRFDGMSADEAAEAWQRGKLLPR,	Ga_diazotrophicus_PAl_5_02845_MTTVTLGHPDTILHAAAAAAVVRVLEAYEMEVEYVTGTRNDLSAAMAAGGIDLFVSAWLPDIDPDWLAPALGMEAFGGLYKPVFGWALPEGSAPYVVTIADLATDDGTVSRNIVTPESVIERVRQGVAAYGLTECGFTLDARPDEDAFQHAAQAIETGEATILPLWQPHFLHHGGRLRLLDDPKAGLGGEQQARLLLRTAARETLDSDLLDELDELTLGNKVVSALDYAMRREGMSADEAAEAWQRGKLLPR,	K_europaeus_CECT_8546_00091_MTTVTLGHLDNTLQQASAAAVARVLEAYELEIEYVVAARAEMVEHMRRGDVDLFVSAWLPDVDAAFLAPDLGMEAFGQLYRPAFGWCVPEAAATGITSVAQLAGEGCPIGREIVTPESILDRVRQVVAAYNLTEAGYTIASRPDAEAYDHAAHILAGGLPEIIPTWQPSFLHYGQRLVQLDDPKGAFGAEQDARILLRSAVRADMDQDLLDELDELTLGNKVVSALDHAMRFDGMSADEAAEAWQRGKLLPR,	K_sp_SXCC1_00723_MTTVTLGHLDNTVQQASAAAVARVLEAYDLEVEYVAASRAGMEAHMRQGDVDLFVSAWLPDVDAGFLAEGLGMEAFGQLYRPAFGWCVPEAAATGITSIAELAAADCPVGREIVAPASVIDLVRQVVAAYNLTEAGYTIAVRPDAEACDHAAQVLENSLPEIIPVWQPSFVHYGQRVVQLEDPKGACGPEQDARILLRSAIRAEMDQDLLDELDELTLGNKVVSALDHAMRTEGMSAEDAAEAWQRGKLLPR,	K_xylinus_E25_00896_MTTVTLGHLDNTLQQASAAAVARVLEAYELEIEYVVAARAEMVEHMRRGDVDLFVSAWLPDVDAAFLAPDLGMEAFGQLYRPAFGWCLPEAAATGITSLAHLAGEGCPVCREIVTPDSILDRVRQVVAAYNLTEAGYTIASRPDAQAYDHAAHILAGGLPEIIPTWQPSFLHYGQRLVQLDDPKGAYGAEQDARILLRSAVRADMDQDLLDELDELTLGNKVVSALDHAMRFDGMSADEAAEAWQRGKLLPR,	K_europaeus_NBRC_3261_03119_MTTVTLGHLDNTLQQASAAAVARVLEAYELEIEYVVAARAKMVEHMRRGDVDLFVSAWLPDVDAAFLAPDLGMEAFGQLYRPAFGWCVPEAAATGITSVAQLAGEGCPIGREIVTPESILDRVRQVVAAYNLTEAGYTIASRPDAEAYDHAAHILAGGLPEIIPTWQPSFLHYGQRLVQLDDPKGAFGAEQDARILLRSAVRADMDQDLLDELDELTLGNKVVSALDHAMRFDGMSADEAAEAWQRGKLLPR,	K_medellinensis_NBRC_3288_00304_MTTVTLGHLDNTVQQASAAAVARVLEAYDLEVEYVAAPRDAMEEHMRRGDVDLFVSAWLPDVDAGFVASGLGMESFGQLYRPTFGFCIPEAAATGITSLAELAAAGCPVGREIVAPDSVIDLVRQVVAAYNLTEAGYTIATRPDAQASDHAAHVLENSLPEIIPVWQPSFVHYGQRVITLEDPKEACGQEQEARILIRSAIRPEMDTDLLDELDELTLGNKVVSALDHAMRTEGMSAEDAAEAWQRGKLLPR,	K_intermedius_TF2_00759_MTTVTLGHLDNTLQQASAAAVARVLEAYELEIEYVVATRDDMVEHMRRGDVDLFVSAWLPDVDAAFLAPDLGMEAFGQLYRPAFGWCVPEAAATGIASVAQLAGEGCPIGREIVTPESILDRVRQVVAAYNLTEAGYTIASRPDAEACDHAAHVLAGGLPEIIPTWQPSFLHYGQRLVQLDDPKGAFGAEQDARILLRSAIKGDMDQDLLDELDELTLGNKVVSALDHAMRFDGMSADDAAEAWQRGKLLPR,	K_xylinus_E26_03248_MTTVTLGHLDNTLQQASAAAVARVLEAYELEIEYVVAARAEMVEHMRRGDVDLFVSAWLPDVDAAFLAPDLGMEAFGQLYRPAFGWCLPEAAATGITSLAHLAGEGCPVCREIVTPDSILDRVRQVVAAYNLTEAGYTIASRPDAQAYDHAAHILAGGLPEIIPTWQPSFLHYGQRLVQLDDPKGAYGAEQDARILLRSAVRADMDQDLLDELDELTLGNKVVSALDHAMRFDGMSADEAAEAWQRGKLLPR,	K_hansenii_JCM_7643_00433_MTSVTLGHLDETLHEATAAAVARVLEAYELEIEYVPATHEALMAHMRNGDIDLFVSAWLPDVDAAYLDPALGMEPLGDLYRPEFGWYLPTAAAMGLTSIAELAADGHDVNREIVAAQSVLDRVRQGVAAYNLTEHGFTIAARPDAEAMQYADQAIKAGEPAVIALWQPNFLHYGSTSLTPLLDPKGALGTAQTARMLVRRAVRADLDSDMLDELDELTLGNKVVSALDHAMRVEDMSADAAAEAWQRGKLLPR,	K_xylinus_BCRC_12334_PROKKA_00999_MTTVTLGHLDNTLQQASAAAVARVLEAYELEIEYVVAARAEMVEHMRRGDVDLFVSAWLPDVDAAFLAPDLGMEAFGQLYRPAFGWCLPEAAATGITSLAHLAGEGCPVCREIVTPDSILDRVRQVVAAYNLTEAGYTIASRPDAQAYDHAAHILAGGLPEIIPTWQPSFLHYGQRLVQLDDPKGAYGAEQDARILLRSAVRADMDQDLLDELDELTLGNKVVSALDHAMRFDGMSADEAAEAWQRGKLLPR,	K_rhaeticus_AF1_02927_MTTVTLGHLDNTVQQASAAAVARVLEAYDLEVEYVAASRAGMEAHMRQGDVDLFVSAWLPDVDAGFLAEGLGMEAFGQLYRPAFGWCVPEAAATGITSIAELAAADCPVGREIVAPASVIDLVRQIVAAYNLTEAGYTIAVRPDAEACDHAAQVLENSLPEIIPVWQPSFVHYGQRVVQLEDPKGACGPEQDARILLRSAIRAEIDQDLLDELDELTLGNKVVSALDHAMRTEGMSAEDAAEAWQRGKLLPR,	K_hansenii_ATCC_23769_01107_MTSVTLGHLDETLHEATAAAVARVLEAYELEIEYVPATHEALMAHMRNGDIDLFVSAWLPDVDAAYLDPALGMEPLGDLYRPEFGWYLPTAAAMGLTSIAELAADGHDVNREIVAAQSVLDRVRQGVAAYNLTEHGFTIAARPDAEAMQYADQAIKAGEPAVIALWQPNFLHYGSTSLTPLLDPKGALGTAQTARMLVRRAVRADLDSDMLDELDELTLGNKVVSALDHAMRVEDMSADAAAEAWQRGKLLPR,	K_hansenii_ATCC_53582_00135_MTSVTLGHLDETLHEATAAAVARVLEAYELEIEYVPATHEALMAHMRNGDIDLFVSAWLPDVDAAYLDPALGMEPLGDLYRPEFGWYLPTAAATGLTSIAELAADGHDVNREIVAAQSVLDRVRQGVAAYNLTEHGFTIAARPDAEAMQYADQAIKAGEPAVIALWQPNFLHYGSTSLTPLLDPKGALGTAQTARMLVRRAVRADLDSDMLDELDELTLGNKVVSALDHAMRVEDMSADAAAEAWQRGKLLPR,	K_xylinus_NBRC_13693_02999_MTTVTLGHLDNTLQQASAAAVARVLEAYELEIEYVVSARDEMVEHMRRGDVDLFVSAWLPDVDAAFLAPDLGMEAFGQLYRPAFGWCVPEAAATGITSVAQLAGEGCPIGREIVTPESILDRVRQVVAAYNLTEAGYTIASRPDAEACDHAAHILAGGLPEIIPTWQPSFLHYGQRLVQLDDPKGTFGAEQDARILLRSAIRGDMDQDLLDELDELTLGNKVVSALDHAMRFDGMSADEAAEAWQRGKLLPR,
Ortho_gr_58	the_core_genome	the_filtered_set	K_kakiaceti_JCM_25156_00294_MAVERTLSILKPDATRRNLTGKINAVFEEHGLRIVAQKRIQLTPATAGAFYAVHKERPFYNDLVSFMISGPVVVQVLEGENAVTKNRDVMGATDPKKAEAHTIRAKFAESIEANSVHGSDSWKMRRTKSRSSSPVPKSCPDPGGLDAGWGLWPHF,	K_intermedius_AF2_02219_MAVERTLSIIKPDATRRNLTGKINAVFEGNGLRIVAQKRIQLTKATAGAFYEVHKERPFYNDLVSFMISGPVVVQVLEGENAVLKNREVMGATDPKKAEAHTIRAQFAESIEANSVHGSDSLENAKNEIAFFFAGTEILP,	K_europaeus_5P3_03392_MAVERTLSIIKPDATRRNLTGKINAVFEGNGLRIVAQKRIQLTKATAGAFYEVHKERPFYNDLVSFMISGPVVVQVLEGENAVLKNREVMGATDPKKAEAHTIRAQFAESIEANSVHGSDSLENAKNEIAFFFAGTEILP,	K_europaeus_LMG_18494_02966_MAVERTLSIIKPDATRRNLTGKINAVFEGNGLRIVAQKRIQLTKATAGAFYEVHKERPFYNDLVSFMISGPVVVQVLEGENAVLKNREVMGATDPKKAEAHTIRAQFAESIEANSVHGSDSLENAKNEIAFFFAGTEILP,	K_europaeus_LMG_18890_03753_MAVERTLSIIKPDATRRNLTGKINAVFEGNGLRIVAQKRIQLTKATAGAFYEVHKERPFYNDLVSFMISGPVVVQVLEGENAVLKNREVMGATDPKKAEAHTIRAQFAESIEANSVHGSDSLENAKNEIAFFFAGTEILP,	K_oboediens_174Bp2_02554_MAVERTLSIIKPDATRRNLTGKINAVFEGNGLRIVAQKRIQLTKATAGAFYEVHKERPFYNDLVSFMISGPVVVQVLEGENAVLKNREVMGATDPKKAEAHTIRAQFAESIEANSVHGSDSLENAKNEISFFFAGTEILP,	Ga_diazotrophicus_PAl_5_01955_MATERTLSIIKPDATRRNLTGKINAVFEDAGLRIVAQKRVQLSEAEAGAFYAVHKDRPFYGELVSFMVSGPVVLQVLEGENAVLKHRDVMGATDPKKAAPGTVRAQFAESIEANSVHGSDSLENANTEIAFFFAQTEILP,	K_europaeus_CECT_8546_01411_MAVERTLSIIKPDATRRNLTGKINAVFEGNGLRIVAQKRIQLTKATAGAFYEVHKERPFYNDLVSFMISGPVVVQVLEGENAVLKNREVMGATDPKKAEAHTIRAQFAESIEANSVHGSDSLENAKNEIAFFFAGTEILP,	K_sp_SXCC1_01360_MAVERTLSIIKPDATRRNLTGKINAVFEGNGLRIVAQKRIQLTKATAGAFYEVHKERPFYNDLVSFMISGPVVVQVLEGEGAVLKNREVMGATDPKKAEAHTIRAQFAESIEANSVHGSDSLENAKNEIAFFFAGTEILP,	K_xylinus_E25_00622_MAVERTLSIIKPDATRRNLTGKINAVFEGNGLRIVAQKRIQLTKATAGAFYEVHKERPFYNDLVSFMISGPVVVQVLEGENAVLKNREVMGATDPKKAEAHTIRAQFAESIEANSVHGSDSLENAKNEISFFFAGTEILP,	K_europaeus_NBRC_3261_01677_MAVERTLSIIKPDATRRNLTGKINAVFEGNGLRIVAQKRIQLTKATAGAFYEVHKERPFYNDLVSFMISGPVVVQVLEGENAVLKNREVMGATDPKKAEAHTIRAQFAESIEANSVHGSDSLENAKNEIAFFFAGTEILP,	K_medellinensis_NBRC_3288_03129_MAVERTLSIIKPDATRRNLTGKINAVFEGNGLRIVAQKRIQLTKATAGAFYEVHKERPFYNDLVSFMISGPVVVQVLEGEGAVLKNREVMGATDPKKAEAHTIRAQFAESIEANSVHGSDSLENAKNEISFFFAGTEILP,	K_intermedius_TF2_03143_MAVERTLSIIKPDATRRNLTGKINAVFEGNGLRIVAQKRIQLTKATAGAFYEVHKERPFYNDLVSFMISGPVVVQVLEGENAVLKNREVMGATDPKKAEAHTIRAQFAESIEANSVHGSDSLENAKNEIAFFFAGTEILP,	K_xylinus_E26_00895_MAVERTLSIIKPDATRRNLTGKINAVFEGNGLRIVAQKRIQLTKATAGAFYEVHKERPFYNDLVSFMISGPVVVQVLEGENAVLKNREVMGATDPKKAEAHTIRAQFAESIEANSVHGSDSLENAKNEISFFFAGTEILP,	K_hansenii_JCM_7643_02936_MAVERTLSIIKPDATRRNLTGKINAVFEDAGLRIVAQKRIQLTPATAGAFYEVHKERPFYNDLVSFMVSGPVVVQVLQGENAVAKNREVMGATDPKKAEAHTIRAQFAESIEANSVHGSDSLENAKNEISFFFAGTEILA,	K_xylinus_BCRC_12334_PROKKA_01758_MAVERTLSIIKPDATRRNLTGKINAVFEGNGLRIVAQKRIQLTKATAGAFYEVHKERPFYNDLVSFMISGPVVVQVLEGENAVLKNREVMGATDPKKAEAHTIRAQFAESIEANSVHGSDSLENAKNEISFFFAGTEILP,	K_rhaeticus_AF1_02309_MAVERTLSIIKPDATRRNLTGKINAVFEGNGLRIVAQKRIQLTKATAGAFYEVHKERPFYNDLVSFMISGPVVVQVLEGEGAVLKNREVMGATDPKKAEAHTIRAQFAESIEANSVHGSDSLENAKNEIAFFFAGTEILP,	K_hansenii_ATCC_23769_00998_MAVERTLSIIKPDATRRNLTGKINAVFEDAGLRIVAQKRIQLTPATAGAFYEVHKERPFYNDLVSFMVSGPVVVQVLQGENAVAKNREVMGATDPKKAEAHTIRAQFAESIEANSVHGSDSLENAKNEISFFFAGTEILA,	K_hansenii_ATCC_53582_00747_MAVERTLSIIKPDATRRNLTGKINAVFEDAGLRIVAQKRIQLTPATAGAFYEVHKERPFYNDLVSFMVSGPVVVQVLQGENAVAKNREVMGATDPKKAEAHTIRAQFAESIEANSVHGSDSLENAKNEISFFFAGTEILA,	K_xylinus_NBRC_13693_02889_MAVERTLSIIKPDATRRNLTGKINAVFEGNGLRIVAQKRIQLTKATAGAFYEVHKERPFYNDLVSFMISGPVVVQVLEGENAVLKNREVMGATDPKKAEAHTIRAQFAESIEANSVHGSDSLENAKNEISFFFAGTEILP,
Ortho_gr_59	the_core_genome	the_filtered_set	K_kakiaceti_JCM_25156_00299_MCHSLAPNGPSFIGPDLFGVFGTHVGDIPGYEFSEALKAHKDETWTNATLSAWLAGPSDYAPGTKMSFPGIASETDRADLIAYLRSLHAETP,	K_intermedius_AF2_02501_MDSVRLNQIGAACLFAALAVGASWGVAHTAVPEPTPAKPGVAVPHPAAPAGASIDDLVARASVEKGHAIADRQCAMCHSLAPQGPAIIGPALFGVVGTHVGDIPGYEFSDALKAHKDETWNNATLSTWLKSPADYAPGTKMSFPGLESETERADLIAYLNSLKPEPQ,	K_europaeus_5P3_02418_MDSVRLNQIGAACLCAALAVGASWGIAHTAVPEQIPAKPGVAIPHPVAPAGASIDDLVARASVEKGHAIADRQCAMCHSMAPQGPAIIGPGLFGVVGTHVGDIPGYEFSDALKAHKDETWTNTTLSAWLKSPAEYASGTKMSFPGIASETERADVIAYLNSLKPEAH,	K_europaeus_LMG_18494_02908_MDSVRLNQIGAACLCAALAVGASWGIAHTAVPEQIPAKPGVAIPHPVAPAGASIDDLVARASVEKGHAIADRQCAMCHSMAPQGPAIIGPGLFGVVGTHVGDIPGYEFSDALKAHKDETWTNTTLSAWLKSPAEYASGTKMSFPGIASETERADVIAYLNSLKPEAH,	K_europaeus_LMG_18890_03603_MDSVRLNQIGAACLCAALAVGASWGIAHTAVPEQIPAKPGVAIPHPVAPAGASIDDLVARASVEKGHAIADRQCAMCHSMAPQGPAIIGPGLFGVVGTHVGDIPGYEFSDALKAHKDETWTNTTLSAWLKSPAEYASGTKMSFPGIASETERADVIAYLNSLKPEAH,	K_oboediens_174Bp2_03370_MDSVRLNQIGAACLFAALAVGASWGVAHTAVPEPVPAKPGVAIPHPAAPAGASIDDLVARASVEKGHAIADRQCAMCHSLAPQGPSIIGPALFGVVGTHVGDIPGYEFSDALKTHKDETWNNTTLSTWLKSPADYAPGTKMSFPGIESETERADLIAYLNSLKPEPR,	Ga_diazotrophicus_PAl_5_01820_MDSKDVNRIGAAILVAALALGASAWAGYVAIPSGTPGHPAFVLPQPAVAADASGPAAAPPSIADAVAHADPKAGQALAARMCAMCHSFAKDGPAMIGPDLYGVPGTAIGDMPGYEFSAALAAHKAERWTDDALSSWLEGPGRFAPGTRMAFPGVADAADRAAIIAFLHTLSDGAH,	K_europaeus_CECT_8546_00595_MDSVRLNQIGAACLCAALAVGASWGIAHTAVPEQIPAKPGVAIPHPVAPAGASIDDLVARASVEKGHAIADRQCAMCHSMAPQGPAIIGPGLFGVVGTHVGDIPGYEFSDALKAHKDETWINTTLSAWLKSPAEYASGTKMSFPGIASETERADVIAYLNSLKPEAH,	K_sp_SXCC1_00156_MDSVRLNQLGAACLIAVLAVGASWGIAHTAVPEPLPARPGVAIPRPPAARQGPSIDELVARASVDRGHGIAERQCAMCHSMAPGGPAIIGPDLYGVVGTHVGDIPGYEFSDALKAHRDETWTSTTLSAWLKGPAEYAPGTKMSFPGIESDTDRADVIAYLRSLHPEKPE,	K_xylinus_E25_01646_MDSVRLNQIGAACLCAAVAVGASWGIAHTAVPEQVPAKPGVAIPHPAAPAGASIDDLVARASVEKGHAIADRQCAMCHSMAPQGPAIIGPGLFGVVGTHMGDIPGYEFSDALKAHKDETWTNATLSAWLKSPAEYASGTKMSFPGITSETERADVIAYLNSLRPETH,	K_europaeus_NBRC_3261_02328_MDSVRLNQIGAACLCAALAVGASWGIAHTAVPEQIPAKPGVAIPHPVAPAGASIDDLVARASVEKGHAIADRQCAMCHSMAPQGPAIIGPGLFGVVGTHVGDIPGYEFSDALKAHKDETWTNTTLSAWLKSPAEYASGTKMSFPGIASETERADVIAYLNSLKPEAH,	K_medellinensis_NBRC_3288_00860_MDSVKLNQIGVACLIAALAVGAGWGIAHTAVPEPLPARPGVAIPHPVAPSGASIDDLVAKASVDKGRAIAERQCAMCHSLAPGGPSIIGPNLFGVTGTHIGDIPGYDFSDALRAHKDETWTSTTLSNWLKGPADYAPGTKMSFPGIASDTDRADVIAYLRSLQPETP,	K_intermedius_TF2_01976_MDSVRLNQIGAACLFAALAVGASWGVAHTAVPEPTPAKPGVAVPHPAAPAGASIDDLVARASVEKGHAIADRQCAMCHSLAPQGPAIIGPALFGVVGTHVGDIPGYEFSDALKAHKDETWNNATLSTWLKSPADYAPGTKMSFPGLESETERADLIAYLNSLKPEPQ,	K_xylinus_E26_01679_MDSVRLNQIGAACLCAAVAVGASWGIAHTAVPEQVPAKPGVAIPHPAAPAGASIDDLVARASVEKGHAIADRQCAMCHSMAPQGPAIIGPGLFGVVGTHMGDIPGYEFSDALKAHKDETWTNATLSAWLKSPAEYASGTKMSFPGITSETERADVIAYLNSLRPETH,	K_hansenii_JCM_7643_01265_MNSMRVNQVGAAFLIAAVAFGGSWGMGNLLVPHRAAAQTAVPMPQSTPDDGQDPPIETLLAHADAAKGHEIADHQCAMCHSFAPHGPSIIGPDLFGVMGTHIGDIPDYEFSEALSAHKKDVWTPALLAEWLKKPDAFAPGTKMAFPGITSATDRANLVAYIQTLVEEKN,	K_xylinus_BCRC_12334_PROKKA_01280_MDSVRLNQIGAACLCAAVAVGASWGIAHTAVPEQVPAKPGVAIPHPAAPAGASIDDLVARASVEKGHAIADRQCAMCHSMAPQGPAIIGPGLFGVVGTHMGDIPGYEFSDALKAHKDETWTNATLSAWLKSPAEYASGTKMSFPGITSETERADVIAYLNSLRPETH,	K_rhaeticus_AF1_00880_MDSVRLNQLGAACLIAVLVVGASWGIAHTAVPEPLPARPGVAIPRPPAARQGPSIDELVARASVDRGHGIAERQCAMCHSMAPGGPAIIGPDLYGVVGTHVGDIPGYEFSDALKAHRDETWTSTTLSAWLKGPAEYAPGTKMSFPGIESDTDRADVIAYLRSLHPEKPE,	K_hansenii_ATCC_23769_01938_MNSMRVNQVGAAFLIAAVAFGGSWGMGNLLVPHRAAAQTAVPMPQSTPDDGQDPPIETLLAHADAAKGHEIADHQCAMCHSFAPHGPSIIGPDLFGVMGTHIGDIPDYEFSEALSAHKKDVWTPALLAEWLKKPDAFAPGTKMAFPGITSATDRANLVAYIQTLVEEKN,	K_hansenii_ATCC_53582_01917_MNSMRVNQVGAAFLIAAVAFGGSWGLGNLLVPHRAAAQTAVPMPQSTPDDGQDPPIETLLAHADAAKGHEIADHQCAMCHSFAPHGPSIIGPDLFGVMGTHIGDIPDYEFSEALSARKKDVWTPALLAEWLKKPDAFAPGTKMAFPGITSATDRANLVAYIQTLVEEKN,	K_xylinus_NBRC_13693_01313_MDSVRLNQIGAACLFAALAVGASWGVAHTAVPEPVPAKPGVAIPHPAAPAGASIDDLVARASVEKGHAIADRQCAMCHSLAPQGPSIIGPALFGVVGTHVGDIPGYEFSDALKTHKDETWNNTTLSTWLKSPADYAPGTKMSFPGIESETERADLIAYLNSLKPEPR,
Ortho_gr_60	the_core_genome	the_filtered_set	K_kakiaceti_JCM_25156_00300_MTNPVAAVPAALMESVVRGWRDLSTRLVQVGRDRPEGGAGIFVNPPVTRGSTVLFSSLEAMDAAGQRRYDDELIYGAMGTPVQHRLEQAIAEIDGGRYGQIVPSGLAGCALPFLAYVSAGDHCLLSDSVYGPTRRFADRVLRRFGVEVTYFPPLADEDDLRALVRPTTRVIYAESPGSHSFEVQDIPMLGRLAASIGARLIVDNTWGIGLFDPFAAGAHVSVQALTKYPAGHSDTIIGAVSVASEQDWRLLRDTAIQTGQTAGPDDCC,	K_intermedius_AF2_01510_MTDPMALVPSDLLERVTRGWRDMSTRLVQLGRDRPEGNRGVFVNPAAERGSTVLFSSLEAMDRAGHGRYGPELIYGAMGSPIQHRLEAVIAEIEGGAQAQVVPSGLAACTLPLLAYLGAGDHCLLSDSVYGPTRRFADRVLRRFGVEVTYFPPMAAEGDLQALVQPNTRLIFAESPGSHSFEVQDIPMLGRLAARAGARLVVDNTWGIGLFNPFAHGAHVSVQALTKYAAGHSDTIIGAVTVASDADWRPLRDTAIQAGQTAGPDDCWLTLRGLRTMGARQERQAATALGVALWLQSRPEVSRVLHPALPSCPGHEYWARDFSGASSLFGVVFDPAFTQADMTAMIDGLSYFGIGASWGGYESLVLPTSGGISRS…	K_europaeus_5P3_02446_MTDPMALVPPDLLERVVRGWRDMSTRLVQMGRDRPEGDRGIFVNPAAERGSTVLFSSLEAMDRAGHGRYGPELIYGAMGSPIQHRLEAVIAEIEGGTHAQVVPSGLAACTLPLLAYLQAGDHCLLSDSVYGPTRRFADRVLRRFGVDVTYFPPMATETELQALVRPDTRLVFAESPGSHSFEVQDIPMLGRLAARAGARLVVDNTWGIGLFNPFAHGGHVSVQALTKYASGHSDTIIGAVTVASDADWRPLRDTAIQAGQTAGPDDCWLTLRGLRTMGARLERQAATALGVALWLRSRPEVHRVLHPALPSCPGHEYWARDFSGASSLFGVVFDAGFTTADMTAMIDGLQHFGIGASWGGYESLVLPTTGGISRSCL…	K_europaeus_LMG_18494_02709_MTDPMALVPPDLLERVVRGWRDMSTRLVQMGRDRPEGDRGVFVNPAAERGSTVLFSSLEAMDRAGHGRYGPELIYGAMGSPIQHRLEAVIAEIEGGTHAQVVPSGLAACTLPLLAYLQAGDHCLLSDSVYGPTRRFADRVLRRFGVDVTYFPPMATETELQALVRPDTRLVFAESPGSHSFEVQDIPMLGRLAARAGARLVVDNTWGIGLFNPFAHGAHVSVQALTKYAAGHSDTIIGAVTVASDADWRPLRDTAIQAGQTAGPDDCWLTLRGLRTMGARLERQAATALGVALWLQSRPEVHRVLHPALPSCPGHEYWARDFSGASSLFGVVFDAGFTTADMTAMIDGLQHFGIGASWGGYESLVLPTTGG…	K_europaeus_LMG_18890_02733_MTDPMALVPPDLLERVVRGWRDMSTRLVQMGRDRPEGDRGVFVNPAAERGSTVLFSSLEAMDRAGHGRYGPELIYGAMGSPIQHRLEAVIAEIEGGTHAQVVPSGLAACTLPLLAYLQAGDHCLLSDSVYGPTRRFADRVLRRFGVDVTYFPPMATETELQALVRPDTRLVFAESPGSHSFEVQDIPMLGRLAARAGARLVVDNTWGIGLFNPFAHGAHVSVQALTKYAAGHSDTIIGAVTVASDADWRPLRDTAIQAGQTAGPDDCWLTLRGLRTMGARLERQAATALGVALWLQSRPEVHRVLHPALPSCPGHEYWARDFSGASSLFGVVFDAGFTTADMTAMIDGLQHFGIGASWGGYESLVLPTTGG…	K_oboediens_174Bp2_02666_MTDPMALVPPDLLERVTRGWRDMSTRLVQLGRDRPEGDRGVFVNPAAERGSTVLFSSLEAMDRAGHGRYGPELIYGAMGSPIQHRLEAVIAEIEGGTQAQVVPSGLAACTLPLLAYLGAGDHCLLSDSVYGPTRRFADRVLRRFGVEVTYFPPMATEGDLQALLQPNTRLIFAESPGSHSFEVQDIPMMGRLAARARARLVVDNTWGIGLFNPFAHGAHVSVQALTKYAAGHSDTIIGAVTVASDADWRPLRDTAIQAGQTAGPDDCWLTLRGLRTMGARQERQAATALGVAMWLQSRPEVSRVLHPALPSCPGHEYWARDFSGASSLFGVVFDPAFTQADMTAMIDGLSHFGIGASWGGYESLVLPTSGGISR…	Ga_diazotrophicus_PAl_5_01911_MTDRQALHHAVSRGWRHMGTTLVHLARDLPPAAEGTLVNPASTRGSTVLFPTVADMNRNGTRRYDHELIYGAMGTPIQHQLESAIAALEGARHTQVVSSGLAACSTPLLAFLGKNGHCLIPDSVYGPTRRFANTVLRRFGVETTYYPPMIDADGLRAAMRPNTQVVFAESPGSHTFEVQDIRMIADIAHEHGARMMLDNTWGIGVFQPFDHGVDISIQALTKYPAGHSDSIIGAVSVADEQDWQALRDTSIQLGQVAGPDDCWLTLRGLRTMGARLERQSRAAIDIALWLSDRPEVARVLHPALPSCPGHEIWRRDYTGASALFGVVFQPEYDAAAMTAMIDSLALFGIGASWGGYESLVLPTTGGITR…	K_europaeus_CECT_8546_02621_MTDPMALVPPDLLERVVRGWRDMSTRLVQMGRDRPEGDRGVFVNPAAERGSTVLFSSLEAMDRAGHGRYGPELIYGAMGSPIQHRLEAVIAEIEGGTHAQVVPSGLAACTLPLLAYLQAGDHCLLSDSVYGPTRRFADRVLRRFGVDVTYFPPMATETELQALVRPDTRLVFAESPGSHSFEVQDIPMLGRLAARAGARLVVDNTWGIGLFNPFAHGAHVSVQALTKYAAGHSDTIIGAVTVASDADWRPLRDTAIQAGQTAGPDDCWLTLRGLRTMGARLERQAATALGVALWLQSRPEVHRVLHPALPSCPGHEYWARDFSGASSLFGVVFDAGFTTADMTAMIDGLQHFGIGASWGGYESLVLPTTGG…	K_sp_SXCC1_00274_MNVSIPPVPESLLESVVRGWRALSTRLVQLGRDVPEGGQGLFVNPPVTRGSTVLFSSLEAMETAGRNRYDHELIYGAMGTPVQYRLEQAVAAIEGGTHAQVVPSGLAACTLPLLAYLEAGDHCLLSDSVYGPTRRFAEKVLRRFGVETSYFPPMADEAALRALIRPDTRVIFAESPGSHSFEVQDVALLARLARGAGARLVVDNTWGIGLFSPLAHGAHASVQALTKYAAGHSDAIIGAVSVADPRDWQPLRDAAIQMGQLAGPDDCWLTLRGLRTMGARQERQAASALAVALWLQGRPEVARVLHPALPSCPGHDCWKRDFSGASSLFGVVFDPGFDESDLTCMIDGLTHFGIGASWGGYESLVLPTTGGITRAMPSVTHG…	K_xylinus_E25_01862_MTDPMALVPPDLLERVVRGWRDMATRLVQMGRDHPEGDRGVFVNPAAGRGSTVLFASLEAMDRAGHGRYGPELIYGAMGTPIQHRLEAVIAEIEGGAHTQVVPSGLAACTLPLLAYLAAGDHCLLSDSVYGPTRRFADRVLRRFGVEVTYFPPMAGEEELQALVRPNTRLVFAESPGSHSFEVQDVPMLGRLAARIGARLVVDNTWGIGLFNPFAHGAHVSVQALTKYPAGHSDTIIGAVTVASDADWRPLRDTAIQAGQTAGPDDCWLTLRGLRTMGARLERQAATALGVALWLQSRPEVHRVLHPALPSCPGHAYWARDFSGASSLFGVVFDAGFTQADLTAMIDGLRHFGIGASWGGYESLVLPTTGGISRSCPSV…	K_europaeus_NBRC_3261_03033_MTDPMALVPPDLLERVVRGWRDMSTRLVQMGRDRPEGDRGVFVNPAAERGSTVLFSSLEAMDRAGHGRYGPELIYGAMGSPIQHRLEAVIAEIEGGTHAQVVPSGLAACTLPLLAYLQAGDHCLLSDSVYGPTRRFADRVLRRFGVDVTYFPPMATETELQALVRPDTRLVFAESPGSHSFEVQDIPMLGRLAARAGARLVVDNTWGIGLFNPFAHGAHVSVQALTKYAAGHSDTIIGAVTVASDADWRPLRDTAIQAGQTAGPDDCWLTLRGLRTMGARLERQAATALGLALWLQSRPEVHRVLHPALPSCPGHEYWARDFSGASSLFGVVFDAGFTTADMTAMIDGLQHFGIGASWGGYESLVLPTTGG…	K_medellinensis_NBRC_3288_01054_MAVSIPPVPEALLGRVVRGWRDLSTRLVQLGRDAPHGGQGLFVNPPVTRGSTVLFSSLEAMEAAGRNRYDHELIYGAMGTPVQYRLEQAVAAIEGGTHAQVVPSGLAACTLPLMAYLGAGDHCLLSDSVYGPTRRFAEKVLRRFGVEVSYFPPMADEATLRALLRPNTRLLFAESPGSHSFEVQDVDLLGRLARGVGARLVVDNTWGIGLFSPFAHGAHASVQALTKYAAGHSDAIIGAVSVADPRDWQPLRDTAIQMGQLAGPDDCWLTLRGLRTMGARQERQAASALAVALWLQGRPEVARVLHPALPSCPGHEYWLRDFSGASSLFGVVFDPAFGESDLTTMIDGLAHFGIGASWGGYESLVLP…	K_intermedius_TF2_03410_MTDPMALVPSDLLERVTRGWRDMSTRLVQLGRDRPEGNRGVFVNPAAERGSTVLFSSLEAMDRAGHGRYGPELIYGAMGSPIQHRLEAVIAEIEGGAQAQVVPSGLAACTLPLLAYLGAGDHCLLSDSVYGPTRRFADRVLRRFGVEVTYFPPMAAEGDLQALVQPNTRLIFAESPGSHSFEVQDIPMLGRLAARAGARLVVDNTWGIGLFNPFAHGAHVSVQALTKYAAGHSDTIIGAVTVASDADWRPLRDTAIQAGQTAGPDDCWLTLRGLRTMGARQERQAATALGVALWLQSRPEVSRVLHPALPSCPGHEYWARDFSGASSLFGVVFDPAFTQADMTAMIDGLSYFGIGASWGGYESLVLPTSGGISRS…	K_xylinus_E26_01150_MTDPMALVPPDLLERVVRGWRDMATRLVQMGRDHPEGDRGVFVNPAAGRGSTVLFASLEAMDRAGHGRYGPELIYGAMGTPIQHRLEAVIAEIEGGAHTQVVPSGLAACTLPLLAYLAAGDHCLLSDSVYGPTRRFADRVLRRFGVEVTYFPPMAGEEELQALVRPNTRLVFAESPGSHSFEVQDVPMLGRLAARIGARLVVDNTWGIGLFNPFAHGAHVSVQALTKYPAGHSDTIIGAVTVASDADWRPLRDTAIQAGQTAGPDDCWLTLRGLRTMGARLERQAATALGVALWLQSRPEVHRVLHPALPSCPGHAYWARDFSGASSLFGVVFDAGFTQADLTAMIDGLRHFGIGASWGGYESLVLPTTGGISRSCPSV…	K_hansenii_JCM_7643_02300_MDHENLRHAVSRGWRDMASLAVRVARDAPVDGQGVFVNPAVARGSTVLFSSLEAMEKAGHKRYGDELIYGAMGTPLQHRLEHAIATIEGATHTQIAPSGLAACTLPLLAFLDSGSHCLMSDSVYGPMRRFAEKVMRRFGVDITYFPPCASEEELQRLWRTETKAIFTESPGSHSFEVQDIPMMARVAHGHGARLIVDNTWGIGIFQPFRHGADISIQALTKYPAGHADTIIGAVSTANEADWHLLRDTAIQTGQVAGPDDCALTLRGIRTLPVRQERQSQSAIDVALWLQSRAEVSRVLHPALPSCPGHEFWKRDFSGASSLFGVVLRPDFTLPQMQHMIDSLQMFGIGASWGGYESLILPTTRGITRSCDSV…	K_xylinus_BCRC_12334_PROKKA_01439_MTDPMALVPPDLLERVVRGWRDMATRLVQMGRDHPEGDRGVFVNPAAGRGSTVLFASLEAMDRAGHGRYGPELIYGAMGTPIQHRLEAVIAEIEGGAHTQVVPSGLAACTLPLLAYLAAGDHCLLSDSVYGPTRRFADRVLRRFGVEVTYFPPMAGEEELQALVRPNTRLVFAESPGSHSFEVQDVPMLGRLAARIGARLVVDNTWGIGLFNPFAHGAHVSVQALTKYPAGHSDTIIGAVTVASDADWRPLRDTAIQAGQTAGPDDCWLTLRGLRTMGARLERQAATALGVALWLQSRPEVHRVLHPALPSCPGHAYWARDFSGASSLFGVVFDAGFTQADLTAMIDGLRHFGIGASWGGYESLV…	K_rhaeticus_AF1_01497_MNVSIPPVPESLLESVVRGWRALSTRLVQLGRDVPEGGQGLFVNPPVTRGSTVLFSSLEAMETAGRNRYDHELIYGAMGTPVQYRLEQAVAAIEGGTHAQVVPSGLAACTLPLLAYLEAGDHCLLSDSVYGPTRRFAEKVLRRFGVETSYFPPMADEAALRALIRPDTRVIFAESPGSHSFEVQDVALLARLARGAGARLVVDNTWGIGLFSPLAHGAHASVQALTKYAAGHSDAIIGAVSVADPRDWQPLRDAAIQMGQLAGPDDCWLTLRGLRTMGARQERQAASALAVALWLQGRPEVARVLHPALPSCPGHDCWKRDFSGASSLFGVVFDPGFDESDLTCMIDGLAHFGIGASWGGYESLVLPTTGGITRAMP…	K_hansenii_ATCC_23769_02025_MDHENLRHAVSRGWRDMASLAVRVARDAPVDGQGVFVNPAVARGSTVLFSSLEAMEKAGHKRYGDELIYGAMGTPLQHRLEHAIATIEGATHTQIAPSGLAACTLPLLAFLDSGSHCLMSDSVYGPMRRFAEKVMRRFGVDITYFPPCASEEELQRLWRTETKAIFTESPGSHSFEVQDIPMMARVAHGHGARLIVDNTWGIGIFQPFRHGADISIQALTKYPAGHADTIIGAVSTANEADWHLLRDTAIQTGQVAGPDDCALTLRGIRTLPVRQERQSQSAIDVALWLQSRAEVSRVLHPALPSCPGHEFWKRDFSGASSLFGVVLRPDFTLPQMQHMIDSLQMFGIGASWGGYESLILPTTRGITRSCD…	K_hansenii_ATCC_53582_02271_MASLAVRVARDAPVDGQGVFVNPAVARGSTVLFSSLEAMENAGHKRYGDELIYGAMGTPLQHRLEHAIATIEGATHTQIAPSGLAACTLPLLAFLDSGSHCLMSDSVYGPMRRFAEKVMRRFGVDITYFPPCASEEELQRLWRTETKAIFTESPGSHSFEVQDIPMMARVAHGHGARLIVDNTWGIGIFQPFRHGADISIQALTKYPAGHADTIIGAVSTANEADWHLLRDTAIQTGQVAGPDDCALTLRGIRTLPVRQERQSQSAIDVALWLQSRAEVSRVLHPALPSCPGHEFWKRDFSGASSLFGVVLRPDFTLPQMQHMIDSLQMFGIGASWGGYESLILPTTQGITRSCDSVTQAGPTFRIHIGLE…	K_xylinus_NBRC_13693_00910_MTDPMALVPPDLLERVTRGWRDMSTRLVQLGRDRPEGDRGVFVNPAAERGSTVLFSSLEAMDRAGHGRYGPELIYGAMGSPIQHRLEAVIAEIEGGTQAQVVPSGLAACTLPLLAYLGAGDHCLLSDSVYGPTRRFADRVLRRFGVEVTYFPPMATEGELQALVQPNTRLIFAESPGSHSFEVQDIPMMGRLAARARARLVVDNTWGIGLFNPFAHGAHVSVQALTKYAAGHSDTIIGAVTVASDADWRPLRDTAIQAGQTAGPDDCWLTLRGLRTMGARQERQAATALGVAMWLQSRPEVSRVLHPALPSCPGHEYWARDFSGASSLFGVVFDPAFTQADMTAMIDGLSHFGIGASWGGYESLVLPTSGGI…
Ortho_gr_61	the_core_genome	the_filtered_set	K_kakiaceti_JCM_25156_00301_MELARNGQAAGVVTCPISKIVLKKAGFAYPGHTEYLAALCNVPGREVMMLACPELRVVPVTIHVGLRRALDELDTARIIAATRTTYAALRRDFGIASPRMAIAGLNPHAGEGGTMGTEEQTIIQPAIDALRADGMDVTGPWPPDTMFTPAARARYDVAMCMYHDQALIPLKTIDMTQGVNATLGLPIIRTSPDHGTAFDIAGRGLADPSSLVAALHMATRMAEHRNRS,	K_intermedius_AF2_00475_MTDVPLALTMGDPAGIGPEITAGAWRALRDGPVRFAVLGDAALIARHDVPVREIGTIAQAAETFAHAVPVLPVDLAAPVRPGQPDSGNAHAITTSIARAVELSRNGQATGVVTCPISKIVLKKAGFPYPGHTEYLAALCNVPGREVMMLACPELRVVPITIHVSLRRALDELDAAAIITATRTTHAALQRDFGIMTPRIAIAGLNPHAGEDGSMGTEEQTIIAPAIAALRADGMDITGPWPPDTMFTPAARARYDVAMCMYHDQALIPLKTIDMTQGVNTTLGLPIIRTSPDHGTAFDIAGRGLADPSSLVAALRMAMQMAEHRNRS,	K_europaeus_5P3_01015_MTDAPLALTMGDPAGIGPEITAGAWRALRDGPVRFAVLGDAALIARHDVPVREIGTIAQAADTFVHAVPVLPVDLAAPVRPGQPDSRNANAITTSIARAVELSRNGQAAGVVTCPISKIVLKKAGFAYPGHTEYLAALCNVPGREVMMLACPELRVVPITIHVSLRRALDELDTDAIITATRTTNAALQRDFGIMTPRIAIAGLNPHAGEDGSMGTEEQTIIAPAIAALRADGMDITGPWPPDTMFTPAARARYDVAMCMYHDQALIPLKTIDMTQGVNTTLGLPIIRTSPDHGTAFDIAGRGLADPSSLVAALHMAMQMAEHRNRS,	K_europaeus_LMG_18494_01168_MPDGSLPLALTMGDPAGIGPEITAGAWRAMRQGTTPFAVLGDAGLIGRHDVPVREITTIAQAAEVFAHAVPVLPVGLQAPVHAGQPDSGNAHAITTSIARAVELARNGQAAGVVTNPISKIVLKKAGFAYPGHTEYLAALCNVPGREVMMLACPELRVVPVTIHVSLRRALDELDTSAIIAATRTTHAALQRDFGIATPRIAIAGLNPHAGEDGSMGTEEQTIIAPAIAALRADGMDISGPWPPDTMFTPPARARYDVAMCMYHDQALIPLKTIDMTQGVNTTLGLPIIRTSPDHGTAFDIAGRGVADPSSLVAALHMAMRMAEHRNRS,	K_europaeus_LMG_18890_03091_MPDGSLPLALTMGDPAGIGPEITAGAWRAMRQGTTPFAVLGDAGLIGRHDVPVREITTIAQAAEVFAHAVPVLPVGLQAPVHAGQPDSGNAHAITTSIARAVELARNRQAAGVVTNPISKIVLKKAGFAYPGHTEYLAALCNVPGREVMMLACPELRVVPVTIHVSLRRALDELDTSAIIAATRTTHAALQRDFGIATPRIAIAGLNPHAGEDGSMGTEEQTIIAPAIAALRADGMDISGPWPPDTMFTPPARARYDVAMCMYHDQALIPLKTIDMTQGVNTTLGLPIIRTSPDHGTAFDIAGRGVADPSSLVAALHMAMRMAEHRNRS,	K_oboediens_174Bp2_03195_MTDAPLALTMGDPAGIGPEITAGAWRALRDGPVRFAVLGDAALIARHDVPVREIGTIAQAADTFVHAVPVLPVDLAAPVRPGQPDSRNANAITTSIARAVELSRNGQAAGVVTCPISKIVLKKAGFAYPGHTEYLAALCNVPGREVMMLACPELRVVPITIHVSLRRALDELDTDAIITATRTTNAALQRDFGIMTPRIAIAGLNPHAGEDGSMGTEEQTIIAPAIAALRADGMDITGPWPPDTMFTPAARARYDVAMCMYHDQALIPLKTIDMTQGVNTTLGLPIIRTSPDHGTAFDIAGRGLADPSSLVAALHMAMQMAEHRNRS,	Ga_diazotrophicus_PAl_5_01295_MEGGARTLLALTMGDPAGIGPEITTAAWRALRAGGGPAFVVPGDAALLAAHAPVRIVADVAQAAAAFTDAIPVLAVDLPGPVQPGRPDPANAPAITGSIDCAVALALAGQVGGVVTNPISKLVLKRAGFRHPGHTEYLAELCAVPGQEVMMLACPELRVVPVTIHMALRRALDSLTTAEIVRCGRTAAAALRRDFGIAAPRVAVAGLNPHAGEGGVMGDEERTIIAPALDALRADGIAVSGPWPPDTMFTPLVRARYDVALCMYHDQALIPLKTIDMAGGVNVTLGLPIIRTSPDHGTAFDIAGQGLADPSSLLAALRLADEMTRNRRAA,	K_europaeus_CECT_8546_00838_MPDGSLPLALTMGDPAGIGPEITAGAWRAMRQGTTPFAVLGDAGLIGRHDVPVREITTIAQAAEVFAHAVPVLPVGLQAPVHAGQPDSGNAHAITTSIARAVELARNRQAAGVVTNPISKIVLKKAGFAYPGHTEYLAALCNVPGREVMMLACPELRVVPVTIHVSLRRALDELDTSAIIAATRTTHAALQRDFGIATPRIAIAGLNPHAGEDGSMGTEEQTIIAPAIAALRADGMDISGPWPPDTMFTPPARARYDVAMCMYHDQALIPLKTIDMTQGVNTTLGLPIIRTSPDHGTAFDIAGRGVADPSSLVAALHMAMRMAKHRNRS,	K_sp_SXCC1_03102_MPEENRPLALTMGDPAGIGPEITAGAWQALRGGTIRFAVVGDAALIARHGVPVRDIGTIAQVADVFAQAVPVLPVALAAPVTPGQPDSRNAGAITTSIARAVELARNGQAGAVVTNPISKIVLKKAGFAYPGHTEYLAALCNVPGREVMMLACPELRVVPITIHVSLRRALDELSTEGIIAATRTTHAALIRDFGIAAPRIAMAGLNPHAGEDGSMGTEEQTLIIPAIETLRRDGMDITGPWPPDTLFTPPARARYDVAMCMYHDQALIPLKTIDMTNGVNTTLGLPIIRTSPDHGTAFDIAGRGVADPASLVAALRMAGRMAEHRNPT,	K_xylinus_E25_03061_MPDASLPLALALTMGDPAGIGPEITAGAWRAMRQGATPFAVLGDAGLIGQHDVPVREIATIAQAAEVFAHAVPVLPVDLLVAAHAGQPDSRNAPAITASIARAVDLARNGQAAGVVTNPISKIVLKKAGFPYPGHTEYLAALCDVPGREVMMLACPELRVVPITIHVSLRRALDELDTSAIIAATRTTHAALQRDFGIAAPRIAIAGLNPHAGEDGSMGTEEQTIIAPAIAVLRADGMDISGPWPPDTMFTPPARARYDVAMCMYHDQALIPLKTIDMTQGVNTTLGLPIIRTSPDHGTAFDIAGRGVADPSSLVAALRMAMQMAEHRNRS,	K_europaeus_NBRC_3261_02735_MPDSSLPLALTMGDPAGIGPEITAGAWRAMRQGTTPFAVLGDAGLIGRHDVPVREITTIAQAAEVFAHAVPVLPVGLQAPVHAGQPDSGNAHAITTSIARAVELARNGQAAGVVTNPISKIVLKKAGFAYPGHTEYLAALCNVPGREVMMLACPELRVVPVTIHVSLRRALDELDTSAIIAATRTTHAALQRDFGIATPRIAIAGLNPHAGEDGSMGTEEQTIIAPAIAALRADGMDINGPWPPDTMFTPPARARYDVAMCMYHDQALIPLKTIDMTQGVNTTLGLPIIRTSPDHGTAFDIAGRGVADPSSLVAALHMAMRMAEHRNRS,	K_medellinensis_NBRC_3288_02332_MAEESRPLALTMGDPAGIGPEITAGAWRSLHESSLRFAVLGDAALIARSGVPVREIDTIGQTADVFAHAVPVLPIPLAAPAIAGEPDSRNAGAITTSIARAVELARNGQAGAVVTNPISKIVLKKAGFAYPGHTEYLAALCNVPGREVMMLACPELRVVPITIHVGLRRALDELTTEGIMTATRTTHAALIRDFGIAAPRIAMAGLNPHAGEDGSMGTEEQTIIIPAMKTLRAEGMDITGPWPPDTMFTPPARARYDVAMCMYHDQALIPLKTIDMANGVNTTLGLPIIRTSPDHGTAFDIAGRGVADPASLVAALDMARQMAQHRNQT,	K_intermedius_TF2_02943_MTDVPLALTMGDPAGIGPEITAGAWRALRDGPVRFAVLGDAALIARHDVPVREIGTIAQAAETFAHAVPVLPVDLAAPVRPGQPDSGNAHAITTSIARAVELSRNGQATGVVTCPISKIVLKKAGFPYPGHTEYLAALCNVPGREVMMLACPELRVVPITIHVSLRRALDELDAAAIITATRTTHAALQRDFGIMTPRIAIAGLNPHAGEDGSMGTEEQTIIAPAIAALRADGMDITGPWPPDTMFTPAARARYDVAMCMYHDQALIPLKTIDMTQGVNTTLGLPIIRTSPDHGTAFDIAGRGLADPSSLVAALRMAMQMAEHRNRS,	K_xylinus_E26_02632_MPDASLPLALALTMGDPAGIGPEITAGAWRAMRQGATPFAVLGDAGLIGQHDVPVREIATIAQAAEVFAHAVPVLPVDLLVAAHAGQPDSRNAPAITASIARAVDLARNGQAAGVVTNPISKIVLKKAGFPYPGHTEYLAALCDVPGREVMMLACPELRVVPITIHVSLRRALDELDTSAIIAATRTTHAALQRDFGIAAPRIAIAGLNPHAGEDGSMGTEEQTIIAPAIAVLRADGMDISGPWPPDTMFTPPARARYDVAMCMYHDQALIPLKTIDMTQGVNTTLGLPIIRTSPDHGTAFDIAGRGVADPSSLVAALRMAMQMAEHRNRS,	K_hansenii_JCM_7643_00451_MSDMLALTMGDPAGIGPEITVGAWQALHRHGPAFVVIGDPAILARAGGAVCEVADVAAARAAFADAIPVLPLPLGAPVAPGHPDSANADAITSSIAHAVRMARGGEVAGVVTNPISKVVLRRAGFPHPGHTEYLGELCGTPGREVMMLACPYLRVVPVTVHVALRQAIAELGTHDIIRTTRTTHAALRRDFGIDAPRIAIAGLNPHAGEGGTMGTEERDIIIPAIEALRAQGMDITGPWPPDTMFTPTARARYDVAMCMYHDQGLIPLKTLDMAQGVNVTLGLPIIRTSPDHGTAFDIAGQGIADPSSLVAAMRMAAEMAVHRNMS,	K_xylinus_BCRC_12334_PROKKA_01234_MPDASLPLALALTMGDPAGIGPEITAGAWRAMRQGATPFAVLGDAGLIGQHDVPVREIATIAQAAEVFAHAVPVLPVDLLVAAHAGQPDSRNAPAITASIARAVDLARNGQAAGVVTNPISKIVLKKAGFPYPGHTEYLAALCDVPGREVMMLACPELRVVPITIHVSLRRALDELDTSAIIAATRTTHAALQRDFGIAAPRIAIAGLNPHAGEDGSMGTEEQTIIAPAIAVLRADGMDISGPWPPDTMFTPPARARYDVAMCMYHDQALIPLKTIDMTQGVNTTLGLPIIRTSPDHGTAFDIAGRGVADPSSLVAALRMAMQMAEHRNRS,	K_rhaeticus_AF1_00199_MPEENRPLALTMGDPAGIGPEITAGAWQALRGGTIRFAVVGDAALIARHGVPVRDIGTIGQVADVFAQAVPVLPVALAAPVTPGQPDSRNAGAITTSIARAVELARNGQAGAVVTNPISKIVLKKAGFAYPGHTEYLAALCNVPGREVMMLACPELRVVPITIHVSLRRALDELSTEGIIAATRTTHAALIRDFGIAAPRIAMAGLNPHAGEDGSMGTEEQTLIIPAIETLRRDGMDITGPWPPDTLFTPPARARYDVAMCMYHDQALIPLKTIDMTNGVNTTLGLPIIRTSPDHGTAFDIAGRGVADPASLVAALRMAGRMAEHRNPT,	K_hansenii_ATCC_23769_00251_MSDMLALTMGDPAGIGPEITVGAWQALHRHGPAFVVIGDPAILARAGGAVCEVADVAAARAAFADAIPVLPLPLGAPVAPGHPDSANADAITSSIAHAVRMARGGEVAGVVTNPISKVVLRRAGFPHPGHTEYLGELCGTPGREVMMLACPYLRVVPVTVHVALRQAIAELGTHDIIRTTRTTHAALRRDFGIDAPRIAIAGLNPHAGEGGTMGTEERDIIIPAIEALRAQGMDITGPWPPDTMFTPTARARYDVAMCMYHDQGLIPLKTLDMAQGVNVTLGLPIIRTSPDHGTAFDIAGQGIADPSSLVAAMRMAAEMAVHRNMS,	K_hansenii_ATCC_53582_02371_MSDMLALTMGDPAGIGPEITVGAWQALHRHGPAFVVIGDPAILARAGGAVCEVADVAAARAAFADAIPVLPLSLGAPVAPGHPDSANADAITSSIAHAVRMARGGEVAGVVTNPISKVVLRRAGFPHPGHTEYLGELCGTPGREVMMLACPYLRVVPVTVHVALRQAIAELGTHDIIRTTRTTHAALRRDFGIDAPRIAIAGLNPHAGEGGTMGTEERDIIIPAIEALRARGMDITGPWPPDTMFTPTARARYDVAMCMYHDQGLIPLKTLDMAQGVNVTLGLPIIRTSPDHGTAFDIAGQGIADPSSLVAAMRMAAEMAVHRNMS,	K_xylinus_NBRC_13693_01849_MTDAPLALTMGDPAGIGPEITAGAWRALRDGPVRFAVLGDAALIARHDVPVREIGTIAQAADTFVHAVPVLPVDLAAPVRPGQPDSRNANAITTSIARAVELSRNGQAAGVVTCPISKIVLKKAGFAYPGHTEYLAALCNVPGREVMMLACPELRVVPITIHVSLRRALDELDTDAIITATRTTHAALQRDFGIMTPRIAIAGLNPHAGEDGSMGTEEQTIIAPAIAALRADGMDITGPWPPDTMFTPAARARYDVAMCMYHDQALIPLKTIDMTQGVNTTLGLPIIRTSPDHGTAFDIAGRGLADPSSLVAALHMAMQMAEHRNRS,
Ortho_gr_62	NA	NA	K_kakiaceti_JCM_25156_00303_MLPVAASLLAFATPDLMFRLQADYYTKTGETRTVSLSDGTAVTLAGHSAIAVHYSGRERGVTLLAGEAFFNVVHDGKRGFAVRAGNVMTRDIGTAFDVQMADPHVTVAVREGIVSVSRQSDPALRLTAGQTWAVDQHTGQAHRGTIDPEDVGSWRSGQMVLNDVRFSDAVAVLGRYYPGTIVTHGLEHDTIPVGGVYDLHHPREALEALCALHGSRLVALPAGFTLVLADHKTP,	K_intermedius_AF2_03502_MTDNSPASDDPLTAEANLWVIRLTEEPDDRDLRKEFSAWYAQSPCHADAWSRALRVWRLTGAVEPALLSLPDKPKSTERFVPLRPSSSLSALAGRHAVAFSLATVLCGLGLFFLPDIRIALQADYQTSTGKDQTVTLADGSVVTLGARSAIAIHYSPGKRDVTLLAGEAFFQVKHDATRPFQVTAGAIQARDIGTRFDIRLDPTEIRVGVQDGRVGVSSPTQTQEVVLNAGDEINVDRSDGHVTRKTVSPDTIGSWQTGTLVVDSDTVGHVTDTLKRYYPGFIVNWSAKLRSRQVGGIYDLHNIPAALRAAVVPSGGQVREVAGHMLIATDAPTSHEQ,K_intermedius_AF2_02604_MSKQPTQGTERA…	*_no_ortholog,	*_no_ortholog,	*_no_ortholog,	*_no_ortholog,	*_no_ortholog,	K_europaeus_CECT_8546_00557_MNTQPTPGAKRAMLEAATWKIRLNEAPDDETARAEWAAWRAQDPDHERAWRRTERAWALTGQMVPVTPPHDRPATPRRPAVGRTARARPLRIAAACMLPVAASLLAFATPDLMFRLQADYYTKTGETRTVSLSDGTGVTLGGHSAIAVHYSGRERGVTLLAGEAFFNVVHDTKRGFAVRAGNVTTRDIGTAFDVQMAGPHVTVAVREGIVSVSRQSDPALRLTAGQTWAVDQHTGQAHRSTIDPEDVGSWRSGQMVLDDVRFSDAVAMLGRYYPGTIVTRGLEYDTVPVGGVYDLHHPREALEALCALHGGRLVSLPAGFTLVLADHKTP,	K_sp_SXCC1_02527_MNTSPTDDDSQAVSEATDLLVLLVDDPTNASLHAKIQKWRKAKPAHDAAWLSMVDIWHLTGDIGPVALPLDTSADSQISIGLPKSPASPRRRAAFLASALCMIGLGFLFGDDIRLSLMSDYRTGTAENRIIQLPDGSTATLGARSAIALRYTPHARQVQVLTGEVFFSVRHDDAHPFTAIAGGATVRDIGTRFDIDKEKDRIEVAVSEGSVGLIYDTAAPSPEQHMTAGDVISIDLRSRTMTTSRMDPGEIGSWQQKRLTVSDASVQSVVETFRRYYPGIIVSYGADLNASHVAGTYDLTDIPGALRAVAAPTHVAVREVGSRFLLVGGKLF,	K_xylinus_E25_00696_MNTQPTPGAERAMLEAATWKIRLNAAPDDETVHAEWAAWRARDPEHERAWRRMERAWTLTGQMVPVTPPHDRPATPRRLVVGRTARARPLRIAAACMLPVAASLLAFATPDLMFRLQADYYTKTGETRTVSLSDGTGVTLGGHSAIAVHYAGGERGVTLLAGEAFFNVVHDGKRGFAVRAGNVTTRDIGTAFDVQMAGPHVTVAVREGIVSVSRQSDPALRLTAGQTWAVDQHTGQAHRGTIDPEDVGSWRSGQMVLNDVRFSDAVAVLGRYYPGTIVTRGLEQDTIPVGGVYDLHHPREALEALCALHGSRLVTLPAGFTLVLAEHKAP,	*_no_ortholog,	*_no_ortholog,	K_intermedius_TF2_00696_MTDNSPASDDPLTAEANLWVIRLTEEPDDRDLRKEFSAWYAQSPCHADAWSRALRVWRLTGAVEPALLSLPDKPKSTERFVPLRPSSSLSALAGRHAVAFSLATVLCGLGLFFLPDIRIALQADYQTSTGKDQTVTLADGSVVTLGARSAIAIHYSPGKRDVTLLAGEAFFQVKHDATRPFQVTAGAIQARDIGTRFDIRLDPTEIRVGVQDGRVGVSSPTQTQEVVLNAGDEINVDRSDGHVTRKTVSPDTIGSWQTGTLVVDSDTVGHVTDTLKRYYPGFIVNWSAKLRSRQVGGIYDLHNIPAALRAAVVPSGGQVREVAGHMLIATDAPTSHEQ,	K_xylinus_E26_00963_MNTQPTPGAERAMLEAATWKIRLNAAPDDETVHAEWAAWRARDPEHERAWRRMERAWTLTGQMVPVTPPHDRPATPRRLVVGRTARARPLRIAAACMLPVAASLLAFATPDLMFRLQADYYTKTGETRTVSLSDGTGVTLGGHSAIAVHYAGGERGVTLLAGEAFFNVVHDGKRGFAVRAGNVTTRDIGTAFDVQMAGPHVTVAVREGIVSVSRQSDPALRLTAGQTWAVDQHTGQAHRGTIDPEDVGSWRSGQMVLNDVRFSDAVAVLGRYYPGTIVTRGLEQDTIPVGGVYDLHHPREALEALCALHGSRLVTLPAGFTLVLAEHKAP,	*_no_ortholog,	K_xylinus_BCRC_12334_PROKKA_02178_MNTQPTPGAERAMLEAATWKIRLNAAPDDETVHAEWAAWRARDPEHERAWRRMERAWTLTGQMVPVTPPHDRPATPRRLVVGRTARARPLRIAAACMLPVAASLLAFATPDLMFRLQADYYTKTGETRTVSLSDGTGVTLGGHSAIAVHYAGGERGVTLLAGEAFFNVVHDGKRGFAVRAGNVTTRDIGTAFDVQMAGPHVTVAVREGIVSVSRQSDPALRLTAGQTWAVDQHTGQAHRGTIDPEDVGSWRSGQMVLNDVRFSDAVAVLGRYYPGTIVTRGLEQDTIPVGGVYDLHHPREALEALCALHGSRLVTLPAGFTLVLAEHKAP,	*_no_ortholog,	*_no_ortholog,	*_no_ortholog,	*_no_ortholog,
Ortho_gr_63	NA	NA	K_kakiaceti_JCM_25156_00304_MTERFAIVLARHPAVTGVEGLCYGQRDVTLAHGWERMADGLRTVMQGVGCRVLFSSPARRCQMVAERVARFMDLDVRIDSRLREISFGEWEGRPWAHIPRTALDAWAADVSGFTPPGGGKRSRPAGAGGVFLGGYAAPRAVLRGHNPWGAATPHAGHGPWHARQPARALAPHGVGPGRGTGRWRVQHRAVRTAHSVTTAVAPRTSPVWPPICHRANAHMTIVAMAATTRQ,	K_intermedius_AF2_02070_MTDRFAIVLARHPAVMGAEGLCYGQRDVALADGWERMADGLRTVMQGVGCRILFSSPARRCQMVAERVARFMNLDLKVDSRLREISFGEWEGRPWSHISRAALDAWAADVAGFAPPGGESGSDLRARVRHFWTEMQQYGQSCAVVTHGGPLRLMHGMVHGMPGSLLAPSPPMGSVRVIEQGRPGFRSGQPEQHIPSQLPLHQERLRFGRQSAVARTGT,	K_europaeus_5P3_03749_MTDRFAIVLARHPAVIGAEGLCYGQRDVALADGWERMADGLRTVMQGVGCRILFSSPARRCQMVAERVAEFMNLELKVDSRLREISFGEWEGRPWTHISRAALDAWAADVSDFTPPGGESGRDLRARVRQFWNDMQQYGQSCAVLTHGGPLRLMQGMVHGMPGSLLAPSPPMGSVRVIEQGPPGIRTGQPESHIPSQLPLHQERLRFGRQPAVVRTGT,	K_europaeus_LMG_18494_03759_MTDRFAIVLARHPAVIGAEGLCYGQRDVALADGWERMADGLRTVMQGVGCRILFSSPARRCQMVAERVAEFMNLELKVDSRLREISFGEWEGRPWTHISRTALDAWAADVSDFTPPGGESGRDLRARVRQFWNDMQQYGQSCAVLTHGGPLRLMQGMVHGMPGSLLAPSPPMGSVRVIEQGPPGIRTGQPESHIPSQLPLHQERLRFGRQPAVVRTGT,	K_europaeus_LMG_18890_04043_MTDRFAIVLARHPAVIGAEGLCYGQRDVALADGWERMADGLRTVMQGVGCRILFSSPARRCQMVAERVAEFMNLELKVDSRLREISFGEWEGRPWTHISRTALDAWAADVSDFTPPGGESGRDLRARVRQFWNDMQQYGQSCAVLTHGGPLRLMQGMVHGMPGSLLAPSPPMGSVRVIEQGPPGIRTGQPESHIPSQLPLHQERLRFGRQPAVVRTGT,	K_oboediens_174Bp2_03767_MTDRFAIVLARHPAVMGAEGLCYGQRDVALADGWERMADGLRTVMQGVGCRILFSSPARRCQMVAERVARFMNLDLKVDSRLREISFGEWEGRPWSHISRAALDAWAADVAGFAPPGGESGSDLRARVRHFWTEMQQYGQSCAVVTHGGPLRLMHGMVHGMPGSLLAPSPPMGSVRVIEQGQPGFRSGQPEQRIPSQLPLHQERLRFGRQSAVARTGT,	Ga_diazotrophicus_PAl_5_00637_MPTESGIATVTAAASVLLVRHPPVQVAAGLCYGRLDVGLLPGWEARANGLAVLARGAAIRMIHSAPATRCRLVAERLARATGQTLRIDPRLAELDFGAWEGTPWAALDRAALDEWAADPEGFAPPGGESGGALRRRVTAFWTDLRDAGQAACVLTHGGPLRLLYALAAGRTPHLLAPAPPQGSARLFSLDPRAFTPSAGTRP,	K_europaeus_CECT_8546_00195_MTDRFAIVLARHPAVIGAEGLCYGQRDVALADGWERMADGLRTVMQGVGCRILFSSPARRCQMVAERVAEFMNLELKVDSRLREISFGEWEGRPWTHISRTALDAWAADVSDFTPPGGESGRDLRARVRQFWNDMQQYGQSCAVLTHGGPLRLMQGMVHGMPGSLLAPSPPMGSVRVIEQGPPGIRTGQPESHIPSQLPLHQERLRFGRQPAVVRTGT,	K_sp_SXCC1_01199_MTDRFAIVLARHPAVMGVEGLCYGQRDVALADGWERMADGLRTVMQGVGCRILFSSPARRCRMVAERVAQFMNLELRVDSRLREISFGEWEGRPWNRISRTALDAWAADVSGFTPPGGESGGALRARVRHFWKDMQEGAQPCGVITHGGPLRLMQGMVHGGPGSLLAPSPPLGSVRVVEQGNPLFTTGRSEPRIPSRLPLHQERRRSVRQAATVQGGT,	*_no_ortholog,	*_no_ortholog,	K_medellinensis_NBRC_3288_01487_MTDRFAIVLARHPAVTGVEGLCYGQQDVALAEGWERMADGLRTVMQGVGCRILFSSPARRCRMVAERVAEFMNVDLRIDSRLREISFGEWEGRPWHYISRAALDEWAADVSGFTPPGGESGSALRTRVRQFWADMQRTGQSCGVITHGGPLRLMQGMVQGAPGSLLAPSPPLGSVRVVEQGNPLFTTGLSESHIPSRLPLHQERHPSGRQAAIVQGGT,	K_intermedius_TF2_01561_MTDRFAIVLARHPAVMGAEGLCYGQRDVALADGWERMADGLRTVMQGVGCRILFSSPARRCQMVAERVARFMNLDLKVDSRLREISFGEWEGRPWSHISRAALDAWAADVAGFAPPGGESGSDLRARVRHFWTEMQQYGQSCAVVTHGGPLRLMHGMVHGMPGSLLAPSPPMGSVRVIEQGRPGFRSGQPEQHIPSQLPLHQERLRFGRQSAVARTGT,	K_xylinus_E26_00030_MTDRFAVVLARHPAVMGAEGLCYGQRDVALADGWERMADGLRTVMQGVGCRILFSSPARRCQMVAERVARFMNLELKVDSRLREISFGEWEGRPWTHISRAALDAWAADVSGFTPPGGENGSDLRARVRHFWTEMQQRGQSCAVLTHGGPLRLMHGMVHGMPGSLLAPSPPMGSVRVIEQGLPGFRTGQPGSHIPPQLPLHQERLRFGRQAVAAQTGTL,	K_hansenii_JCM_7643_01221_MPMGMVRGVFLSEPAGGFWRVQAGQGVMDNQFLVALARHPAVRDALGRCYGRADMMLEAGWEQVADGMKAVMRGIGCEVIFTSPATRCRLVAQRIATALGLEMHVDGRLHELDFGRWEGMLWRDVPRSDLEAWARDVEGYTFPEGENGRALRARIGAFWGDVMRQGRSCAVVTHGGPLRLMRALARGDVASLLAEAPPMGTVHVMQARTFRECAHADARGMAVPSVG,	K_xylinus_BCRC_12334_PROKKA_03389_MTDRFAVVLARHPAVMGAEGLCYGQRDVALADGWERMADGLRTVMQGVGCRILFSSPARRCQMVAERVARFMNLELKVDSRLREISFGEWEGRPWTHISRAALDAWAADVSGFTPPGGENGSDLRARVRHFWTEMQQRGQSCAVLTHGGPLRLMHGMVHGMPGSLLAPSPPMGSVRVIEQGLPGFRTGQPGSHIPPQLPLHQERLRFGRQAVAAQTGTL,	K_rhaeticus_AF1_03470_MTDRFAIVLARHPAVMGVEGLCYGQRDVALADGWERMADGLRTVMQGVGCRILFASPARRCRMVAERVAQFMNLELRVDSRLREISFGEWEGRPWNRISRTALDAWAADVSGFTPPGGESGGALRARVRHFWKDMQEGAQPCGVITHGGPLRLMQGMVHGGPGSLLAPSPPLGSVRVVEQGNPLFTTGRSEPRIPSRLPLHQERRRSVRQAATVQGGT,	K_hansenii_ATCC_23769_02613_MPMGMVRGVFLSEPAGGFWRVQAGQGVMDNQFLVALARHPAVRDALGRCYGRADMMLEAGWEQVADGMKAVMRGIGCEVIFTSPATRCRLVAQRIATALGLEMHVDGRLHELDFGRWEGMLWRDVPRSDLEAWARDVEGYTFPEGENGRALRARIGAFWGDVMRQGRSCAVVTHGGPLRLMRALARGDVASLLAEAPPMGTVHVMQARTFRECAHADARGMAVPSVG,	K_hansenii_ATCC_53582_01315_MPMGMVRGVFLSEPAGGFWRVQAGQGVMDNQFLVALARHPAVRDALGRCYGRADMMLEAGWEQVADGMKAVMRGIGCEVIFTSPATRCRLVAQRIATALGLEMHVDGRLHELDFGRWEGMLWRDVPRSDLDAWARDVEGYTFPEGENGRALRARIGAFWGDVMRQGRSCAVVTHGGPLRLMRALARGDVASLLAEAPPMGTVHVMQARTFRECAHADAPGMVVPSVG,	K_xylinus_NBRC_13693_01260_MTDRFAIVLARHPAVMGAEGLCYGQRDVALADGWERMADGLCTVMQGVGCRILFSSPARRCQMVAERVARFMNLDLKVDSRLREISFGEWEGQPWSHISRAALDAWAADVAGFAPPGGESGSDLRARVRHFWTEMQQYGQSCAVVTHGGPLRLMHGMVHGMPGSLLAPSPPMGSVRVIEQGQPGFRSGQPEQHIPSQLPLHQERLRFGRQSAVARTGT,
Ortho_gr_64	the_core_genome	the_filtered_set	K_kakiaceti_JCM_25156_00309_MAVAHGRIGGHNAVVAVMAFEFIAGTMGAALGEAFLAAARLAILQQSPLVVFTASGGARMQEGMISLMQMPRTTVAVEMLKEAGLPYLVVLTNPTTGGVSASFAMLGDVQIAEPNALIGFAGQRVIEDTVREKLPEGFQRAEYLLEHGMLDMVVVRGELPATLGRLIGQLNYRHIARPAA,	K_intermedius_AF2_00437_MSWLTEYVRPKIRGLLKREVPDNLWTNCESCEQMILTKDLRKAMNVCPHCGHHMRATVPERLEWTFDNGEYTRIELPRVPVDPLSFRDRKRYTDRLKDERAKSQLDESMAVAHGQIGGHNAVVAVMAFEFIAGTMGAGLGEAFLAAARLAILQQSPLIVFTASGGARMQEGMISLMQMPRTTVAVQMLREAGLPYFVVLTNPTTGGVSASFAMLGDVQIAEPNALIGFAGQRVIEDTVREKLPEGFQRAEYLLEHGMLDMVVKRGDLPGMLGRLIGQLNYRHIAPRPAA,	K_europaeus_5P3_00894_MSWLTEYVRPKIRGLLKREVPDNLWTNCESCEQMILTKDLRKAMNVCPHCGYHMRATVPERLEWTFDNGEYTRIELPRVPVDPLSFRDRKRYTDRLKDERAKSQLDESMAVAHGQIGGHNAVVAVMAFEFIAGTMGAALGEAFLAAARLAILQQSPLIVFTASGGARMQEGMISLMQMPRTTVGVQMLKEAGLPYFVVLTNPTTGGVSASFAMLGDVQIAEPNALIGFAGQRVIEDTVREKLPEGFQRAEYLLEHGMLDMVVKRGDLPVTLGQLIGQLNYRHIAPRPAA,	K_europaeus_LMG_18494_02230_MSWLTEYVRPKIRGLLKREVPDNLWTNCESCEQMILTKDLRKAMNVCPHCGYHMRATVPERLEWTFDNGEYTRIELPRVPVDPLSFRDRKRYTDRLKDERAKSQLDESMAVAHGQIGGHNAVVAVMAFEFIAGTMGAALGEAFLAAARLAILQQSPLIVFTASGGARMQEGMISLMQMPRTTVGVQMLKEAGLPYFVVLTNPTTGGVSASFAMLGDVQIAEPNALIGFAGQRVIEDTVREKLPEGFQRAEYLLEHGMLDMVVKRGDLPVTLGQLIGQLNYRHIAPRPAA,	K_europaeus_LMG_18890_02597_MSWLTEYVRPKIRSLLKREVPDNLWTNCESCEQMILTKDLRKAMNVCPHCGYHMRATVPERLEWTFDNGEYTRIELPRVPVDPLSFRDRKRYTDRLKDERAKSQLDESMAVAHGQIGGHNAVVAVMAFEFIAGTMGAALGEAFLAAARLAILQQSPLIVFTASGGARMQEGMISLMQMPRTTVGVQMLKEAGLPYFVVLTNPTTGGVSASFAMLGDVQIAEPNALIGFAGQRVIEDTVREKLPEGFQRAEYLLEHGMLDMVVKRGDLPVTLGQLIGQLNYRHIAPRPAA,	K_oboediens_174Bp2_03231_MSWLTEYVRPKIRGLLKREVPDNLWTNCESCEQMILTKDLRKAMNVCPHCGHHMRATVPERLEWTFDNGEYTRIELPKVPVDPLSFRDRKRYTDRLKDERAKSQLDESMAVAHGQIGGHNAVVAVMAFEFIAGTMGAGLGEAFLAAARLAILQQSPLIVFTASGGARMQEGMISLMQMPRTTVAVQMLREAGLPYFVVLTNPTTGGVSASFAMLGDVQIAEPNALIGFAGQRVIEDTVREKLPEGFQRAEYLLEHGMLDMVVKRGDLPGMLGRLIGQLNYRHIAPRPAA,	Ga_diazotrophicus_PAl_5_01215_MSWLTEYVRPKIRGLLKREVPDNLWTNCESCSQMILVKDLQKAMNVCPHCGHHMRASVAERFGWTFDEGTFTRIELPKVPVDPLSFRDRKRYTERLKDERSKSQLDESMAVAHGRIGGHDAVVAVMAFEFIAGTMGAALGEAFLAAARLAILQKAPLVVFTASGGARMQEGMVSLMQMPRTTVAVQMLRDAGLPYIVVLTNPTTGGVTASFAMLGDVQISEPNALIGFAGQRVIEDTVREKLPEGFQRAEYLLDHGMIDMVVKRPALPEMLGRLIGLMNHRHVNAPGAALGGAAPVRPAA,	K_europaeus_CECT_8546_00872_MSWLTEYVRPKIRGLLKREVPDNLWTNCESCEQMILTKDLRKAMNVCPHCGYHMRATVPERLEWTFDNGEYTRIELPRVPVDPLSFRDRKRYTDRLKDERAKSQLDESMAVAHGQIGGHNAVVAVMAFEFIAGTMGAALGEAFLAAARLAILQQSPLIVFTASGGARMQEGMISLMQMPRTTVGVQMLKEAGLPYFVVLTNPTTGGVSASFAMLGDVQIAEPNALIGFAGQRVIEDTVREKLPEGFQRAEYLLEHGMLDMVVKRGDLPVTLGQLIGQLNYRHIAPRPAA,	K_sp_SXCC1_02786_MSWLTEYVRPKIRGLLKREVPDNLWTNCESCEQMILTKDLRKALNVCPHCGHHMRASVAERLEWTFDNGEYTRIELPKVAVDPLSFRDRKRYTDRLKDERAKSHLDESMVVAHGQIGGHNAVVAVMAFEFIAGTMGAALGEAFIAAARLAILQQAPLVVFTASGGARMQEGMISLMQMPRTTVAVDMLRDAGLPYIVVMTNPTTGGVSASFAMLGDIQIAEPNALIGFAGQRVIEDTVREKLPEGFQRAEYLLDHGMLDMVVKRSDLHETLARLIGQLNYRHITPHAAA,	K_xylinus_E25_03108_MSWLTEYVRPKIRGLLKREVPDNLWTNCESCEQMILTKDLRKAMNVCPHCGYHMRATVPERLEWTFDNGEYTRIELPRVPVDPLSFRDRKRYTDRLKDERAKSQLDESMAVAHGRIGGHNAVVAVMAFEFIAGTMGAALGEAFLAAARLAILQQSPLIVFTASGGARMQEGMISLMQMPRTTVGVQMLKEAGLPYFVVLTNPTTGGVSASFAMLGDVQIAEPNALIGFAGQRVIEDTVREKLPEGFQRAEYLLEHGMLDMVVKRGDLPVTLGQLIGQLNYRHIAPRPAA,	K_europaeus_NBRC_3261_02698_MSWLTEYVRPKIRGLLKREVPDNLWTNCESCEQMILTKDLRKAMNVCPHCGYHMRATVPERLEWTFDNGEYTRIELPRVPVDPLSFRDRKRYTDRLKDERAKSQLDESMAVAHGQIGGHNAVVAVMAFEFIAGTMGAALGEAFLAAARLAILQQSPLIVFTASGGARMQEGMISLMQMPRTTVGVQMLKEAGLPYFVVLTNPTTGGVSASFAMLGDVQIAEPNALIGFAGQRVIEDTVREKLPEGFQRAEYLLEHGMLDMVVKRGDLPVTLGQLIGQLNYRHIAPRPAA,	K_medellinensis_NBRC_3288_02249_MSWLTEYVRPKIRGLLKREVPDNLWTNCESCEQMILTKDLHKALNVCPHCGHHMRASVAERLEWTFDNGEYTRIELPKVAVDPLSFRDRKRYTDRLKDERAKSQLDESMVVAHGQIGGHSAVVAVMAFEFIAGTMGAALGEAFIAAVRLAILQQAPLVVFTASGGARMQEGMISLMQMPRTTVAVDMLRDAGLPYIVVMTNPTTGGVSASFAMLGDIQIAEPNALIGFAGQRVIEDTVREKLPEGFQRAEYLLDHGMLDMVVKRGDLHETLGRLIGQLNYRHITQHAAA,	K_intermedius_TF2_02981_MSWLTEYVRPKIRGLLKREVPDNLWTNCESCEQMILTKDLRKAMNVCPHCGHHMRATVPERLEWTFDNGEYTRIELPRVPVDPLSFRDRKRYTDRLKDERAKSQLDESMAVAHGQIGGHNAVVAVMAFEFIAGTMGAGLGEAFLAAARLAILQQSPLIVFTASGGARMQEGMISLMQMPRTTVAVQMLREAGLPYFVVLTNPTTGGVSASFAMLGDVQIAEPNALIGFAGQRVIEDTVREKLPEGFQRAEYLLEHGMLDMVVKRGDLPGMLGRLIGQLNYRHIAPRPAA,	K_xylinus_E26_00271_MSWLTEYVRPKIRGLLKREVPDNLWTNCESCEQMILTKDLRKAMNVCPHCGYHMRATVPERLEWTFDNGEYTRIELPRVPVDPLSFRDRKRYTDRLKDERAKSQLDESMAVAHGRIGGHNAVVAVMAFEFIAGTMGAALGEAFLAAARLAILQQSPLIVFTASGGARMQEGMISLMQMPRTTVGVQMLKEAGLPYFVVLTNPTTGGVSASFAMLGDVQIAEPNALIGFAGQRVIEDTVREKLPEGFQRAEYLLEHGMLDMVVKRGDLPVTLGQLIGQLNYRHIAPRPAA,	K_hansenii_JCM_7643_03243_MSWLTEYVRPKIRGLLKREVPDNLWTNCESCEQMILVKDLRRAMNVCPHCGHHMRASVHERLEWTFDKGEFTRIELPKAPVDPLSFRDRKRYTDRLKDERAKSQLEESMAVAHGRIGGHDAVVAVMAFEFIAGTMGAALGEAFLAAARLAILQQAPLIVFTASGGARMQEGMLSLMQMPRTTIAVEMLREARLPYIVVMTNPTTGGVSASFAMLGDVQIAEPNALIGFAGQRVIEDTVREKLPEGFQRAEYLLDHGMLDMVVTRSELPTILGTLIGQLNHAHITPSAA,	K_xylinus_BCRC_12334_PROKKA_00859_MSWLTEYVRPKIRGLLKREVPDNLWTNCESCEQMILTKDLRKAMNVCPHCGYHMRATVPERLEWTFDNGEYTRIELPRVPVDPLSFRDRKRYTDRLKDERAKSQLDESMAVAHGRIGGHNAVVAVMAFEFIAGTMGAALGEAFLAAARLAILQQSPLIVFTASGGARMQEGMISLMQMPRTTVGVQMLKEAGLPYFVVLTNPTTGGVSASFAMLGDVQIAEPNALIGFAGQRVIEDTVREKLPEGFQRAEYLLEHGMLDMVVKRGDLPVTLGQLIGQLNYRHIAPRPAA,	K_rhaeticus_AF1_01658_MSWLTEYVRPKIRGLLKREVPDNLWTNCESCEQMILTKDLRKALNVCPHCGHHMRASVAERLEWTFDNGEYTRIELPKVAVDPLSFRDRKRYTDRLKDERAKSHLDESMVVAHGQIGGHNAVVAVMAFEFIAGTMGAALGEAFIAAARLAILQQAPLVVFTASGGARMQEGMISLMQMPRTTVAVDMLRDAGLPYIVVMTNPTTGGVSASFAMLGDIQIAEPNALIGFAGQRVIEDTVREKLPEGFQRAEYLLDHGMLDMVVKRGDLHETLARLIGQLNYRHITQHAAA,	K_hansenii_ATCC_23769_00208_MSWLTEYVRPKIRGLLKREVPDNLWTNCESCEQMILVKDLRRAMNVCPHCGHHMRASVHERLEWTFDKGEFTRIELPKAPVDPLSFRDRKRYTDRLKDERAKSQLEESMAVAHGRIGGHDAVVAVMAFEFIAGTMGAALGEAFLAAARLAILQQAPLIVFTASGGARMQEGMLSLMQMPRTTIAVEMLREARLPYIVVMTNPTTGGVSASFAMLGDVQIAEPNALIGFAGQRVIEDTVREKLPEGFQRAEYLLDHGMLDMVVTRSELPTILGTLIGQLNHAHITPSAA,	K_hansenii_ATCC_53582_01200_MSWLTEYVRPKIRGLLKREVPDNLWTNCESCEQMILVKDLRRAMNVCPHCGHHMRASVHERLEWTFDKGEFTRIELPKAPVDPLSFRDRKRYTDRLKDERAKSQLEESMAVAHGRIGGHDAVVAVMAFEFIAGTMGAALGEAFLAAARLAILQQAPLIVFTASGGARMQEGMLSLMQMPRTTIAVEMLREARLPYIVVMTNPTTGGVSASFAMLGDVQIAEPNALIGFAGQRVIEDTVREKLPEGFQRAEYLLDHGMLDMVVTRSELPTILGTLIGQLNHAHITPSAA,	K_xylinus_NBRC_13693_01813_MSWLTEYVRPKIRGLLKREVPDNLWTNCESCEQMILTKDLRKAMNVCPHCGHHMRATVPERLEWTFDNGEYTRIELPKVPVDPLSFRDRKRYTDRLKDERAKSQLDESMAVAHGQIGGHNAVVAVMAFEFIAGTMGAGLGEAFLAAARLAILQQSPLIVFTASGGARMQEGMISLMQMPRTTVAVQMLREAGLPYFVVLTNPTTGGVSASFAMLGDVQIAEPNALIGFAGQRVIEDTVREKLPEGFQRAEYLLEHGMLDMVVKRGDLPGMLGRLIGQLNYRHIAPRPAA,
Ortho_gr_65	the_core_genome	the_filtered_set	K_kakiaceti_JCM_25156_00310_MADTNTARDTLIDLLRGVERFNTEVFPQNRELFASLAESQSPDTLFIACADSRVNPSMITQTQPGDLFVLRNIGNIVPAYGEMLGGVSSAIEYAVSALKVSHIIVCGHSNCGAMQALLDPDPSKLNKMPTVASWLRNAEAARAVLEASDAGPATVRSLSEQNVQLQIAHLRTHPAVAAGVARGTLTLQGWFYDIASGEVVVLDETSRRFIHVDEAIAALQAQAGRPATA,	K_intermedius_AF2_02782_MADTHTARDTLIDLLHGVERFNTEVFPQNRELFASLAESQSPDTLFIACADSRVNPSMITQTQPGDLFVLRNIGNIVPAYGEMLGGVSSAIEYAVSALKVSHIIVCGHSNCGAMKALLDPDPTKLARMPTVASWLRNAEAARAVLEASDAGPATVRSLSEQNVQLQIAHLRTHPAVAAGVARGTLTLQGWFYDIASGEVVVLDETSRTFVHVDEAIAKLQAQKAGDTTTP,	K_europaeus_5P3_02363_MAATHTARDTLIDLLHGVERFNTEVFPQNRELFASLAESQSPDTLFIACADSRVNPSMITQTQPGDLFVLRNIGNIVPAYGEMLGGVSSAIEYAVSALKVSHIIVCGHSNCGAMKALLDPEASNLNRMPTVASWLRNAEAARAVLEASDAGPASVRSLSEQNVQLQIAHLRTHPAVAAGLARGTLTLQGWFYDIASGEVVVLDETSRTFIHVDEAIAKLRAQQAADTATP,	K_europaeus_LMG_18494_03285_MAATHTARDTLIDLLHGVERFNTEVFPQNRELFASLAESQSPDTLFIACADSRVNPSMITQTQPGDLFVLRNIGNIVPAYGEMLGGVSSAIEYAVSALKVSHIIVCGHSNCGAMKALLDPEASNLNRMPTVASWLRNAEAARAVLEASDAGPASVRSLSEQNVQLQIAHLRTHPAVAAGLARGTLTLQGWFYDIASGEVVVLDETSRTFIHVDEAIAKLRAQQAADTATP,	K_europaeus_LMG_18890_03616_MAATHTARDTLIDLLHGVERFNTEVFPQNRELFASLAESQSPDTLFIACADSRVNPSMITQTQPGDLFVLRNIGNIVPAYGEMLGGVSSAIEYAVSALKVSHIIVCGHSNCGAMKALLDPEASNLNRMPTVASWLRNAEAARAVLEASDAGPASVRSLSEQNVQLQIAHLRTHPAVAAGLARGTLTLHGWFYDIASGEVVVLDETSRTFIHVDEAIAKLRAQQAADTATP,	K_oboediens_174Bp2_01544_MADTHTARDTLIDLLHGVERFNTEVFPQNRELFASLAESQSPDTLFIACADSRVNPSMITQTQPGDLFVLRNIGNIVPAYGEMLGGVSSAIEYAVSALKVSHIIVCGHSNCGAMKALLDPDPTKLARMPTVASWLRNAEAARAVLEASDAGPATVRSLSEQNVQLQIAHLRTHPAVAAGVARGTLTLQGWFYDIASGEVVVLDETSRTFIHVDEAIAKLQAQKAGDTTTP,	Ga_diazotrophicus_PAl_5_02128_MADTDARTSLISLLQGVEKFNTEVFPQNRELFAELADQQSPDTLFIACADSRVNPSMITQTRPGDLFVLRNIGNIVPAYGEMLGGVSSAIEYAVLALGVSHIIVCGHSDCGAMKALLDPDPTKLARMPTVASWLRNAEAARAVAGVLQATDAGPQSVRSLAEQNVLLQIAHLRTHPAVAAGLARNTLILQGWFYDIASGEVVVLDETTRTSIHVDEAIARLNKTGTETPAA,	K_europaeus_CECT_8546_03134_MAATHTARDTLIDLLHGVERFNTEVFPQNRELFASLAESQSPDTLFIACADSRVNPSMITQTQPGDLFVLRNIGNIVPAYGEMLGGVSSAIEYAVSALKVSHIIVCGHSNCGAMKALLDPEASNLNRMPTVASWLRNAEAARAVLEASDAGPASVRSLSEQNVQLQIAHLRTHPAVAAGLARGTLTLQGWFYDIASGEVVVLDETSRTFIHVDEAIAKLRAQQAADTATP,	K_sp_SXCC1_01222_MATTNTARDTLIDLLHGVERFNTEVFPQNRELFASLANSQSPDTLFIACADSRVNPSMITQTRPGDLFVLRNIGNIVPAYGEMLGGVSSAIEYAVSALRVSHIIVCGHSNCGAMKALLDPEASNLNKMPTVASWLRNAEAARAVLEASDAGPATVRSLSEQNVQLQIAHLRTHPAVAAGLARGTLTLQGWFYDIASGEVVVLDETSRTFIHVDEAIAKLRAQQADSASTA,	K_xylinus_E25_00486_MAATHTARDTLIDLLHGVERFNTEVFPQNRELFASLAESQSPDTLFIACADSRVNPSMITQTQPGDLFVLRNIGNIVPAYGEMLGGVSSAIEYAVSALKVSHIIVCGHSNCGAMKALLDPDPTKLAKMPTVASWLRNAEAARAVLEASDAGPASVRSLSEQNVQLQIAHLRTHPAVAAGLARGTLTLQGWFYDIASGEVVVLDETSRTFIHVDEAIAKLRAQQAADTTTP,	K_europaeus_NBRC_3261_02056_MAATHTARDTLIDLLHGVERFNTEVFPQNRELFASLAESQSPDTLFIACADSRVNPSMITQTQPGDLFVLRNIGNIVPAYGEMLGGVSSAIEYAVSALKVSHIIVCGHSNCGAMKALLDPEASNLNRMPTVASWLRNAEAARAVLEASDAGPASVRSLSEQNVQLQIAHLRTHPAVAAGLARGTLTLQGWFYDIASGEVVVLDETSRTFIHVDEAIAKLRAQQAADTATP,	K_medellinensis_NBRC_3288_02992_MVNTNTARDTLIELLHGVERFNTEVFPQNRELFASLANSQSPDTLFIACADSRVNPSMITQTQPGDLFVLRNIGNIVPAYGEMLGGVSSAIEYAVSALKVSHIIVCGHSNCGAMKALLDPESSNLNKMPTVASWLRNAEAARAVLEASDAGPASVRSLSEQNVQLQIAHLRTHPAVAAGLARGTLTLQGWFYDIASGEVVVLDETSRTFIHVDEAIAKLRAQQAAAAPST,	K_intermedius_TF2_00254_MADTHTARDTLIDLLHGVERFNTEVFPQNRELFASLAESQSPDTLFIACADSRVNPSMITQTQPGDLFVLRNIGNIVPAYGEMLGGVSSAIEYAVSALKVSHIIVCGHSNCGAMKALLDPDPTKLARMPTVASWLRNAEAARAVLEASDAGPATVRSLSEQNVQLQIAHLRTHPAVAAGVARGTLTLQGWFYDIASGEVVVLDETSRTFVHVDEAIAKLQAQKAGDTTTP,	K_xylinus_E26_03059_MAATHTARDTLIDLLHGVERFNTEVFPQNRELFASLAESQSPDTLFIACADSRVNPSMITQTQPGDLFVLRNIGNIVPAYGEMLGGVSSAIEYAVSALKVSHIIVCGHSNCGAMKALLDPDPTKLAKMPTVASWLRNAEAARAVLEASDAGPASVRSLSEQNVQLQIAHLRTHPAVAAGLARGTLTLQGWFYDIASGEVVVLDETSRTFIHVDEAIAKLRAQQAADTTTP,	K_hansenii_JCM_7643_01895_MTDTNARETLIDLLHGVERFNTEVFPKNRDLFASLADQQAPGTLFIACADSRVNPSLITQTKPGELFVLRNIGNIVPAYGEMLGGVSSAIEYAVLALKVSHIIVCGHSDCGAMKALLDPDPSKLAKMPTVASWLRNAEAARAVLEVSDAGPASVRSLAEQNVLLQISHLRTHPAVAAGLARNTLTLQGWFYDIPSGEVVILDETSRHFVSVHDAIETLRASTAAAQAQSA,	K_xylinus_BCRC_12334_PROKKA_03121_MAATHTARDTLIDLLHGVERFNTEVFPQNRELFASLAESQSPDTLFIACADSRVNPSMITQTQPGDLFVLRNIGNIVPAYGEMLGGVSSAIEYAVSALKVSHIIVCGHSNCGAMKALLDPDPTKLAKMPTVASWLRNAEAARAVLEASDAGPASVRSLSEQNVQLQIAHLRTHPAVAAGLARGTLTLQGWFYDIASGEVVVLDETSRTFIHVDEAIAKLRAQQAADTTTP,	K_rhaeticus_AF1_01245_MATTNTARDTLIDLLHGVERFNTEVFPQNRELFASLANSQSPDTLFIACADSRVNPSMITQTRPGDLFVLRNIGNIVPAYGEMLGGVSSAIEYAVSALRVSHIIVCGHSNCGAMKALLDPEASNLNKMPTVASWLRNAEAARAVLEASDAGPATVRSLSEQNVQLQIAHLRTHPAVAAGLARGTLTLQGWFYDIASGEVVVLDETSRTFIHVDEAIAKLRAQQADSAPTA,	K_hansenii_ATCC_23769_00861_MTDTNARETLIDLLHGVERFNTEVFPKNRDLFASLADQQAPGTLFIACADSRVNPSLITQTKPGELFVLRNIGNIVPAYGEMLGGVSSAIEYAVLALKVSHIIVCGHSDCGAMKALLDPDPSKLAKMPTVASWLRNAEAARAVLEVSDAGPASVRSLAEQNVLLQISHLRTHPAVAAGLARNTLTLQGWFYDIPSGEVVILDETSRHFVSVHDAIETLRASTAAAQAQSA,	K_hansenii_ATCC_53582_01142_MTDTNARETLIDLLHGVERFNTEVFPKNRDLFASLADQQAPGTLFIACADSRVNPSLITQTKPGELFVLRNIGNIVPAYGEMLGGVSSAIEYAVLALKVSHIIVCGHSDCGAMKALLDPDPSKLAKMPTVASWLRNAEAARAVLEVSDAGPASVRSLAEQNVLLQISHLRTHPAVAAGLARNTLTLQGWFYDIPSGEVVILDETSRHFVSVHDAIETLRASTAAAQAQSA,	K_xylinus_NBRC_13693_00465_MADTHTARDTLIDLLHGVERFNTEVFPQNRELFASLAESQSPDTLFIACADSRVNPSMITQTQPGDLFVLRNIGNIVPAYGEMLGGVSSAIEYAVSALKVSHIIVCGHSNCGAMKALLDPDPTKLARMPTVASWLRNAEAARAVLEASDAGPATVRSLSEQNVQLQIAHLRTHPAVAAGVARGTLTLQGWFYDIASGEVVVLDETSRTFIHVDEAIAKLQAQKAGDTTTP,
Ortho_gr_66	the_core_genome	the_filtered_set	K_kakiaceti_JCM_25156_00316_MPSVTALRKCPDLVFVPPRFDVYRAVSARVHEIFARFTPLIQPLSLDEAYLDVTRPLRPYPSTTALAADIRAFIRAETGLTASAGVSYNKFLAKLASDYRKPDGLFVITPDMGPDFVASLPVEEFHGIGPATAARMHALGIRTGLDLRGQSLSRLLRHFGKAADFYYGIARGIDERPVEPNRPRRSVGGERTYEADIHDWPAARGCMTALAELVWGRCQTRRLTGVTVTIKVKYNDFRQIVRGRTEAEPVRDAADLAHRAINLLAPCFPVPRGIRLLGVTVSGLRQGEEISSPRQLMLFSQGM,	K_intermedius_AF2_00161_MDAFFASVEQRDDPALRGRPLAVGDVGRRGVVAAASYEARRFGVRSAMPSVTALRKCPDLVFVPPRFDVYRAVSAQIHDVFSRFTPLIQPLSLDEAYLDVTHPLQPYPSATAIAQDIRARIRAETGLTASAGISYNKFLAKLASDYRKPDGQFVITPRMGADFVATLPVERFHGIGPATAARMHALGIRTGLDLRQQPLSRLLRHFGKAADFYYGIARGIDERPVEVNRPRRSIGAERTFEVDIHDWTAAQDVIMDLSTRVWNRCAARSLTGITVTIKVKYNDFRQIVRGRTALEPVRDATDLADRALGLLASCFPPPRGIRLLGVTVSGLRAGDVLAAPRQLALFG,	K_europaeus_5P3_02609_MTQPPGYRRIIHVDMDAFYASVEQRDDPALRGRPLAVGGVGRRGVVAAASYEARRFGVRSAMPSVTALRKCPDLLFVPPRFDVYRAVSARIHDIFSRFTPLIQPLSLDEAYLDVTHPLQPYPSATAIAQAIRDLIREETGLTASAGVSYNKFLAKLASDYRKPDGQFVITPRMGADFVAALPVEKFHGIGPATAARMHALGIRTGLDLRQQPLSRLLRHFGKAADFYYGIARGIDERPVEVNRPRRSVGAEKTFEADIHDWPAACNSVVDLSARVWDRCTARSLTGVTVTIKVKYNDFRQIVRGRTAAEPVRDAGDLTDRAQALLAPCFPPPRGIRLLGITVSGLRARDTQPAPRQLALFG,	K_europaeus_LMG_18494_01064_MTQQPGYRRIIHVDMDAFYASVEQRDDPALRGRPLAVGGVGRRGVVAAASYEARRFGVRSAMPSVTALRKCPDLLFVPPRFDVYRAVSARIHDIFSRFTPLIQPLSLDEAYLDVTHPLQPYPSATAIAQAIRDLIREETGLTASAGVSYNKFLAKLASDYHKPDGQFVITPRMGADFVAGLPVEEFHGIGPATAARMHALGIRTGLDLRQQPLSRLLRHFGKAADFYYGIARGIDERPVEVNRPRRSVGAEKTFEADIHDWPAACNSVADLSARVWDRCTARSLTGVTVTIKVKYNDFRQIVRGRTAAEPVRDAGDLTDRAQALLAPCFPPPRGIRLLGITVSGLRARDTQPAPRQLALFG,	K_europaeus_LMG_18890_03312_MTQPPGYRRIIHVDMDAFYASVEQRDDPALRGRPLAVGGVGRRGVVAAASYEARRFGVRSAMPSVTALRKCPDLLFVPPRFDVYRAVSARIHDIFSRFTPLIQPLSLDEAYLDVTHPLQPYPSATAIAQAIRDLIREETGLTASAGVSYNKFLAKLASDYHKPDGQFVITPRMGADFVAALPVEEFHGIGPATAARMHALGIRTGLDLRQQPLSRLLRHFGKAADFYYGIARGIDERPVEVNRPRRSVGAEKTFEADIHDWPAACNSVVDLSARVWDRCTARSLTGVTVTIKVKYNDFRQIVRGRTAAEPVRDAGDLMDRAQALLAPCFPPPRGIRLLGITVSGLRARDTQPAPRQLALFG,	K_oboediens_174Bp2_01926_MDAFFASVEQRDDPALRGRPLAVGDVGRRGVVAAASYEARRFGVRSAMPSVIALRKCPDLVFVPPRFDVYRAVSAQIHDIFSRFTPLIQPLSLDEAYLDVTHPLQPYPSATAIAQDIRDRIRAETGLTASAGISYNKFLAKLASDYRKPDGQFVITPRMGPDFVATLPVEQFHGIGPATAARMHALGIRTGLDLRQQPLSRLLRHFGKAADFYYGIARGIDERPVEVNRPRRSIGAERTFEVDIHDWAAALDVIMDLSTRVWNRCTARSLTGITVTIKVKYNDFRQIVRGRTALEPVRDATDLVDRAQGLLAPCFPPPRGIRLLGVTVSGLRARDALAAPRQLALFG,	Ga_diazotrophicus_PAl_5_00803_MCGQQGMSPQDTDPDPASLRRIIHVDMDAFYASVEQRDDPALRGRPLAVGGSRQRGVVAAASYEARRYGVRSAMPSVTARRKCPDLIFVPPRFDVYRAVSAQIHAIFARYTGLIQPLSLDEAYLDVTDPLIDRPSATAIAQDIRAAIRAETGLTASAGVSYNKFLAKLASDYRKPDGLYVITPRMGPRFVESLPVEAFHGIGPATAARMRAMGIRTGLDLRAHDMDSLARHFGKAAAFYYGIARGRDDRPVEADRRRKSVGTERTFEHDIHDWAEALSALDGMVDRVWGECRKRGLVARTVTVKVKYADFQQTGRARSLPQPLAAHAVFRQVACDLLRPFFPPERGIRLLGVTLSNLDLTGGASPQLAL…	K_europaeus_CECT_8546_01509_MTQPPGYRRIIHVDMDAFYASVEQRDDPALRGRPLAVGGVGRRGVVAAASYEARRFGVRSAMPSVTALRKCPDLLFVPPRFDVYRAVSARIHDIFSRFTPLIQPLSLDEAYLDVTHPLQPYPSATAIAQAIRDLIREETGLTASAGVSYNKFLAKLASDYRKPDGQFVITPRMGADFVAALPVEKFHGIGPATAARMHALGIRTGLDLRQQPLSRLLRHFGKAADFYYGIARGIDERPVEVNRPRRSVGAEKTFEADIHDWPAACNSVVDLSARVWDRCTARSLTGVTVTIKVKYNDFRQIVRGRTAAEPVRDAGDLMDRAQALLAPCFPPPRGIRLLGITVSGLRARDTQPAPRQLALFG,	K_sp_SXCC1_02450_MTRACRRIIHVDMDAFYASVEQRDNPALRGRPVAVGSAGRRGVVAAASYEARRFGVRSAMPSVTALRQCPDLVFVPPRFDVYRAVSAQVQAIFSRFTSLIQPLSLDEAYLDVTQPLLPCPSATGIATMIREQIYAETGLTASAGVSYNKFLAKLASDYRKPDGQFVITPAMGADFVAGLPVEAFHGIGPATAARMNALGIRTGLDLRGQPLSRLLRHFGKAAGFYHGIARGIDERPVEVNRPRRSVGAEQTFDTDIHDWAAAQVSIRALAHRVWSRCQARDLTGVTVTVKVRYNDFRQIVRGRTGLDAVRDDADLEQRACGLFMPCFPPARGIRLMGITVSGLRPAGGTPAPQQLALFG,	K_xylinus_E25_02575_MPPGAWCAVTRQPAHRRIIHVDMDAFYASVEQRDDPALRGRPLAVGGVGRRGVVAAASYEARRFGVRSAMPSVTAQRKCPGLLFVPPRFDVYRAVSAQVHDIFSRFTPLIQPLSLDEAYLDVTHSLLPYPSATAIAQAIRDLIREETGLTASAGVSYNKFLAKLASDYRKPDGQFVITPRMGADFVAALPVEEFHGIGPATAARMHALGIRTGLDLRRQPLSRLLRHFGKAADFYYGIARGIDERPVEVNRPRRSVGAEKTFEADIRDWPAACGIATDLSARVWDRCTARSLTGVTVTIKVKYNDFRQIVRGRTAVEPVRDATDLADRAQALLAPCFPPPRGIRLLGITVSGLRARDQQPAPRQLALFG,	K_europaeus_NBRC_3261_03252_MTQQPGYRRIIHVDMDAFYASVEQRDDPALRGRPLAVGGVGRRGVVAAASYEARRFGVRSAMPSVTALRKCPDLLFVPPRFDVYRAVSARIHDIFSRFTPLIQPLSLDEAYLDVTHPLQPYPSATAIAQAIRDLIREETGLTASAGVSYNKFLAKLASDYHKPDGQFVITPRMGADFVAGLPVEEFHGIGPATAARMHALGIRTGLDLRQQPLSRLLRHFGKAADFYYGIARGIDERPVEVNRPRRSVGAEKTFEADIHDWPAACNSVADLSARVWDRCTARSLTGVTVTIKVKYNDFRQIVRGRTAAEPVRDAGDLTDRAQALLAPCFPPPRGIRLLGITVSGLRARDTQPAPRQLALFG,	K_medellinensis_NBRC_3288_01692_MTQACRRIIHVDMDAFYASVEQRDNPALRGRPVAVGSAGRRGVVAAASYEARRFGVRSAMPSVTALRKCPDLVFVPPRFEVYRAVSAQVQAIFARFTSLIQPLSLDEAYLDVTQPLLPYPSATAMATAIRGFIHAQTGLTASAGVSYNKFLAKLASDYRKPNGQFVITPAMGADFVASLPVSSFHGIGPATAARMNALGIRTGLDLRRQPLSRLLRHFGKAAGFYHGIARGIDDRPVEVNRPRRSVGAEKTFDTDIHEWLAAQASIHDLAHKVWNRCQARDLTGVTVTVKVKYNDFRQIVRGRTGPDAVRDAADVQQRAALLFAPCFPPPRGIRLMGITVSGLRTAGGMPAPQQLALFG,	K_intermedius_TF2_02207_MDAFFASVEQRDDPALRGRPLAVGDVGRRGVVAAASYEARRFGVRSAMPSVTALRKCPDLVFVPPRFDVYRAVSAQIHDVFSRFTPLIQPLSLDEAYLDVTHPLQPYPSATAIAQDIRARIRAETGLTASAGISYNKFLAKLASDYRKPDGQFVITPRMGADFVATLPVERFHGIGPATAARMHALGIRTGLDLRQQPLSRLLRHFGKAADFYYGIARGIDERPVEVNRPRRSIGAERTFEVDIHDWTAAQDVIMDLSTRVWNRCAARSLTGITVTIKVKYNDFRQIVRGRTALEPVRDATDLADRALGLLASCFPPPRGIRLLGVTVSGLRAGDVLAAPRQLALFG,	K_xylinus_E26_02027_MPPGAWCAVTRQPAHRRIIHVDMDAFYASVEQRDDPALRGRPLAVGGVGRRGVVAAASYEARRFGVRSAMPSVTAQRKCPGLLFVPPRFDVYRAVSAQVHDIFSRFTPLIQPLSLDEAYLDVTHSLLPYPSATAIAQAIRDLIREETGLTASAGVSYNKFLAKLASDYRKPDGQFVITPRMGADFVAALPVEEFHGIGPATAARMHALGIRTGLDLRRQPLSRLLRHFGKAADFYYGIARGIDERPVEVNRPRRSVGAEKTFEADIRDWPAACGIATDLSARVWDRCTARSLTGVTVTIKVKYNDFRQIVRGRTAVEPVRDATDLADRAQALLAPCFPPPRGIRLLGITVSGLRARDQQPAPRQLALFG,	K_hansenii_JCM_7643_00905_MTDGATPWAIQAPDVRRIIHVDMDAFYASVEQRDNPALRGRPVAVGGDRLRGVVAAASYEARRFGVRSAMPSVIARRKCPELVFVPPRFDVYRAVSARIHQIFARYTPLIQPLSLDEAYLDVTHPLLPRGSATEIAREIRATIRAETGLCASAGVSYNKFLAKLASDHRKPDGLYVITPRHGAEFVADLPVERFHGIGPATAARMHALGIHTGRDLRARTLEDLARHFGKVAAFYHGVARGVDHRPVESDRPRKSLGTERTFEHDLYEWSDMAAPMTDMCQRVWHGCERRDLTGRTVTIKIKYNDFRQIVRASTLMQPVATAQELSAHALGLLRGCFPPERGVRLLGVVVSTLLPRAQVKVQQLALALGPQSP…	K_xylinus_BCRC_12334_PROKKA_02632_MDAFYASVEQRDDPALRGRPLAVGGVGRRGVVAAASYEARRFGVRSAMPSVTAQRKCPGLLFVPPRFDVYRAVSAQVHDIFSRFTPLIQPLSLDEAYLDVTHSLLPYPSATAIAQAIRDLIREETGLTASAGVSYNKFLAKLASDYRKPDGQFVITPRMGADFVAALPVEEFHGIGPATAARMHALGIRTGLDLRRQPLSRLLRHFGKAADFYYGIARGIDERPVEVNRPRRSVGAEKTFEADIRDWPAACGIATDLSARVWDRCTARSLTGVTVTIKVKYNDFRQIVRGRTAVEPVRDATDLADRAQALLAPCFPPPRGIRLLGITVSGLRARDQQPAPRQLALFG,	K_rhaeticus_AF1_01358_MTRACRRIIHVDMDAFYASVEQRDNPALRGRPVAVGSAGRRGVVAAASYEARRFGVRSAMPSVTALRQCPDLVFVPPRFDVYRAVSAQVQAIFSRFTSLIQPLSLDEAYLDVTQPLLPCPSATGIATMIREQIYAETGLTASAGVSYNKFLAKLASDYRKPDGQFVITPAMGADFVAGLPVEAFHGIGPATAARMNALGIRTGLDLRGQPLSRLLRHFGKAAGFYHGIARGIDERPVEVNRPRRSVGAEQTFDTDIHDWAAARVSIRALAHRVWSRCQARDLTGVTVTVKVRYNDFRQIVRGRTGLDAVRDDADLEQRACGLFMPCFPPARGIRLMGITVSGLTPAGGTPAPQQLALFG,	K_hansenii_ATCC_23769_03109_MTDGATPWAIQAPDVRRIIHVDMDAFYASVEQRDNPALRGRPVAVGGDRLRGVVAAASYEARRFGVRSAMPSVIARRKCPELVFVPPRFDVYRAVSARIHQIFARYTPLIQPLSLDEAYLDVTHPLLPRGSATEIAREIRATIRAETGLCASAGVSYNKFLAKLASDHRKPDGLYVITPRHGAEFVADLPVERFHGIGPATAARMHALGIHTGRDLRARTLEDLARHFGKVAAFYHGVARGVDHRPVESDRPRKSLGTERTFEHDLYEWSDMAAPMTDMCQRVWHGCERRDLTGRTVTIKIKYNDFRQIVRASTLMQPVATAQELSAHALGLLRGCFPPERGVRLLGVVVSTLLPRAQVKVQQLALALGPQ…	K_hansenii_ATCC_53582_02544_MDGATPWAIQAPDVRRIIHVDMDAFYASVEQRDNPALRGRPVAVGGDRLRGVVAAASYEARRFGVRSAMPSVIARRKCPELVFVPPRFDVYRAVSARIHQIFARYTPLIQPLSLDEAYLDVTHPLLPRGSATEIAREIRATIRAETGLCASAGVSYNKFLAKLASDHRKPDGLYVITPRHGAEFVADLPVERFHGIGPATAARMHALGIHTGRDLRARTLEDLARHFGKVAAFYHGVARGVDHRPVESDRPRKSLGTERTFERDLYEWSDMAAPMTDMCQRVWHGCERRDLTGRTVTIKIKYNDFRQIVRASTLMQPVATAQELSAHALGLLRGCFPPERGVRLLGVVVSTLLPRAQVKVQQLALALGPQS…	K_xylinus_NBRC_13693_00356_MDAFFASVEQRDDPALRGRPLAVGDVGRRGVVAAASYEARRFGVRSAMPSVIALRKCPGLVFVPPRFDVYRAVSAQIHDIFSRFTPLIQPLSLDEAYLDVTHPLQPYPSATAIAQDIRDRIRAETGLTASAGISYNKFLAKLASDYRKPDGQFVITPRMGPDFVATLPVEQFHGIGPATAARMHALGIRTGLDLRQQPLSRLLRHFGKAADFYYGIARGIDERPVEVNRPRRSIGAERTFEVDIHDWAAALDVIMDLSTRVWNRCTARSLTGITVTIKVKYNDFRQIVRGRTALEPVRDATDLVDRAQGLLAPCFPPPRGIRLLGVTVSGLRARDALAAPRQLALFG,
Ortho_gr_67	the_core_genome	the_filtered_set	K_kakiaceti_JCM_25156_00317_MLRPIHAKGRHLSVSSAPVVIKKYANRRLYDTELSAYITLENLMDMVKQDRAFVILDARTGDDITRGVLAQVMLEEETRGRAMLPVAFLRQLIRCYGESRQGEVSDYLERMMAEFMDRQPPSATSGGLEALGRENAAVVRQAMSLFTSLYAVERVGNRTVENLLQEIMDLRQQVESLQADRDRRS,	K_intermedius_AF2_01309_MRKVRHLSVSSVPVIIKKYANRRLYDTDLSAYITLENLMDMVKQDRAFVILDARTGDDITRGVLAQVMLEEETRGRAMLPVAFLRQLIRCYGDSMQGEVSDYLERMMTEFMDRPPGGVTPDGLDGLGQENAAVVRQAMSLFTSLYAVERTGNRTVENLLQEIMDLRQQVAALQARLDDGRQGGTPGQ,	K_europaeus_5P3_03583_MAHRGVTGLIHAKGRHLSVSSVPVIIKKYANRRLYDTELSAYITLENLMDMVKQDRAFVILDARTGDDITRGVLAQVMLEEETRGRAMLPVAFLRQLIRCYGDSRQGEVSDYLERMMAEFMDRQSPSATPDGLEQLGRENAAVVRQAMSLFTSLYAVERVGNRTVENLLQEIMDLRQQVAALQAPQGTAPDEKGSH,	K_europaeus_LMG_18494_03591_MSVSSVPVIIKKYANRRLYDTELSAYITLENLMDMVKQDRAFVILDARTGDDITRGVLAQVMLEEETRGRAMLPVAFLRQLIRCYGDSRQGEVSDYLERMMAEFMDRQSPSATPDGLEQLGRENAAVVRQAMSLFTSLYAVERVGNRTVENLLQEIMDLRQQVAALQAPQGTAPDEKGSR,	K_europaeus_LMG_18890_03874_MAHRGVTGLIHAKGRHLSVSSVPVIIKKYANRRLYDTELSAYITLENLMDMVKQDRAFVILDARTGDDITRGVLAQVMLEEETRGRAMLPVAFLRQLIRCYGDSRQGEVSDYLERMMAEFMDRQSPSATPDGLEQLGRENAAVVRQAMSLFTSLYAVERVGNRTVENLLQEIMDLRQQVAALQAPQGTAPDEKGSH,	K_oboediens_174Bp2_03865_MRKVRHLSVSSVPVIIKKYANRRLYDTDLSAYITLENLMDMVKQDRAFVILDARTGDDITRGVLAQVMLEEETRGRAMLPVAFLRQLIRCYGDSMQGEVSDYLERMMTEFMDRPPGGVTPDGLDGLGQENAAVVRQAMSLFTSLYAVERTGNRTVENLLQEIMDLRQQVAALQARLDDEGRDGTPGT,	Ga_diazotrophicus_PAl_5_03191_MPDANSPVAPIVIKKYANRRLYDTESSIYITLDTLADMVRCGKEFVIYDARTGDDITRSVLTQIIMEEETKGRAMLPATFLRQLIRFYGDSMQGLVPDYLDQMMEQFAASQKQIRSTMERTMETFLPPEMEKIGRQNMAMMDRALSMFVSMYQPAPDAPAPGPAARPDAPSFADGNAHAAGDASPGAVKPETMEEELERLRREVAALRDALGPQGGRR,	K_europaeus_CECT_8546_00361_MAHRGVTGLIHAKGRHLSVSSVPVIIKKYANRRLYDTELSAYITLENLMDMVKQDRAFVILDARTGDDITRGVLAQVMLEEETRGRAMLPVAFLRQLIRCYGDSRQGEVSDYLERMMAEFMDRQSPSATPDGLEQLGRENAAVVRQAMSLFTSLYAVERVGNRTVENLLQEIMDLRQQVAALQAPQGTAPDEKGSH,	K_sp_SXCC1_00834_MSVSSAPVIIKKYANRRLYDTEVSAYITLENLMDMVKQDRAFVILDARTGDDITRGVLAQVMLEEETRGRAMLPVAFLRQLIRCYGDRRQGEVSDYLERMMAAFMQGPVSPAISDGLESLGQENAAVVRQAMSLFTSLHAVEQVGGRTVESLLHEIMDLRQQVETLQARLGEKGSSRAD,	K_xylinus_E25_02130_MSVSSVPVIIKKYANRRLYDTELSAYITLENLMDMVKQDRAFVILDARTGDDITRGVLAQVMLEEETRGRAMLPVAFLRQLIRCYGDSRQGEVSDYLERMMTEFMDRQPPAVTPDGLEELGRENAAVVRQAMSLFTSLYAVERVGNRTVENLLQEIMDLRQQVAALQDRHGDAPNENGSR,	K_europaeus_NBRC_3261_02600_MSVSSVPVIIKKYANRRLYDTELSAYITLENLMDMVKQDRAFVILDARTGDDITRGVLAQVMLEEETRGRAMLPVAFLRQLIRCYGDSRQGEVSDYLERMMAEFMDRQSPSATPDGLEQLGRENAAVVRQAMSLFTSLYAVERVGNRTVENLLQEIMDLRQQVAALQAPQGTAPDEKGSR,	K_medellinensis_NBRC_3288_01312_MGPQALIHAKGRHLSVSSAPVIIKKYANRRLYDTEVSAYITLENLMEMVRQDRAFVILDARTGDDITRGVLAQVMLEEETRGRAMLPVAFLRQLIRCYGDRRQGEVSEYLERMMVAFMNDPDSSVTSGELDQLGQENAVVVRQAMSLFTSLYAVEQMGDRTAENLLHEIMDLRQQVATLQARLEKKEESRSD,	K_intermedius_TF2_01310_MRKVRHLSVSSVPVIIKKYANRRLYDTDLSAYITLENLMDMVKQDRAFVILDARTGDDITRGVLAQVMLEEETRGRAMLPVAFLRQLIRCYGDSMQGEVSDYLERMMTEFMDRPPGGVTPDGLDGLGQENAAVVRQAMSLFTSLYAVERTGNRTVENLLQEIMDLRQQVAALQARLDDGRQGGTPGQ,	K_xylinus_E26_00935_MSVSSVPVIIKKYANRRLYDTELSAYITLENLMDMVKQDRAFVILDARTGDDITRGVLAQVMLEEETRGRAMLPVAFLRQLIRCYGDSRQGEVSDYLERMMTEFMDRQPPAVTPDGLEELGRENAAVVRQAMSLFTSLYAVERVGNRTVENLLQEIMDLRQQVAALQDRHGDAPNENGSR,	K_hansenii_JCM_7643_03048_MSSPHVPVVIKKYANRRLYDTERSTYITLDSLAAMVKDDRPFVVLDARTGDDITRGVLAQVILEEETKGRAMLPIPFLRQLIRWYGDSRQDEVSEYLERMMDEFIARQAHTSPELSALGAENAQIIGQVMSMFTSLYAVERGAGSGPSVESLVREVMELREEVQHLRAGTPGATGTAASQPGDGAS,	K_xylinus_BCRC_12334_PROKKA_01580_MSVSSVPVIIKKYANRRLYDTELSAYITLENLMDMVKQDRAFVILDARTGDDITRGVLAQVMLEEETRGRAMLPVAFLRQLIRCYGDSRQGEVSDYLERMMTEFMDRQPPAVTPDGLEELGRENAAVVRQAMSLFTSLYAVERVGNRTVENLLQEIMDLRQQVAALQDRHGDAPNENGSR,	K_rhaeticus_AF1_03304_MSVSSAPVIIKKYANRRLYDTEVSAYITLENLMDMVKQDRAFVILDARTGDDITRGVLAQVMLEEETRGRAMLPVAFLRQLIRCYGDRRQGEVSDYLERMMAAFMQGPVSPAISDGLESLGQENAAVVRQAMSLFTSLHAVEQVGGRTVESLLHEIMDLRQQVETLQARLGEKGSSRAD,	K_hansenii_ATCC_23769_02440_MSSPHVPVVIKKYANRRLYDTERSTYITLDSLAAMVKDDRPFVVLDARTGDDITRGVLAQVILEEETKGRAMLPIPFLRQLIRWYGDSRQDEVSEYLERMMDEFIARQAHTSPELSALGAENAQIIGQVMSMFTSLYAVERGAGSGPSVESLVREVMELREEVQHLRAGTPGATGTAASQPGDGAS,	K_hansenii_ATCC_53582_01043_MSSPHVPVVIKKYANRRLYDTERSTYITLDSLAAMVKDDRPFVVLDARTGDDITRGVLAQVILEEETKGRAMLSIPFLRQLIRWYGDSRQDEVSEYLERMMDEFIARQAHTSPELSALGAENAQIIGQVMSMFTSLYAVERGAGSGPSVESLVREVMELREEVQHLRAGAPGAPGKPGATGTAASQPGDGAS,	K_xylinus_NBRC_13693_02352_MRKVRHLSVSSVPVIIKKYANRRLYDTDLSAYITLENLMDMVKQDRAFVILDARTGDDITRGVLAQVMLEEETRGRAMLPVAFLRQLIRCYGDSMQGEVSDYLERMMTEFMDRPPGGVTPDGLDGLGQENAAVVRQAMSLFTSLYAVERTGNRTVENLLQEIMDLRQQVAALQARLDDEGRDGTPGT,
Ortho_gr_68	the_core_genome	the_filtered_set	K_kakiaceti_JCM_25156_00320_MPDKTPEQRLKQLGIVLPTPAAPVANYVAAVLSGSMLTVSGQLPLVDGKLLTTGKLGDTVAVELAVEAARYSMINVIAQVKAAIGDLSRVRRVVRLGGFIACTPDFTQHATVMNGASDLSVAVFGDAGRHARSTVGVPSLPLDSAVEVEGLFEIG,	K_intermedius_AF2_01895_MPDITPEQRLKQLGIVLPTPAAPVANYVAAVLSGSSLVVSGQLPLVDGKLLTTGKLGDRVAVELAVEAARYSMINVIAQVKATIGDLSRVKRVVRLGGFIACTPDFTQHAAVMNGASDLAVAVFGDAGRHARSTVGVPSLPLDSAVEVEGLFEIG,	K_europaeus_5P3_02307_MPDTTPEQRLKQLGIVLPTPAAPVANYVAAVISGSSLVVSGQLPLVDGKLLTTGKLGDSVAVELAVEAARYSMVNVIAQVKAAIGDLSRVKRVVRLGGFIACTPDFTQHAAVMNGASDLAVAVFGDAGRHARSTVGVPSLPLDSAVEVEGLFEIG,	K_europaeus_LMG_18494_02102_MPDTTPEQRLKQLGIVLPTPAAPVANYVAAVISGSSLVVSGQLPLVDGKLLTTGKLGDSVAVELAVEAARYSMVNVIAQVKAAIGDLSRVKRVVRLGGFIACTPDFTQHAAIMNGASDLAVAVFGDAGRHARSTVGVPSLPLDSAVEVEGLFEIG,	K_europaeus_LMG_18890_01568_MPDTTPEQRLKQLGIVLPTPAAPVANYVAAVISGSSLVVSGQLPLVDGKLLTTGKLGDSVAVELAVEAARYSMVNVIAQVKAAIGDLSRVKRVVRLGGFIACTPDFTQHAAVMNGASDLAVAVFGDAGRHARSTVGVPSLPLDSAVEVEGLFEIG,	K_oboediens_174Bp2_02320_MPDITPEQRLKQLGIVLPTPAAPVANYVAAVLSGSSLVVSGQLPLVDGKLLTTGKLGDSVAVELAVEAARYSMINVIAQVKATIGDLSRVKRVVRLGGFIACTPDFTQHAAVMNGASDLAVAVFGDAGRHARSTVGVPSLPLDSAVEVEGLFEIG,	Ga_diazotrophicus_PAl_5_00876_MTDSTPEARLDRHGIVLPTPPVPVATYVGTVVSGSLLVVSGQLPLVDGKLFATGKLGADVATEVGVDAARHCMINVIAQVRAAVGDLSRVRRVVRLGGFVSCVPGFTQHATVMNGASDLAVAIFGDAGRHARSTIGVPSLPLDAAVEVEGLFEIA,	K_europaeus_CECT_8546_02528_MPDTTPEQRLKQLGIVLPTPAAPVANYVAAVISGSSLVVSGQLPLVDGKLLTTGKLGDSVAVELAVEAARYSMVNVIAQVKAAIGDLSRVKRVVRLGGFIACTPDFTQHAAVMNGASDLAVAVFGDAGRHARSTVGVPSLPLDSAVEVEGLFEIG,	K_sp_SXCC1_01683_MPDTTPEQRLKQLGIILPTPAAPVANYVGAVISGSSLVVSGQLPLVDGKLLTTGKLGGTVPVELAVEAARYSMINVIAQVKAALGDLSRVKRVVRLGGFIACTPDFTQHASVMNGASDLAVAVFGDAGRHARSTVGVPSLPLDSAVEVEGLFEIG,	K_xylinus_E25_02816_MPDTTPEQRLKQLGIVLPTPAAPVANYVAAVISGSSLVVSGQLPLVDGKLLTTGKLGDSVAVELAVEAARYSMVNVIAQVKAAIGDLSRVKRVVRLGGFIACTPDFTQHAAVMNGASDLAVAVFGDAGRHARSTVGVPSLPLDSAVEVEGLFEIG,	K_europaeus_NBRC_3261_02158_MPDTTPEQRLKQLGIVLPTPAAPVANYVAAVISGSSLVVSGQLPLVDGKLLTTGKLGDSVAVELAVEAARYSMVNVIAQVKAAIGDLSRVKRVVRLGGFIACTPDFTQHAAVMNGASDLAVAVFGDAGRHARSTVGVPSLPLDSAVEVEGLFEIG,	K_medellinensis_NBRC_3288_02614_MPDTTPEQRLKQLGIILPTPASPVANYVGTVISGSSLVVSGQLPLVDGRLLTTGKLGGSVPVELAVEAARYSMINVIAQVKAALGDLSRVKRVVRLGGFIACTPDFTQHATVMNGASDLAVAVFGDAGRHARSTVGVPSLPLDSAVEVEGLFEIG,	K_intermedius_TF2_02119_MPDITPEQRLKQLGIVLPTPAAPVANYVAAVLSGSSLVVSGQLPLVDGKLLTTGKLGDRVAVELAVEAARYSMINVIAQVKATIGDLSRVKRVVRLGGFIACTPDFTQHAAVMNGASDLAVAVFGDAGRHARSTVGVPSLPLDSAVEVEGLFEIG,	K_xylinus_E26_03121_MANYVAAVISGSSLVVSGQLPLVDGKLLTTGKLGDSVAVELAVEAARYSMVNVIAQVKAAIGDLSRVKRVVRLGGFIACTPDFTQHAAVMNGASDLAVAVFGDAGRHARSTVGVPSLPLDSAVEVEGLFEIG,	K_hansenii_JCM_7643_00330_MSAHTPEERLKQHGIVLPTPAAPVANYVAAVINGSSLIVSGQLPLVDGKLYATGKLGDNVAVELAVEAARYSMINVIAQVKAAIGDLSRVKRVVRLGGFIACTPDFTQHATVMNGASDLAVAVFGDAGRHARSTVGVPSLPLDSAVEVEGLFEIA,	K_xylinus_BCRC_12334_PROKKA_02813_MPDTTPEQRLKQLGIVLPTPAAPVANYVAAVISGSSLVVSGQLPLVDGKLLTTGKLGDSVAVELAVEAARYSMVNVIAQVKAAIGDLSRVKRVVRLGGFIACTPDFTQHAAVMNGASDLAVAVFGDAGRHARSTVGVPSLPLDSAVEVEGLFEIG,	K_rhaeticus_AF1_00431_MPDTTPEQRLKQLGIILPTPAAPVANYVGAVISGSSLVVSGQLPLVDGKLLTTGKLGGTVPVELAVEAARYSMINVIAQVKAALGDLSRVKRVVRLGGFIACTPDFTQHASVMNGASDLAVAVFGDAGRHARSTVGVPSLPLDSAVEVEGLFEIG,	K_hansenii_ATCC_23769_00476_MSAHTPEERLKQHGIVLPTPAAPVANYVAAVINGSSLIVSGQLPLVDGKLYATGKLGDNVAVELAVEAARYSMINVIAQVKAAIGDLSRVKRVVRLGGFIACTPDFTQHATVMNGASDLAVAVFGDAGRHARSTVGVPSLPLDSAVEVEGLFEIA,	K_hansenii_ATCC_53582_00414_MSAHTPEERLKQHGIVLPTPAAPVANYVAAVINGSSLIVSGQLPLVDGKLYATGKLGDNVAVELAVEAARYSMINVIAQVKAAIGDLSRVKRVVRLGGFIACTPDFTQHATVMNGASDLAVAVFGDAGRHARSTVGVPSLPLDSAVEVEGLFEIA,	K_xylinus_NBRC_13693_02541_MPDITPEQRLKQLGIVLPTPAAPVANYVAAVLSGSSLVVSGQLPLVDGKLLTTGKLGDSVAVELAVEAARYSMINVIAQVKATIGDLSRVKRVVRLGGFIACTPDFTQHAAVMNGASDLAVAVFGDAGRHARSTVGVPSLPLDSAVEVEGLFEIG,
Ortho_gr_69	the_core_genome	the_filtered_set	K_kakiaceti_JCM_25156_00323_MDRPYDVPATPGGGVTWRDPAVRAAVTVSGAVGGFTGLPGLVADVGFTTLTIMREIARIAREQGEDLSQEDARAACLEVFALRAFPFGGKARGPGEDSELGYFSARAMLRGRPVIMLVSEVATHYGLGLSRKFALQMMPVAGALCGASLNAAFLSHYRAVAQAHFTIRRLEREFGPEVRRTAADLKAHAAAQARED,	K_intermedius_AF2_01575_MSAGSSNELAPLTLDSACITELQQALERVESGRGVLVRLADLMGGAVGQAAMLGMRTLGLAPALQARLQATAETAIRRAFDLAVVGMDRPRDVSAAPDDGAAWRDPALKAAVTVSGAVGGFTGLPGLMADVSFTTLTIMREIARIAREQGEDLSQEEARAACLEVFALRAFPFGASKGQGQGEDNELGYFSARAMLRGRPVVMLVSEVATHYGLGLSRKFALQMMPVAGALCGASLNVAFLSHYRAVAQAHFTIRRLEREYGPEVRRTAIDLKTHAAAQMRES,	K_europaeus_5P3_03704_MGVAGGFPCPVHMAGMARPVREGTEDQAKGIVMSAGSSNELAPLTLDSACITELQQALERVESGRGVLVRLADLMGGAVGQAAMLGMRTLGLAPGLQARLQATAETAIRRAFDLAVVGMDRPRDVSATPDDGAGWRDPALKAAVTVSGAVGGFTGLPGLVADVGFTTLTIMREIARIAREQGEDLSQEDARAACLEVFALRAFPFGAAKGQGQGEDNELGYFSARAMLRGRPVVMLVSEVATHYGLGLSRKFALQMMPVAGALCGASLNVAFLSHYRAVAQAHFTIRRLEREYGPEVRRTAMDLKTQAAAQVRES,	K_europaeus_LMG_18494_03713_MGVAGGFPCPVHMAGMARPVREGTEDQAKGIVMSAGSSNELAPLTLDSACITELQQALERVESGRGVLVRLADLMGGAVGQAAMLGMRTLGLAPGLQARLQATAETAIRRAFDLAVVGMDRPRDVSATPDDGTGWRDPALKAAVTVSGAVGGFTGLPGLVADVGFTTLTIMREIARIAREQGEDLSQEDARAACLEVFALRAFPFGAAKGQGQGEDNELGYFSARAMLRGRPVVMLVSEVATHYGLGLSRKFALQMMPVAGALCGASLNVAFLSHYRAVAQAHFTIRRLEREYGPEVRRTAMDLKTHAAAQVRES,	K_europaeus_LMG_18890_03996_MGVAGGFPCPVHMAGMARPVREGTEDQAKGIVMSAGSSNELAPLTLDSACITELQQALERVESGRGMLVRLADLMGGAVGQAAMLGMRTLGLAPGLQARLQATAETAIRRAFDLAVVGMDRPRDVSATPDDGAVWRDPALKAAVTVSGAVGGFTGLPGLVADVGFTTLTIMREIARIAREQGEDLSQEDARAACLEVFALRAFPFGAAKGQGQGEDNELGYFSARAMLRGRPVVMLVSEVATHYGLGLSRKFALQMMPVAGALCGASLNVAFLSHYRAVAQAHFTIRRLEREYGPEVRRTAMDLKTHAAAQVRES,	K_oboediens_174Bp2_03718_MSAGSSNELAPLTLDSACITELQQALERVESGRGVLVRLADLMGGAVGQAAMLGMRTLGLAPALQARLQATAETAIRRAFDLAVVGMDRPRDVSATPDDGAAWRDPALKAAVTVSGAVGGFTGLPGLMADVSFTTLTIMREIARIAREQGEDLSQEEARAACLEVFALRAFPFGASKGQGQGEDNELGYFSARAMLRGRPVVMLVSEVATHYGLGLSRKFALQMMPVAGALCGASLNVAFLSHYRAVAQAHFTIRRLEREYGPEVRRTAIDLKAHAAAQMRES,	Ga_diazotrophicus_PAl_5_03322_MTIQTGSEIAPLVLDAPAIAELQSALEKVESGRGVLVRLADLMGGAVGQAARLGLRGIGMAPGLQAKLKGIAETAISRAFEVAIVGMHAPDAVPLTRDSAPAWRAPAVQAAVTVSGAVGGFAGLAGLVPDVTFTTLTIMREIARIAREEGEDLSTPESRRACLEVFALRAFPVGATDEESELGYFSARAMLRGRPVVMLVSEVASHYGLGLSRKLAVQMMPVAGALCGASLNAAFLAHYRALARAHFTIRRLEREHGPEVRRTAESLRAGMTGAAF,	K_europaeus_CECT_8546_00240_MGVAGGFPCPVHMAGMARPVREGTEDQAKGIVMSAGSSNELAPLTLDSACITELQQALERVESGRGVLVRLADLMGGAVGQAAMLGMRTLGLAPGLQARLQATAETAIRRAFDLAVVGMDRPRDVSATPDDGAGWRDPALKAAVTVSGAVGGFTGLPGLVADVGFTTLTIMREIARIAREQGEDLSQEDARAACLEVFALRAFPFGAAKGQGQGEDNELGYFSARAMLRGRPVVMLVSEVATHYGLGLSRKFALQMMPVAGALCGASLNVAFLSHYRAVAQAHFTIRRLEREYGPEVRRTAMDLKTHAAAQVRES,	K_sp_SXCC1_01005_MSAGSANELAPLTLDSACIDELQQALERVEAGRGVLVRLADLMGGAVGQAAMLGMRTLGLAPALQARLQSATETAIRRAFDIAVLGMDRPRDISVTAGTPTWREPALRAAVTVSGAVGGFTGLPGLIADVGFTTLAIMREIARIAREQGEDLSQEEARAACLEVFALRAFPFGGPKGQGQGEDNELGYFSARAMLRGRPVVMLVSEVATHYGLGLSRKFALQMMPVAGALCGASLNAAFLSHYRAVAQAHFTIRRLEREYGPEVRRTAADLKAHAASQASES,	K_xylinus_E25_02249_MSAGSSNELAPLTLDSACITELQQALERVESGRGVLVRLADLMGGAVGQAAMLGMRTLGLAPGLQARLQATAETAIRRAFDLAVVGMDRPHDVSATPDGGAGWRDPALKAAVTVSGAVGGFTGLPGLVADVGFTTLTIMREIARIAREQGEDLSQEDARVACLEVFALRAFPFGAAKGKGQGEDSELGYFSARAMLRGRPVVMLVSEVATHYGLGLSRKFALQMMPVAGALCGASLNVAFLSHYRAVAQAHFTIRRLEREYGPEVRRTAMDMKAHAAAQVRES,	K_europaeus_NBRC_3261_02479_MGVAGGFPCPVHMAGMARPVREGTEDQAKGIVMSAGSSNELAPLTLDSACITELQQALERVESGRGVLVRLADLMGGAVGQAAMLGMRTLGLAPGLQARLQATAETAIRRAFDLAVVGMDRPRDVSATPDDGTGWRDPALKAAVTVSGAVGGFTGLPGLVADVGFTTLTIMREIARIAREQGEDLSQEDARAACLEVFALRAFPFGAAKGQGQGEDNELGYFSARAMLRGRPVVMLVSEVATHYGLGLSRKFALQMMPVAGALCGASLNVAFLSHYRAVAQAHFTIRRLEREYGPEVRRTAMDLKTHAAAQVRES,	K_medellinensis_NBRC_3288_01440_MSAGSANELAPLTLDSACITELQQALERVEAGRGVLVRLADLMGGAVGQAAMLGMRTLGLAPALQARLQSATETAIRRAFDIAVLGMDRPHDVSVTAGAPTWRDPALKAAVTVSGAVGGFTGLPGLVADVGFTTLAIMREIARIAREQGEDLSQEDACAACLEVFALRAFPFGGPKGQGQGEDNELGYFSARAMLRGRPVVMLVSEVATHYGLGLSRKFALQMMPVAGALCGASLNAAFLSHYRAVAQAHFTIRRLEREYGPEVRRTAADLKAHAATQASES,	K_intermedius_TF2_01513_MSAGSSNELAPLTLDSACITELQQALERVESGRGVLVRLADLMGGAVGQAAMLGMRTLGLAPALQARLQATAETAIRRAFDLAVVGMDRPRDVSAAPDDGAAWRDPALKAAVTVSGAVGGFTGLPGLMADVSFTTLTIMREIARIAREQGEDLSQEEARAACLEVFALRAFPFGASKGQGQGEDNELGYFSARAMLRGRPVVMLVSEVATHYGLGLSRKFALQMMPVAGALCGASLNVAFLSHYRAVAQAHFTIRRLEREYGPEVRRTAIDLKTHAAAQMRES,	K_xylinus_E26_02727_MSAGSSNELAPLTLDSACITELQQALERVESGRGVLVRLADLMGGAVGQAAMLGMRTLGLAPGLQARLQATAETAIRRAFDLAVVGMDRPHDVSATPDGGAGWRDPALKAAVTVSGAVGGFTGLPGLVADVGFTTLTIMREIARIAREQGEDLSQEDARVACLEVFALRAFPFGAAKGKGQGEDSELGYFSARAMLRGRPVVMLVSEVATHYGLGLSRKFALQMMPVAGALCGASLNVAFLSHYRAVAQAHFTIRRLEREYGPEVRRTAMDMKAHAAAQVRES,	K_hansenii_JCM_7643_02103_MAMSIGTGSELAPMALDSTSMTELQQALERVESGRGVIVRLADLMGGAVGQAARLGVRSLGMAPAFQAKLQSVAESAITRAFDAAILGMKPTEDARAEPGALSQWRDPAVRTAVAVSGAVGGFTGLPGLVADVGFTTMTIMREIARIAREQGEDLSTAEARTACLEVFALRAFPFAARDQESELGYFSARAMLRGRPVVMLISEVATHYGLGLSRKLAVQMMPVAGALCGASLNSAFLAHYRAVAQAHFTIRRLEREFGPEVRRTAQDMRTHVATQAAAGVQA,	K_xylinus_BCRC_12334_PROKKA_00338_MSAGSSNELAPLTLDSACITELQQALERVESGRGVLVRLADLMGGAVGQAAMLGMRTLGLAPGLQARLQATAETAIRRAFDLAVVGMDRPHDVSATPDGGAGWRDPALKAAVTVSGAVGGFTGLPGLVADVGFTTLTIMREIARIAREQGEDLSQEDARVACLEVFALRAFPFGAAKGKGQGEDSELGYFSARAMLRGRPVVMLVSEVATHYGLGLSRKFALQMMPVAGALCGASLNVAFLSHYRAVAQAHFTIRRLEREYGPEVRRTAMDMKAHAAAQVRES,	K_rhaeticus_AF1_03424_MSAGSANELAPLTLDSACIDELQQALERVEAGRGVLVRLADLMGGAVGQAAMLGMRTLGLAPALQARLQSATETAIRRAFDIAVLGMDRPRDISVTAGTPTWREPALRAAVTVSGAVGGFTGLPGLIADVGFTTLAIMREIARIAREQGEDLSQEEARAACLEVFALRAFPFGGPKGQGQGEDNELGYFSARAMLRGRPVVMLVSEVATHYGLGLSRKFALQMMPVAGALCGASLNAAFLSHYRAVAQAHFTIRRLEREYGPEVRRTAADLKAHAASQASES,	K_hansenii_ATCC_23769_02567_MSIGTGSELAPMALDSTSMTELQQALERVESGRGVIVRLADLMGGAVGQAARLGVRSLGMAPAFQAKLQSVAESAITRAFDAAILGMKPTEDARAEPGALSQWRDPAVRTAVAVSGAVGGFTGLPGLVADVGFTTMTIMREIARIAREQGEDLSTAEARTACLEVFALRAFPFAARDQESELGYFSARAMLRGRPVVMLISEVATHYGLGLSRKLAVQMMPVAGALCGASLNSAFLAHYRAVAQAHFTIRRLEREFGPEVRRTAQDMRTHVATQAAAGVQA,	K_hansenii_ATCC_53582_01360_MSIGTGSELAPMALDSTSMTELQQALERVESGRGVIVRLADLMGGAVGQAARLGVRSLGMAPAFQAKLQSVAESAITRAFDAAILGMKPTEDARAEPGALSQWRDPAIRTAVAVSGAVGGFTGLPGLVADVGFTTMTIMREIARIAREQGEDLSTAEARTACLEVFALRAFPFAARDQESELGYFSARAMLRGRPVVMLISEVATHYGLGLSRKLAVQMMPVAGALCGASLNSAFLAHYRAVAQAHFTIRRLEREFGPEVRRTAQDMRTHVATQAAAGVQA,	K_xylinus_NBRC_13693_01210_MSAGSSNELAPLTLDSACITELQQALERVESGRGVLVRLADLMGGAVGQAAMLGMRTLGLAPALQARLQATAETAIRRAFDLAVVGMDRPRDVSATPDDGAAWRDPALKAAVTVSGAVGGFTGLPGLMADVSFTTLTIMREIARIAREQGEDLSQEEARAACLEVFALRAFPFGASKGQGQGEDNELGYFSARAMLRGRPVVMLVSEVATHYGLGLSRKFALQMMPVAGALCGASLNVAFLSHYRAVAQAHFTIRRLEREYGPEVRRTAIDLKAHAAAQMRES,
Ortho_gr_70	the_core_genome	the_filtered_set	K_kakiaceti_JCM_25156_00326_MPIMPDTWIRRMATEHGMIEPFVEKQNRSGVISFGLSSYGYDARVASEFKIFTDVDNAVVDPKNFAENSFVTRRGDCCTIPPHSFVLAHTVEYFRIPRDTLVICLGKSTYARCGIIVNVTPLEPEWEGQVTIEISNTTPLPARIYANEGICQFLFLQGASPCEISYADRKGKYMGQVGVAPPRM,	K_intermedius_AF2_00621_MPIMPDTWIRRMATDHGMIEPFVEKQNREGVISFGLSSYGYDARVADEFKIFTDVDNAVVDPKNFAENSFVTRRGDCCTIPPHSFVLAHTVEYFRIPRDTLVVCLGKSTYARCGIIVNVTPLEPEWEGQVTIEISNTTPLPARIYANEGICQFLFFQGASPCETSYADRKGKYMGQVGVAPPRM,	K_europaeus_5P3_02760_MPIMPDTWIRRMATDHGMIEPFVEKQSREGVISFGLSSYGYDARVANEFKIFTDVDNAVVDPKNFAENSFVTRRGDCCTIPPHSFVLAHTVEYFRIPRDTLVVCLGKSTYARCGIIVNVTPLEPEWEGQVTIEISNTTPLPARIYANEGICQFLFFQGASPCEVSYADRKGKYMGQVGVAPPRM,	K_europaeus_LMG_18494_02602_MPIMPDTWIRRMATDHGMIEPFVEKQSREGVISFGLSSYGYDARVANEFKIFTDVDNAVVDPKNFAENSFVTRRGDCCTIPPHSFVLAHTVEYFRIPRDTLVVCLGKSTYARCGIIVNVTPLEPEWEGQVTIEISNTTPLPARIYANEGICQFLFFQGASPCEVSYADRKGKYMGQVGVAPPRM,	K_europaeus_LMG_18890_03379_MPIMPDTWIRRMATDHGMIEPFVEKQSREGVISFGLSSYGYDARVANEFKIFTDVDNAVVDPKNFAENSFVTRRGDCCTIPPHSFVLAHTVEYFRIPRDTLVVCLGKSTYARCGIIVNVTPLEPEWEGQVTIEISNTTPLPARIYANEGICQFLFFQGASPCEVSYADRKGKYMGQVGVAPPRM,	K_oboediens_174Bp2_02154_MPIMPDTWIRRMATDHGMIEPFVEKQNREGVISFGLSSYGYDARVADEFKIFTDVDNAVVDPKNFAENSFVTRRGDCCTIPPHSFVLAHTVEYFRIPRDTLVVCLGKSTYARCGIIVNVTPLEPEWEGQVTIEISNTTPLPARIYANEGICQFLFFQGASPCETSYADRKGKYMGQVGVAPPRM,	Ga_diazotrophicus_PAl_5_01399_MPIMPDSWIRQQAREAGMIEPFVEQQTREGVISYGLSSYGYDARVASEFKIFTDVDNAIVDPKNFASNSFVTREGPVCIIPPNSFALAHTVEYFRIPRDTLVVCLGKSTYARCGIIVNVTPLEPEWEGQVTIEISNTTPLPARIYANEGICQFLFFQGASPCEVSYADRAGKYMGQRGVATPRM,	K_europaeus_CECT_8546_01956_MPIMPDTWIRRMATDHGMIEPFVEKQSREGVISFGLSSYGYDARVANEFKIFTDVDNAVVDPKNFAENSFVTRRGDCCTIPPHSFVLAHTVEYFRIPRDTLVVCLGKSTYARCGIIVNVTPLEPEWEGQVTIEISNTTPLPARIYANEGICQFLFFQGASPCEVSYADRKGKYMGQVGVAPPRM,	K_sp_SXCC1_00792_MATQHGMIEPFVEKQSREGVISFGLSSYGYDARVANEFKIFTDVDNAVVDPKNFAENSFVTRHGDCCTIPPHSFVLAHTVEYFRIPRDTLVVCLGKSTYARCGIIVNVTPLEPEWEGQVTIEISNTTPLPARIYANEGICQFLFFQGASPCEVSYADRKGKYMGQVGVAPPRM,	K_xylinus_E25_02514_MPIMPDTWIRRMATDHGMIEPFVEKQSREGVISFGLSSYGYDARVANEFKIFTDVDNAVVDPKNFAENSFVTRHGDCCTIPPHSFVLAHTVEYFRIPRDTLVVCLGKSTYARCGIIVNVTPLEPEWEGQVTIEISNTTPLPARIYANEGICQFLFFQGASPCEVSYADRKGKYMGQVGVAPPRM,	K_europaeus_NBRC_3261_02113_MPIMPDTWIRRMATDHGMIEPFVEKQSREGVISFGLSSYGYDARVANEFKIFTDVDNAVVDPKNFAENSFVTRRGDCCTIPPHSFVLAHTVEYFRIPRDTLVVCLGKSTYARCGIIVNVTPLEPEWEGQVTIEISNTTPLPARIYANEGICQFLFFQGASPCEVSYADRKGKYMGQVGVAPPRM,	K_medellinensis_NBRC_3288_01655_MPIMPDTWIRRMATEQGMIEPFVEKQSREGVISFGLSSYGYDARVANEFKIFTDVDNAVVDPKNFAENSFVTRRGACCTIPPHSFVLAHTVEYFRIPRDTLVVCLGKSTYARCGIIVNVTPLEPEWEGQVTIEISNTTPLPARIYANEGICQFLFFQGASPCEVSYADRKGKYMGQVGVAPPRM,	K_intermedius_TF2_01824_MPIMPDTWIRRMATDHGMIEPFVEKQNREGVISFGLSSYGYDARVADEFKIFTDVDNAVVDPKNFAENSFVTRRGDCCTIPPHSFVLAHTVEYFRIPRDTLVVCLGKSTYARCGIIVNVTPLEPEWEGQVTIEISNTTPLPARIYANEGICQFLFFQGASPCETSYADRKGKYMGQVGVAPPRM,	K_xylinus_E26_01538_MPIMPDTWIRRMATDHGMIEPFVEKQSREGVISFGLSSYGYDARVANEFKIFTDVDNAVVDPKNFAENSFVTRHGDCCTIPPHSFVLAHTVEYFRIPRDTLVVCLGKSTYARCGIIVNVTPLEPEWEGQVTIEISNTTPLPARIYANEGICQFLFFQGASPCEVSYADRKGKYMGQVGVAPPRM,	K_hansenii_JCM_7643_00878_MTHEERDPMPIMPDSWIRRMAVESGMIEPFVEKQNREGVISYGLSSYGYDARVASEFKIFTDVDNAVVDPKNFAENSFVTRHGESCTIPPHSFVLAHTVEYFRIPRDTLVVCLGKSTYARCGIIVNVTPLEPEWEGQVTIEISNTTPLPARIYANEGICQFLFFQGASPCEVSYADRAGKYMGQRGVAPPRM,	K_xylinus_BCRC_12334_PROKKA_00405_MPIMPDTWIRRMATDHGMIEPFVEKQSREGVISFGLSSYGYDARVANEFKIFTDVDNAVVDPKNFAENSFVTRHGDCCTIPPHSFVLAHTVEYFRIPRDTLVVCLGKSTYARCGIIVNVTPLEPEWEGQVTIEISNTTPLPARIYANEGICQFLFFQGASPCEVSYADRKGKYMGQVGVAPPRM,	K_rhaeticus_AF1_00952_MATQHGMIEPFVEKQSREGVISFGLSSYGYDARVANEFKIFTDVDNAVVDPKNFAENSFVTRHGDCCTIPPHSFVLAHTVEYFRIPRDTLVVCLGKSTYARCGIIVNVTPLEPEWEGQVTIEISNTTPLPARIYANEGICQFLFFQGASPCEVSYADRKGKYMGQVGVAPPRM,	K_hansenii_ATCC_23769_03169_MTHEERDPMPIMPDSWIRRMAVESGMIEPFVEKQNREGVISYGLSSYGYDARVASEFKIFTDVDNAVVDPKNFAENSFVTRHGESCTIPPHSFVLAHTVEYFRIPRDTLVVCLGKSTYARCGIIVNVTPLEPEWEGQVTIEISNTTPLPARIYANEGICQFLFFQGASPCEVSYADRAGKYMGQRGVAPPRM,	K_hansenii_ATCC_53582_02492_MTHEERDPMPIMPDSWIRRMAVESGMIEPFVEKQNREGVISYGLSSYGYDARVASEFKIFTDVDNAVVDPKNFAENSFVTRHGESCTIPPHSFVLAHTVEYFRIPRDTLVVCLGKSTYARCGIIVNVTPLEPEWEGQVTIEISNTTPLPARIYANEGICQFLFFQGASPCEVSYADRAGKYMGQRGVAPPRM,	K_xylinus_NBRC_13693_01435_MPIMPDTWIRRMATDHGMIEPFVEKQNREGVISFGLSSYGYDARVADEFKIFTDVDNAVVDPKNFAENSFVTRRGDCCTIPPHSFVLAHTVEYFRIPRDTLVVCLGKSTYARCGIIVNVTPLEPEWEGQVTIEISNTTPLPARIYANEGICQFLFFQGASPCETSYADRKGKYMGQVGVAPPRM,
Ortho_gr_71	the_core_genome	the_filtered_set	K_kakiaceti_JCM_25156_00328_MPFDRMTDSILRNLRHDGRMSNADLAQRVGLSPSACLRRVRLLEKEGVIRGYRALVDERSVHGMTTVIVHITLERQTEECLRRFEARVRECPDVRECYLMTGDADYLVRVEARDAADYERIHKEELSRMPGVARIQSNFAIRTVVQR,	K_intermedius_AF2_03358_MAFDRLTDAILRHLRHDGRMSNADLAQKVGLSPSACLRRVRMLEKDGVIRGYRALVDERSVHGMTTVIVQITLERQTEECLRRFEARVRECADVRECYLMTGDADYLVRVEARDAADYERIHKEELSRMPGVARIQSNFAIRTVVQR,	K_europaeus_5P3_01699_MAFDRLTDAILRNLRHDGRMSNAELAQKVGLSPSACLRRVRMLEKDGVIRGYRALVDERSVHGMTTVIVQITLERQTEECLRRFEARVRECADVRECYLMTGDADYLVRVEARDAADYERIHKEELSRMPGVARIQSNFAIRTVVQR,	K_europaeus_LMG_18494_03210_MAFDRLTDAILRNLRHDGRMSNAELAQKVGLSPSACLRRVRMLEKDGVIRGYRALVDERSVHGMTTVIVQITLERQTEECLRRFEARVRECADVRECYLMTGDADYLVRVEARDAADYERIHKEELSRMPGVARIQSNFAIRTVVQR,	K_europaeus_LMG_18890_02107_MAFDRLTDAILRNLRHDGRMSNAELAQKVGLSPSACLRRVRMLEKDGVIRGYRALVDERSVHGMTTVIVQITLERQTEECLRRFEARVRECADVRECYLMTGDADYLVRVEARDAADYERIHKEELSRMPGVARIQSNFAIRTVVQR,	K_oboediens_174Bp2_02146_MAFDRLTDAILRHLRHDGRISNADLAQKVGLSPSACLRRVRMLEKDGVIRGYRALVDERSVHGMTTVIVQITLERQTEECLRRFEARVRECADVRECYLMTGDADYLVRVEARDAADYERIHKEELSRMPGVARIQSNFAIRTVVQR,	Ga_diazotrophicus_PAl_5_02351_MDKTTEAILRYLGQDGRMTNAELAQRVGLSPSACLRRVRQLEQDGVIRGYRAIIDDRAREGATTVIVRIRLERQTEECLRRFEARVRTCPDVRECYLMTGDADYLLHVAARDAADYERIHNEELSRLPGVAQIQSNFTIRPVIRK,	K_europaeus_CECT_8546_01814_MAFDRLTDAILRNLRHDGRMSNAELAQKVGLSPSACLRRVRMLEKDGVIRGYRALVDERSVHGMTTVIVQITLERQTEECLRRFEARVRECADVRECYLMTGDADYLVRVEARDAADYERIHKEELSRMPGVARIQSNFAIRTVVQR,	K_sp_SXCC1_02100_MPFDRMTDAILRNLRHDGRMSNAELAQRVGLSPSACLRRVRMLEKEGVIRGYRALVDERSIHGMTTVIVQITLERQTEECLRRFEARVRECADVRECYLMTGDADYLVRVEARDAADYERIHKEELSRMPGVARIQSNFAIRTVVQR,	K_xylinus_E25_01226_MAFDRLTDAILRNLRHDGRMSNAELAQKVGLSPSACLRRVRMLEKDGVIRGYRALVDERSVHGMTTVIVQITLERQTEECLRRFEARVRDCADVRECYLMTGDADYLVRVEARDAADYERIHKEELSRMPGVARIQSNFAIRTVVQR,	K_europaeus_NBRC_3261_01352_MAFDRLTDAILRNLRHDGRMSNAELAQKVGLSPSACLRRVRMLEKDGVIRGYRALVDERSVHGMTTVIVQITLERQTEECLRRFEARVRECADVRECYLMTGDADYLVRVEARDAADYERIHKEELSRMPGVARIQSNFAIRTVVQR,	K_medellinensis_NBRC_3288_00568_MPFDRMTDAILRNLRHDGRMSNAELAQRVGLSPSACLRRVRMLEQEGVIRGYRALVDERSIHGMTTVIVQITLERQTEECLRRFEARVRECADVRECYLMTGDADYLVRVEARDAADYERIHKEELSRMPGVARIQSNFAIRTVVQR,	K_intermedius_TF2_02928_MAFDRLTDAILRHLRHDGRMSNADLAQKVGLSPSACLRRVRMLEKDGVIRGYRALVDERSVHGMTTVIVQITLERQTEECLRRFEARVRECADVRECYLMTGDADYLVRVEARDAADYERIHKEELSRMPGVARIQSNFAIRTVVQR,	K_xylinus_E26_01608_MAFDRLTDAILRNLRHDGRMSNAELAQKVGLSPSACLRRVRMLEKDGVIRGYRALVDERSVHGMTTVIVQITLERQTEECLRRFEARVRDCADVRECYLMTGDADYLVRVEARDAADYERIHKEELSRMPGVARIQSNFAIRTVVQR,	K_hansenii_JCM_7643_01022_MIVDRVNDSILRHLSHDGRMTNADLAQKVGLSPSACLRRVKLLEKQGIICGYRAMIDERSVHGMTTVIVHITLERQTDECQRRFEARVRDCPDVRECYLMTGDADYLLRVEVRDTADYERIHKEELSRMPGVARIQSNFAIRTVIRKPS,	K_xylinus_BCRC_12334_PROKKA_02329_MAFDRLTDAILRNLRHDGRMSNAELAQKVGLSPSACLRRVRMLEKDGVIRGYRALVDERSVHGMTTVIVQITLERQTEECLRRFEARVRDCADVRECYLMTGDADYLVRVEARDAADYERIHKEELSRMPGVARIQSNFAIRTVVQR,	K_rhaeticus_AF1_03041_MPFDRMTDAILRNLRHDGRMSNAELAQRVGLSPSACLRRVRMLEKEGVIRGYRALVDERSIHGMTTVIVQITLERQTEECLRRFEARVRECADVRECYLMTGDADYLVRVEVRDAADYERIHKEELSRMPGVARIQSNFAIRTVVQR,	K_hansenii_ATCC_23769_01601_MIVDRVNDSILRHLSHDGRMTNADLAQKVGLSPSACLRRVKLLEKQGIICGYRAMIDERSVHGMTTVIVHITLERQTDECQRRFEARVRDCPDVRECYLMTGDADYLLRVEVRDTADYERIHKEELSRMPGVARIQSNFAIRTVIRKPS,	K_hansenii_ATCC_53582_01393_MIVDRVNDSILRHLSHDGRMTNADLAQKVGLSPSACLRRVKLLEKQGIICGYRAMIDERSVHGMTTVIVHITLERQTDECQRRFEARVRDCPDVRECYLMTGDADYLLRVEVRDTADYERIHKEELSRMPGVARIQSNFAIRTVIRKPS,	K_xylinus_NBRC_13693_01141_MAFDRLTDAILRHLRHDGRISNADLAQKVGLSPSACLRRVRMLEKDGVIRGYRALVDERSVHGMTTVIVQITLERQTEECLRRFEARVRECADVRECYLMTGDADYLVRVEARDAADYERIHKEELSRMPGVARIQSNFAIRTVVQR,
Ortho_gr_72	the_core_genome	the_filtered_set	K_kakiaceti_JCM_25156_00330_MKLVTAIIKPFKLDDVREALTPLGIQGLTVSEVKGFGRQKGQTEIYRGAEYHVSFLPKIKIEIAVSDDLVDQAVETILEAAHTGKIGDGKIFISPLEGVIRIRTRETGDSAL,	K_intermedius_AF2_02652_MKLVTAIIKPFKLDDVREALTPLGIQGLTVSEVKGFGRQKGQTEIYRGAEYHVSFLPKIKIEVAVTDDLVEQAVETILEAAHTGKIGDGKIFISPLESVIRIRTRETGDSAL,	K_europaeus_5P3_02575_MKLVTAIIKPFKLDDVREALTPLGIQGLTVSEVKGFGRQKGQTEIYRGAEYHVSFLPKIKIEVAVTDDLVEQAVETILEAAHTGKIGDGKIFISPLDSVIRIRTRETGDSAL,	K_europaeus_LMG_18494_03415_MKLVTAIIKPFKLDDVREALTPLGIQGLTVSEVKGFGRQKGQTEIYRGAEYHVSFLPKIKIEVAVTDDLVEQAVETILEAAHTGKIGDGKIFISPLDSVIRIRTRETGDSAL,	K_europaeus_LMG_18890_03190_MKLVTAIIKPFKLDDVREALTPLGIQGLTVSEVKGFGRQKGQTEIYRGAEYHVSFLPKIKIEVAVTDDLVEQAVETILEAAHTGKIGDGKIFISPLDSVIRIRTRETGDSAL,	K_oboediens_174Bp2_01980_MKLVTAIIKPFKLDDVREALTPLGIQGLTVSEVKGFGRQKGQTEIYRGAEYHVSFLPKIKIEVAVTDDLVEQAVETILEAAHTGKIGDGKIFISPLESVIRIRTRETGDSAL,	Ga_diazotrophicus_PAl_5_02286_MKLVTAIIKPFKLDDVRESLTPLGIQGLTVSEVKGFGRQKGQTEIYRGAEYHVSFLPKVKIEVAVSDDIVDQVVDVILQSAHTGKIGDGKIFVSSLDSVIRIRTRETGEDAL,	K_europaeus_CECT_8546_02055_MKLVTAIIKPFKLDDVREALTPLGIQGLTVSEVKGFGRQKGQTEIYRGAEYHVSFLPKIKIEVAVTDDLVEQAVETILEAAHTGKIGDGKIFISPLDSVIRIRTRETGDSAL,	K_sp_SXCC1_01514_MKLVTAIIKPFKLDDVREALTPLGIQGLTVSEVKGFGRQKGQTEIYRGAEYHVSFLPKIKIEVAVTDEMVEQAVETILEAAHTGKIGDGKIFISPLDSVIRIRTRETGDSAL,	K_xylinus_E25_00354_MKLVTAIIKPFKLDDVREALTPLGIQGLTVSEVKGFGRQKGQTEIYRGAEYHVSFLPKIKIEVAVTDDLVEQAVETILEAAHTGKIGDGKIFISPLDSVIRIRTRETGDSAL,	K_europaeus_NBRC_3261_00093_MKLVTAIIKPFKLDDVREALTPLGIQGLTVSEVKGFGRQKGQTEIYRGAEYHVSFLPKIKIEVAVTDDLVEQAVETILEAAHTGKIGDGKIFISPLDSVIRIRTRETGDSAL,	K_medellinensis_NBRC_3288_02862_MKLVTAIIKPFKLDDVREALTPLGIQGLTVSEVKGFGRQKGQTEIYRGAEYHVSFLPKIKIEVAVADEMVEQAVETILEAAHTGKIGDGKIFISPLDSVIRIRTRETGDSAL,	K_intermedius_TF2_01027_MKLVTAIIKPFKLDDVREALTPLGIQGLTVSEVKGFGRQKGQTEIYRGAEYHVSFLPKIKIEVAVTDDLVEQAVETILEAAHTGKIGDGKIFISPLESVIRIRTRETGDSAL,	K_xylinus_E26_02977_MKLVTAIIKPFKLDDVREALTPLGIQGLTVSEVKGFGRQKGQTEIYRGAEYHVSFLPKIKIEVAVTDDLVEQAVETILEAAHTGKIGDGKIFISPLDSVIRIRTRETGDSAL,	K_hansenii_JCM_7643_01439_MKLVTAIIKPFKLDDVREALTPLGIQGLTVSEVKGFGRQKGQTEIYRGAEYHVSFLPKIKIEVAVPDDLVEQTIETIVQAAHTGKIGDGKIFITPLESVVRIRTRETGDSAL,	K_xylinus_BCRC_12334_PROKKA_00921_MKLVTAIIKPFKLDDVREALTPLGIQGLTVSEVKGFGRQKGQTEIYRGAEYHVSFLPKIKIEVAVTDDLVEQAVETILEAAHTGKIGDGKIFISPLDSVIRIRTRETGDSAL,	K_rhaeticus_AF1_01117_MKLVTAIIKPFKLDDVREALTPLGIQGLTVSEVKGFGRQKGQTEIYRGAEYHVSFLPKIKIEVAVTDEMVEQAVETILEAAHTGKIGDGKIFISPLDSVIRIRTRETGDSAL,	K_hansenii_ATCC_23769_00715_MKLVTAIIKPFKLDDVREALTPLGIQGLTVSEVKGFGRQKGQTEIYRGAEYHVSFLPKIKIEVAVPDDLVEQTIETIVQAAHTGKIGDGKIFITPLESVVRIRTRETGDSAL,	K_hansenii_ATCC_53582_00532_MKLVTAIIKPFKLDDVREALTPLGIQGLTVSEVKGFGRQKGQTEIYRGAEYHVSFLPKIKIEVAVPDDLVEQTIETIVQAAHTGKIGDGKIFITPLESVVRIRTRETGDSAL,	K_xylinus_NBRC_13693_02455_MKLVTAIIKPFKLDDVREALTPLGIQGLTVSEVKGFGRQKGQTEIYRGAEYHVSFLPKIKIEVAVTDDLVEQAVETILEAAHTGKIGDGKIFISPLESVIRIRTRETGDSAL,
Ortho_gr_73	the_core_genome	the_filtered_set	K_kakiaceti_JCM_25156_00338_MEGDMHGGGVQLHAPEDFAGMRAAGQLAARTLDMITPHVREGVTTGELDRLIHDYMVANGAVPATLGYRGYPASSCISINHVVCHGIPGDRALKDGDILNIDVTVILDGWYGDTSRMYTVGNVSIKAQKLIEATYRALMLSIEAVRPGVTLGDIGHVIQTYAEARRFSVVRDFCGHGIGRTFHAPPNVLHYGRPGEGLVLRPGMFFTIEPMLNIGRPDVKILDDGWTAVTRDRSLSAQFEHMLGVTEEGCEVFTLSPAGLTCPPYPPVE,	K_intermedius_AF2_01602_MEGDMRGGGVQIHSPEDFAGMRAAGQLAARTLDMITPHVRAGVTTGALDRLIHDFMIANGSVPATLGYRGYPASSCISINHVVCHGIPGERELKDGDILNIDVTVILDGWYGDTSRMYTVGKVPIKAQKLIEATYESLMLSIDAVRPGATLGDIGHIIQTYAEARRFSVVQDFCGHGIGRTFHAPPNVLHYGRPGEGLVLRPGMFFTIEPMLNTGRPDVKILEDGWTAVTRDRSLSAQFEHMLGVTEEGCEVFTLSPAGYTCPPYPVA,	K_europaeus_5P3_03728_MEGDMRGGGVQIHSPEDFAGMRAAGQLAARTLDMITPHVRAGVTTGALDRLIHDFMIVNDAVPATLGYRGYPASSCISINHVVCHGIPGDRELKDGDILNIDVTVILDGWFGDTSRMYTVGKIPIKAQKLIEATYESLMLSIDAVRPGATLGDIGHVIQTYAEARRFSVVQDFCGHGIGRTFHAPPNVLHYGRPGEGLVLRPGMFFTIEPMLNTGRPDVKILEDGWTAVTRDRSLSAQFEHMLGVTEDGCEVFTLSPAGYTCPPYPVDGK,	K_europaeus_LMG_18494_03738_MEGDMRGGGVQIHSPEDFAGMRAAGQLAARTLDMITPHVRAGVTTGALDRLIHDFMIANDAVPATLGYRGYPASSCISINHVVCHGIPGDRELKDGDILNIDVTVILDGWFGDTSRMYTVGKIPIKAQKLIEATYESLMLSIDAVRPGATLGDIGHVIQTYAEARRFSVVQDFCGHGIGRTFHAPPNVLHYGRPGEGLVLRPGMFFTIEPMLNTGRPDVKILEDGWTAVTRDRSLSAQFEHMLGVTEDGCEVFTLSPAGYTCPPYPVDGK,	K_europaeus_LMG_18890_04022_MEGDMRGGGVQIHSPEDFAGMRAAGQLAARTLDMITPHVRAGVTTGALDRLIHDFMIANDAVPATLGYRGYPASSCISINHVVCHGIPGDRELKDGDILNIDVTVILDGWFGDTSRMYTVGKIPIKAQKLIEATYESLMLSIDAVRPGATLGDIGHVIQTYAEARRFSVVQDFCGHGIGRTFHAPPNVLHYGRPGEGLVLRPGMFFTIEPMLNTGRPDVKILEDGWTAVTRDRSLSAQFEHMLGVTEDGCEVFTLSPAGYTCPPYPVDGK,	K_oboediens_174Bp2_03746_MEGDMRGGGVQIHSPEDFAGMRAAGQLAARTLDMITPHVRAGVTTGALDRLIHDFMIANGSVPATLGYRGYPASSCISINHVVCHGIPGERELKDGDILNIDVTVILDGWYGDTSRMYTVGKVPIKAQKLIEATYESLMLSIDAVRPGATLGDIGHIIQTYAEARRFSVVQDFCGHGIGRTFHAPPNVLHYGRPGEGLVLRPGMFFTIEPMLNTGRPDVKILEDGWTAVTRDRSLSAQFEHMLGVTEDGCEVFTLSPAGYTCPPYPVA,	Ga_diazotrophicus_PAl_5_03358_MDGDTDARRVILHTAEDFAGMRAAGQLAARTLDMIAPHVRAGVTTEALDKLIHDFMLDHGATPATLGYRGYPKSSCISLNHVVCHGIPGERQLQDGDILNIDVTVILDGWFGDTSRMYTVGPVSRKAEKLIDATYKALMLGIGQVAPGKTLGDIGHAIQTYAESHRFSVVRDFCGHGIGRTFHAAPNVLHYGRPGQGLVLRPGMFFTIEPMLNGGRPDVKVLDDGWTAVTRDRSLSAQFEHMLGVTEDGCEVFTHSPAGMERP,	K_europaeus_CECT_8546_00216_MEGDMRGGGVQIHSPEDFAGMRAAGQLAARTLDMITPHVRAGVTTGALDRLIHDFMIANDAVPATLGYRGYPASSCISINHVVCHGIPGDRELKDGDILNIDVTVILDGWFGDTSRMYTVGKIPIKAQKLIEATYESLMLSIDAVRPGATLGDIGHVIQTYAEARRFSVVQDFCGHGIGRTFHAPPNVLHYGRPGEGLVLRPGMFFTIEPMLNTGRPDVKILEDGWTAVTRDRSLSAQFEHMLGVTEDGCEVFTLSPAGYTCPPYPVDGK,	K_sp_SXCC1_00980_MEGDMRGGGIQLHSPEDFAGMRAAGQLAARTLDMITPHVREGVSTGELDRLIHDFMIANGSVPATLGYRGYPASSCISINHVVCHGIPGERTLKDGDILNIDVTVILDGWYGDTSRMYTVGRIPIKAQKLIEATYESLMLSIDAVRPGATLGDIGHIIQTYAEARRFSVVEDFCGHGIGRTFHAPPNVLHYGRPGEGLVLRPGMFFTIEPMLNAGRPDVKILDDGWTAVTRDRSLSAQFEHMLGVTEDGCEVFTLSPAGYTCPPYPAA,	K_xylinus_E25_02273_MEGDMRGGGVQIHSPEDFAGMRAAGQLAARTLDMITPHVRAGVTTGALDRLIHDFMIANGSVPATLGYRGYPASSCISINHVVCHGIPGDRELKDGDILNIDVTVILDGWFGDTSRMYTVGKIPIKAQKLIEATYESLMLSIDAVRPGATLGDIGHVIQTYAEARRFSVVQDFCGHGIGRTFHAAPNVLHYGRPGEGLVLRPGMFFTIEPMLNTGRPDVKILEDGWTAVTRDRSLSAQFEHMLGVTEDGCEVFTLSPAGYTCPPYPVA,	K_europaeus_NBRC_3261_01756_MEGDMRGGGVQIHSPEDFAGMRAAGQLAARTLDMITPHVRAGVTTGALDRLIHDFMIANDAVPATLGYRGYPASSCISINHVVCHGIPGDRELKDGDILNIDVTVILDGWFGDTSRMYTVGKIPIKAQKLIEATYESLMLSVDAVRPGATLGDIGHVIQTYAEARRFSVVQDFCGHGIGRTFHAPPNVLHYGRPGEGLVLRPGMFFTIEPMLNTGRPDVKILEDGWTAVTRDRSLSAQFEHMLGVTEDGCEVFTLSPAGYTCPPYPVDGK,	K_medellinensis_NBRC_3288_01464_MEGDMRGGGIQLHSPEDFAGMRAAGQLAARTLDMITPHVREGVTTGELDRLIHDFMVANGAVPATLGYRGYPASSCISINHVVCHGIPGDRALKDGDILNIDVTVILDGWYGDTSRMYTLGKIPIKAQKLIEATYESLMLSIDAVRPGATLGDIGHVIQTYAEARRFSVVEDFCGHGIGRTFHAPPNVLHYGRPGEGLVLRPGMFFTIEPMLNAGRADVKILDDGWTAVTRDRSLSAQFEHMLGVTEDGCEVFTLSPAGFTCPPYPVA,	K_intermedius_TF2_01540_MEGDMRGGGVQIHSPEDFAGMRAAGQLAARTLDMITPHVRAGVTTGALDRLIHDFMIANGSVPATLGYRGYPASSCISINHVVCHGIPGERELKDGDILNIDVTVILDGWYGDTSRMYTVGKVPIKAQKLIEATYESLMLSIDAVRPGATLGDIGHIIQTYAEARRFSVVQDFCGHGIGRTFHAPPNVLHYGRPGEGLVLRPGMFFTIEPMLNTGRPDVKILEDGWTAVTRDRSLSAQFEHMLGVTEEGCEVFTLSPAGYTCPPYPVA,	K_xylinus_E26_01936_MEGDMRGGGVQIHSPEDFAGMRAAGQLAARTLDMITPHVRAGVTTGALDRLIHDFMIANGSVPATLGYRGYPASSCISINHVVCHGIPGDRELKDGDILNIDVTVILDGWFGDTSRMYTVGKIPIKAQKLIEATYESLMLSIDAVRPGATLGDIGHVIQTYAEARRFSVVQDFCGHGIGRTFHAAPNVLHYGRPGEGLVLRPGMFFTIEPMLNTGRPDVKILEDGWTAVTRDRSLSAQFEHMLGVTEDGCEVFTLSPAGYTCPPYPVA,	K_hansenii_JCM_7643_02461_MDGDMNEGAIVLHSPEDFVGMRAAGQLAARTLDMITPYVQAGVTTGELDDRIHAFMVAQGGVSATIGYRGYEKASCISINHVVCHGIPGDKALKDGDILNIDVTVILDGWFGDTSRMYTVGTPSIKAQNLIDATYESLMLAIKAVRPGATLGDVGHVIQTYAEERRFSVVRDFCGHGIGRTFHAAPNVLHYGRPGHGVVLRPGMFFTIEPMLNIGRPDVKILGDGWTAVTRDRSLSAQFEHMMGVTEDGCEVFTYSPAGLNKPPYKTAG,	K_xylinus_BCRC_12334_PROKKA_02497_MEGDMRGGGVQIHSPEDFAGMRAAGQLAARTLDMITPHVRAGVTTGALDRLIHDFMIANGSVPATLGYRGYPASSCISINHVVCHGIPGDRELKDGDILNIDVTVILDGWFGDTSRMYTVGKIPIKAQKLIEATYESLMLSIDAVRPGATLGDIGHVIQTYAEARRFSVVQDFCGHGIGRTFHAAPNVLHYGRPGEGLVLRPGMFFTIEPMLNTGRPDVKILEDGWTAVTRDRSLSAQFEHMLGVTEDGCEVFTLSPAGYTCPPYPVA,	K_rhaeticus_AF1_03448_MEGDMRGGGIQLHSPEDFAGMRAAGQLAARTLDMITPHVREGVSTGELDRLIHDFMIANGSVPATLGYRGYPASSCISINHVVCHGIPGERTLKDGDILNIDVTVILDGWYGDTSRMYTVGRIPIKAQKLIEATYESLMLSIDAVRPGATLGDIGHIIQTYAEARRFSVVEDFCGHGIGRTFHAPPNVLHYGRPGEGLVLRPGMFFTIEPMLNAGRPDVKILDDGWTAVTRDRSLSAQFEHMLGVTEDGCEVFTLSPAGYTCPPYPAA,	K_hansenii_ATCC_23769_02592_MDGDMNEGAIVLHSPEDFVGMRAAGQLAARTLDMITPYVQAGVTTGELDDRIHAFMVAQGGVSATIGYRGYEKASCISINHVVCHGIPGDKALKDGDILNIDVTVILDGWFGDTSRMYTVGTPSIKAQNLIDATYESLMLAIKAVRPGATLGDVGHVIQTYAEERRFSVVRDFCGHGIGRTFHAAPNVLHYGRPGHGVVLRPGMFFTIEPMLNIGRPDVKILGDGWTAVTRDRSLSAQFEHMMGVTEDGCEVFTYSPAGLNKPPYKTAG,	K_hansenii_ATCC_53582_01336_MDGDMNEGAIVLHSPEDFVGMRAAGQLAARTLDMITPYVQAGVTTGELDDRIHAFMVAQGGVSATIGYRGYEKASCISINHVVCHGIPGDKALKDGDILNIDVTVILDGWFGDTSRMYTVGTPSIKAQNLIDATYESLMLAIKAVRPGATLGDVGHVIQTYAEERRFSVVRDFCGHGIGRTFHAAPNVLHYGRPGHGVVLRPGMFFTIEPMLNIGRPDVKILGDGWTAVTRDRSLSAQFEHMMGVTEDGCEVFTYSPAGLNKPPYKTAG,	K_xylinus_NBRC_13693_01239_MEGDMRGGGVQIHSPEDFAGMRAAGQLAARTLDMITPHVRAGVTTGALDRLIHDFMIANGSVPATLGYRGYPASSCISINHVVCHGIPGERELKDGDILNIDVTVILDGWYGDTSRMYTVGKVPIKAQKLIEATYESLMLSIDAVRPGATLGDIGHIIQTYAEARRFSVVQDFCGHGIGRTFHAPPNVLHYGRPGEGLVLRPGMFFTIEPMLNTGRPDVKILEDGWTAVTRDRSLSAQFEHMLGVTEDGCEVFTLSPAGYTCPPYPVA,
Ortho_gr_74	the_core_genome	the_filtered_set	K_kakiaceti_JCM_25156_00339_MRKVIARRLTEAKSTIPHFYVEMDVQLDALLALRTQMNAASPAEGPGSYKISVNDMLVKAAAVTLRRVPKVNVSYTEDAVLVYNDVDISVAVSIPDGLITPIVRQADTKSLRQISLETRDLVARARAGRLKPEEFQGGTFSISNMGMYGVKSFSAIINPPQAAILAIAAAERRPVVRDDGIAIATVLTVTLSVDHRVVDGALAAEWVSAFRAVVENPMSLVV,	K_intermedius_AF2_01486_MSINILMPALSPTMTEGKLARWVKAEGDAIAAGDVIAEIETDKATMEVEAVDEGVLGRILIPEGTEGIAVNTPIGILVAEGESVPDAPVAPAGAQAATPAPAAAPAAPAVPVTAPAAAPQAAPAGGGRRLFASPLARRIAARKGIDLSTLKGSGPNGRIVRRDVEQAATAPAPVPAPKPAAPATPPVAAAGYESVPHSTMRKVIARRLTEAKSTVPHFYVEMDVELDALLALRSQLNAAAPDEGPGAYKISVNDMLVKAAAITLRRVPKVNVAYTDDAMLVYDDVDISVAVSIPDGLITPIVRNADTKGLRQISLETRDLVARARAGKLKPEEFQGGTFSISNMGMYGVKAFSAILNPPQAAILAIAAGERRPVV…	K_europaeus_5P3_02472_MSINILMPALSPTMKEGKLARWVKAEGEAIAAGDVIAEIETDKATMEVEAVDEGVLGRILIPEGTEGIAVNTPIGILVAEGESVPDAPVSAPAAPAAATPASAAAPTATPAPQAAPAAPPAGRGRRVFASPLARRIAVGRGIDLSTLKGSGPNGRIVRRDVEQAAAAPAQAPAPKPAAPAAPAVAAAGYESVPHSTMRKVIARRLTEAKTTVPHFYVEMDVQLDALLALRSQLNAAAPGEGPGAYKISVNDMLVKAAAITLRRVPRVNVAYSDDAMLVYDDVDISVAVSIPDGLITPIVRNADTKGLRQISLETRDLVARARAGKLKPEEFQGGTFSISNMGMYGVKAFSAILNPPQAGILAIAAGERRPVVKGNEI…	K_europaeus_LMG_18494_02683_MSINILMPALSPTMKEGKLARWVKAEGEAIAAGDVIAEIETDKATMEVEAVDEGVLGRILIPEGTEGIAVNTPIGILVAEGESVPDAPVSAPAAPAAATPASAAAPTATPAPQAAPAAPPAGRRVFASPLARRIAAGRGIDLSTLKGSGPNGRIVRRDVEQAAAAPAQAQAPAPKPAAPAAPAVAAAGYESVPHSTMRKVIARRLTEAKTTVPHFYVEMDVQLDALLALRSQLNAAAPDEGPGAYKISVNDMLVKAAAITLRRVPRVNVAYSDDAMLVYDDVDISVAVSIPDGLITPIVRNADTKGLRQISLETRDLVARARAGKLKPEEFQGGTFSISNMGMYGVKAFSAILNPPQAGILAIAAGERRPV…	K_europaeus_LMG_18890_02707_MSINILMPALSPTMKEGKLARWVKAEGEAIAAGDVIAEIETDKATMEVEAVDEGVLGRILIPEGTEGIAVNTPIGILVAEGESVPDAPVSAPAAPAAATPASAAAPTATPAPQAAPAAPPAGRGRRVFASPLARRIAVGRGIDLSTLKGSGPNGRIVRRDVEQAAAAPAQAPAPKPAAPAAPAVAAAGYESVPHSTMRKVIARRLTEAKTTVPHFYVEMDVQLDALLALRTQLNAAAPGDGPGAYKISVNDMLVKAAAITLRRVPRVNVAYSDDAMLVYDDVDISVAVSIPDGLITPIVRNADTKGLRQISLETRDLVARARAGKLKPEEFQGGTFSISNMGMYGVKAFSAILNPPQAGILAIAAGERRPV…	K_oboediens_174Bp2_02642_MSINILMPALSPTMKEGKLARWVKAEGEAIAAGDVIAEIETDKATMEVEAVDEGVLGRILIPEGTEGIAVNTPIGILVAEGESVPDAPAAPAAAQAATPAPAAAPAAPATSTAAAPQAAPAGRGGRVFASPLARRIAAQKGIDLSTLKGSGPNGRIVRRDVEQAATAPAPAPAPKPAVPAAAPVAAAAGYESVPHSTMRKVIARRLTEAKSTVPHFYVEMDVELDALLALRSQLNTAAPSEGPGAYKISVNDMLVKAAAITLRRVPKVNVAYSDEAMLVYDDVDISVAVSIPDGLITPIVRNADTKGLRQISLETRDLVARARAGKLKPEEFQGGTFSISNMGMYGVKAFSAILNPPQAAILAIAAGERRPVVK…	Ga_diazotrophicus_PAl_5_01884_MSVNILMPALSPTMTEGKLSRWLKKEGDAIHSGDVIAEIETDKATMEVEAVDDGLLGRILVSEGTEGVKVNAPIAIVVAEGESVPDDAAPVAAAPAAAPVAAAPVSEAKAPAIAAAPAVPQGAAPAPAQGTRVFASPLARRIAAQKGIDLSGVKGSGPNGRIVRRDVESATAAPVAAPVPSPAPSAPAAAIEAPHTAVPNSTIRKVIARRLTEAKSTIPHFYVAMDVELDALLDLRAKLNAASPAEGPGAFKLSVNDMLIKAVAVTLRRVPKVNASYTEDATILYDDVDVSVAVSIADGLITPIVRQADRKSLREISEDAKDLITRARAGKLKPQEFQGGSFSISNMGMYGVKEFSAIINPPQAAILAI…	K_europaeus_CECT_8546_02595_MSINILMPALSPTMKEGKLARWVKAEGEAIAAGDVIAEIETDKATMEVEAVDEGVLGRILIPEGTEGIAVNTPIGILVAEGESVPDAPVSAPAAPAAATPASAAAPTATPAPQAAPAAPPAGRGRRVFASPLARRIAAGRGIDLSTLKGSGPNGRIVRRDVEQAAAAPAPAPKPAAPAAPAVAAAGYESVPHSTMRKVIARRLTEAKTTVPHFYVEMDVQLDALLALRSQLNAAAPGEGPGAYKISVNDMLVKAAAITLRRVPRVNVAYSDDAMLVYDDVDISVAVSIPDGLITPIVRNADTKGLRQISLETRDLVARARAGKLKPEEFQGGTFSISNMGMYGVKAFSAILNPPQAGILAIAAGERRPVVK…	K_sp_SXCC1_00417_MPINILMPALSPTMKEGTLARWLKAEGDAIAAGDVIAEIETDKATMEVEAVDEGILGRILIGEGTEGIAVNTPIAILVAEGESVPDAPAATAAATPAPAAPAPATPVAPVPATTQAAPAAPVAPAPKGTRVFASPLARRIAAQKGIDLATLKGSGPNGRIVRRDVEQAQQAPAAAPAATAAPAAAPASAPAPASTAYDTVPHSGMRKVIARRLTEAKSTIPHFYVEMDVELDALLALRSQLNAAAPSEGPGAYKISVNDMLVKAAAVTLRRVPQVNVSYTDDALLAYHDVDISVAVSIPDGLITPIVRAADTKGLRQISLETRDLVARARAGKLKPEEFQGGTFSISNMGMYGVKAFSAIINPPQAAILAIAAGERRAVVKG…	K_xylinus_E25_01888_MSINILMPALSPTMKEGKLARWLKAEGDAIAAGDVIAEIETDKATMEVEAVDEGVLGRILIPEGTEGIAVNTPIGILVAEGESVPAAASAPAAQAAAPAASPASTPASAPAPAPQAARAAAPATTGKRVFASPLARRIATQKGIDLSTLKGSGPNGRIVRRDVEQAATAPAAPAPAPAPQPATPPAAPVAAGAGYESVPHSTMRRVIARRLTEAKTTVPHFYVEMDVQLDALMALRKQLNAASPAEGPGAYKISVNDMLVKAAALTLRRVPKVNVAYSDDATLVFDDVDISVAVSIPDGLITPIVRRADTKGLRQISTEIRDLATRARAGRLKPEEFQGGTFSISNMGMYGVKAFSAILNPPQAGILAIAAGERRPVVK…	K_europaeus_NBRC_3261_02805_MSINILMPALSPTMKEGKLARWIKAEGEAIAAGDVIAEIETDKATMEVEAVDEGVLGRILIPEGTEGIAVNTPIGILVAEGESVPDAPVSAPAAPAAATPASAAAPTATPAPQAAPAAPPAGRGRRVFASPLARRIAAGRGIDLSTLKGSGPNGRIVRRDVEQAAAAPVPAQAPAPKPAAPAAPAVAAAGYESVPHSTMRKVIARRLTEAKTTVPHFYVEMDVQLDALLALRSQLNAAAPDEGPGAYKISVNDMLVKAAAITLRRVPRVNVAYSDDAMLVYDDVDISVAVSIPDGLITPIVRNADTKGLRQISLETRDLVARARAGKLKPAEFQGGTFSISNMGMYGVKAFSAILNPPQAGILAIAAGERR…	K_medellinensis_NBRC_3288_01078_MPINILMPALSPTMKEGTLARWLKAEGDAIAAGDVIAEIETDKATMEVEAVDEGVLGRILIGEGTDGIAVNTPIAILVAEGESVPDAPAAPATAPAMAAPAPVPAQAVPTPQAPAASAAPMAKGARVFASPLARRIAAQTGIDLATLRGSGPNGRIVRRDVEQARQTPAATPAATVAQAAPAAAPAAPAGAAYDSVPHSGMRKVIARRLTEAKSTIPHFYVEMDVELDALLALRSQLNAAAPDEGPGAYKISVNDMLVKAAAVTLRRVPQVNVSYTDDAVLAYHDVDISVAVSIPDGLITPIVRAADTKGLRQISLETRDLVARARTGKLKPEEFQGGTFSISNMGMYGVKAFSAILNPPQAAILAI…	K_intermedius_TF2_03434_MEQAATAPAPVPAPKPAAPATPPVAAAGYESVPHSTMRKVIARRLTEAKSTVPHFYVEMDVELDALLALRSQLNAAAPDEGPGAYKISVNDMLVKAAAITLRRVPKVNVAYTDDAMLVYDDVDISVAVSIPDGLITPIVRNADTKGLRQISLETRDLVARARAGKLKPEEFQGGTFSISNMGMYGVKAFSAILNPPQAAILAIAAGERRPVVKGNDITIATVMTVTLSVDHRVVDGALAAEWVSAFRTVVENPMSLVV,	K_xylinus_E26_02423_MAAGAGYESVPHSTMRRVIARRLTEAKTTVPHFYVEMDVQLDALMALRKQLNAASPAEGPGAYKISVNDMLVKAAALTLRRVPKVNVAYSDDATLVFDDVDISVAVSIPDGLITPIVRRADTKGLRQISTEIRDLATRARAGRLKPEEFQGGTFSISNMGMYGVKAFSAILNPPQAGILAIAAGERRPVVKGDDITIATVMTVTLSVDHRVVDGALAAEWVSAFRDVVENPMSLVV,	K_hansenii_JCM_7643_02323_MSTNILMPALSPTMTEGKLLRWLKKEGEAVSAGDVVAEIETDKATMEVEAVDEGILGRILVQEGTDAVSVNTPIAILVTEGEAVPDAPSPPATPPTPAPVTAPAAAAIPATTMPAATGQGTGQEARGQARGQARGQRIFASPLARRIASQKGIDLSALNGSGPNGRIVRRDVEQATIQPAASPAAPPTATVPAPVQDIAAIAGDTPHHTVANSTMRKVIARRLSEAKSTIPHFYVEVDVELDALLALRTQLNAASPADGPGAYKISVNDMLIKAAAVTLRRVPDVNVSFAGDMTVHYDTIDISMAVSIPDGLITPIVRQADHKSLGQISAETRDLIKRARAGKLKPHEFQGGTFSISNMGMMGVKAFSAIINP…	K_xylinus_BCRC_12334_PROKKA_02908_MAAGAGYESVPHSTMRRVIARRLTEAKTTVPHFYVEMDVQLDALMALRKQLNAASPAEGPGAYKISVNDMLVKAAALTLRRVPKVNVAYSDDATLVFDDVDISVAVSIPDGLITPIVRRADTKGLRQISTEIRDLATRARAGRLKPEEFQGGTFSISNMGMYGVKAFSAILNPPQAGILAIAAGERRPVVKGDDITIATVMTVTLSVDHRVVDGALAAEWVSAFRDVVENPMSLVV,	K_rhaeticus_AF1_01521_MPINILMPALSPTMKEGTLARWLKAEGDAIAAGDVIAEIETDKATMEVEAVDEGILGRILIGEGTEGIAVNTPIAILVAEGESVPDAPAATAAATPAPAAPAPATPVAPVPATTQAAPAAPVAPAPKGTRVFASPLARRIAAQKGIDLATLKGSGPNGRIVRRDVEQAQQAPAAAPAATAAPAAAPASAPAPASTAYDTVPHSGMRKVIARRLTEAKSTIPHFYVEMDVELDALLALRSQLNAAAPSEGPGAYKISVNDMLVKAAAVTLRRVPQVNVSYTDDALLAYHDVDISVAVSIPDGLITPIVRAADTKGLRQISLETRDLVARARAGKLKPEEFQGGTFSISNMGMYGVKAFSAIINPPQAAILAIAAGERR…	K_hansenii_ATCC_23769_02002_MSTNILMPALSPTMTEGKLLRWLKKEGEAVSAGDVVAEIETDKATMEVEAVDEGILGRILVQEGTDAVSVNTPIAILVTEGEAVPDAPSPPATPPTPAPVTAPAAAAIPATTMPAATGQGTGQEARGQARGQARGQRIFASPLARRIASQKGIDLSALNGSGPNGRIVRRDVEQATIQPAASPAAPPTATVPAPVQDIAAIAGDTPHHTVANSTMRKVIARRLSEAKSTIPHFYVEVDVELDALLALRTQLNAASPADGPGAYKISVNDMLIKAAAVTLRRVPDVNVSFAGDMTVHYDTIDISMAVSIPDGLITPIVRQADHKSLGQISAETRDLIKRARAGKLKPHEFQGGTFSISNMGMMGVKAFSAII…	K_hansenii_ATCC_53582_02248_MSTNILMPALSPTMTEGKLLRWLKKEGEAVSAGDVVAEIETDKATMEVEAVDEGILGRILVQEGTDAVSVNTPIAILVTEGEAVPDAPSPPATPPTPAPVTAPTATAIPATTMPAATGQGTGQEAREQARGQARGQRIFASPLARRIASQKGIDLSALNGSGPNGRIVRRDVEQATIQPAASPAAPPTATVPAPVQDIAAIAGDTPHHTVANSTMRKVIARRLSEAKSTIPHFYVEVDVELDALLALRTQLNAASPADGPGAYKISVNDMLIKAAAVTLRRVPDVNVSFAGDMTVHYDTIDISMAVSIPDGLITPIVRQADHKSLGQISAETRDLIKRARAGKLKPHEFQGGTFSISNMGMMGVKAFSAII…	K_xylinus_NBRC_13693_00934_MEQAATAPAPAPAPKPAVPAAAPVAAAAGYESVPHSTMRKVIARRLTEAKSTVPHFYVEMDVELDALLALRSQLNTAAPSEGPGAYKISVNDMLVKAAAITLRRVPKVNVAYSDEAMLVYDDVDISVAVSIPDGLITPIVRNADTKGLRQISLETRDLVARARAGKLKPEEFQGGTFSISNMGMYGVKAFSAILNPPQAAILAIAAGERRPVVKGNDITIATVMTVTLSVDHRVVDGALAAEWVSAFRTVVENPMSLVV,
Ortho_gr_75	the_core_genome	the_filtered_set	K_kakiaceti_JCM_25156_00342_MTQQRELALDPCPPMATRPEWLDDGAMILRGHATEHAARMIARIRRIARLAPFRRMVTPGGGMMSVAMTCCGARGWCSDARGYRYETVDPLTGQPWPPMPGPWRELAVFAARAAGYDGFEPDSCLINGYRPGARMGLHCDRDERSDAPVVSLSFGLPAIFQWGGLRRTDPLRRIPLLHGDVVVWGGASRYVFHAIAPLRAGTHAVTGACRYNLTFRRTL,	K_intermedius_AF2_02670_MTQHEFMLDPPARAQLPDVLDTGAYILRGHAVGHAADMIAGIRAIARAMPFRRMATPGGGRMSVAMTACGAGGWWSDARGYRYVARDPETGRPWPAMPEAWRDFATEAARQAGYEGFVPDVCLINGYRPGARMGLHQDRDERLDAPVVSVSFGLPAIFQWGGQRRSDPLRRVPLRHGDVVVWGGPSRLVFHGVAILRAGDHAVTGPCRYNLTFRRVG,	K_europaeus_5P3_02594_MTQQEFMLDLPPSPVPKHEALDPGAAVLRGHAGMQAADMLAGIRRIARLSPFRRMTTAGGGTMSVAMTCCGAAGWCSDARGHRYEPHDPLTGQPWPALPPAWRAWATDAARLAGHDGFVPDTCLINGYRPGARMGLHQDDDERTDAPVVSVSFGLPAMFQWGGLQRTDPVRRIPLLHGDVVVWGGPSRLVFHGITALRAGQHPVTGPCRYNLTFRRVWQGSSV,	K_europaeus_LMG_18494_03396_MTQREFMLDLPPSSVPKHEVLDPGAAVLRGHAAMQAADMLAGIRRIARLSPFRRMTTAGGGTMSVAMTCCGAAGWCSDARGHRYEPHDPLTGQPWPALPPAWRAWATDAARLAGHDGFVPDTCLINGYRPGARMGLHQDDDERTDAPVVSVSFGLPAMFQWGGLQRTDPVRRIPLLHGDVVVWGGPSRLVFHGIAALRAGQHPVTGPCRYNLTFRRVWQGSSV,	K_europaeus_LMG_18890_03171_MTQQEFMLDLPPSPVPKHEALDPGAAVLRGHAGMQAADMLAGIRRIARLSPFRRMTTAGGGTMSVAMTCCGAAGWCSDARGHRYEPHDPLTGQPWPALPPAWRAWATDAARLAGHDGFVPDTCLINGYRPGARMGLHQDDDERTDAPVVSVSFGLPAMFQWGGLQRTDPVRRIPLLHGDVVVWGGPSRLVFHGITALRAGQHPVTGPCRYNLTFRRVWQGSSV,	K_oboediens_174Bp2_03062_MMQHEFMLDPPPYAHSPEVLDTGACVLRGHAAGHAAGMIAGIRDIARAMPFRRMATPGGGRMSVAMTACGAGGWWSDERGYRYVARDPETGRPWPAMPDAWRDFATEAARQAGYGGFVPDVCLINGYRPGARMGLHQDRDERLDAPVVSVSFGLPAIFQWGGLRRTDPLRRVPLRHGDVVVWGGPSRLVFHGVAVLRAGDHAVTGPCRYNLTFRRVG,	Ga_diazotrophicus_PAl_5_00790_MPHPSRPPDADTHPSLELDTGGRDRVLGPGAMVLAGFARAIAPDLIAMVDMVARTAPFRRMSTPSGRTMSVAMTNCGTAGWVSDTKGYRYDPMDPLSGHPWPALPALFADLAARAASRAGFSEFHPDACLINRYEPGTRLTLHQDRDEHDFSQPIVSVSLGLPAIFLWGGPARSDRVRRVPLEHGDVVVWGGPARLVHHGIHPLTEGMHPLTGRARLNLTFRRAM,	K_europaeus_CECT_8546_02074_MTQQEFMLDLPPSPVPKHEALDPGAAVLRGHAGMQAADMLAGIRRIARLSPFRRMTTAGGGTMSVAMTCCGAAGWCSDARGHRYEPHDPLTGQPWPALPPAWRAWATDAARLAGHDGFVPDTCLINGYRPGARMGLHQDDDERTDAPVVSVSFGLPAMFQWGGLQRTDPVRRIPLLHGDVVVWGGPSRLVFHGITALRAGQHPVTGPCRYNLTFRRVWQGSSV,	K_sp_SXCC1_01532_MAQQEFALDASQPASTAPEWLDTGACVLRGHAAGHAVEMIGGIRRIARAAPFRRMPTPGGGMMSVAMTCCGAGGWCSDADGYRYVAHDPRTGQPWPPLPDMWRDLATHVAACAGYAGFVPDVCLINGYRPGARMGLHQDRGERLDAPVVSLSFGLPAIFQWGGLQRGDPLRRIPLLHGDVVVWGGPSRLVFHGIAPLRAGQHPVTGPCRYNLTFRRVW,	K_xylinus_E25_00372_MMQQEFPLDPPATATPRHERLGEGASVLRGHAAGLAGDMIAEIRRIAALSPFRRMTTAGGGIMSVAMTCCGAAGWCSDAQGHRYERRDPMTGRPWPPLPPAWRAWAIETARLAGHDGFAPDTCLINGYRPGTRMGLHQDGDERADAPVVSLSFGLPALFQWGGLRRTDPVRRIPLLHGDVVVWGGPSRLVFHGIAALRAGQHPVTGPCRYNLTFRRVW,	K_europaeus_NBRC_3261_01320_MTQREFMLDLPPSPVPKHEALDPGAAVLRGHAAMQAADMLAGIRRIARLSPFRRMTTAGGGTMSVAMTCCGVAGWCSDARGHRYEPHDPLTGQPWPALPPAWRAWASDAARLAGHDGFVPDTCLINGYRPGARMGLHQDDDERTDAPVVSVSFGLPAMFQWGGLQRTDPVRRIPLLHGDVVVWGGPSRLVFHGIAALRAGQHPVTGPCRYNLTFRRVWQGSSV,	K_medellinensis_NBRC_3288_02880_MGLDMAQQEFALDPPQCGSHVPEWLDTGACVMRGLAVTHAAEMIAGIRGIARAAPFRRMPTPGGGVMSVAMTGCGAAGWCSDTQGYRYVARDPRTDRPWPPLPDAWRELACGAAERAGYTGFVPDVCLINGYRPGARMGLHQDRDERLDAPVVSLSFGLPALFLWGGLKRTDACRRIPLLHGDVVVWGGPSRLVFHAIAPLRAGEHPVTGPCRYNLTFRRVGA,	K_intermedius_TF2_02799_MTQHEFMLDPPARAQLPDVLDTGAYILRGHAVGHAADMIAGIRAIARAMPFRRMATPGGGRMSVAMTACGAGGWWSDARGYRYVARDPETGRPWPAMPEAWRDFATEAARQAGYEGFVPDVCLINGYRPGARMGLHQDRDERLDAPVVSVSFGLPAIFQWGGQRRSDPLRRVPLRHGDVVVWGGPSRLVFHGVAILRAGDHAVTGPCRYNLTFRRVG,	K_xylinus_E26_03186_MMQQEFPLDPPATATPRHERLGEGASVLRGHAAGLAGDMIAEIRRIAALSPFRRMTTAGGGIMSVAMTCCGAAGWCSDAQGHRYERRDPMTGRPWPPLPPAWRAWAIETARLAGHDGFAPDTCLINGYRPGTRMGLHQDGDERADAPVVSLSFGLPALFQWGGLRRTDPVRRIPLLHGDVVVWGGPSRLVFHGIAALRAGQHPVTGPCRYNLTFRRVW,	K_hansenii_JCM_7643_01502_MTQGILFNTEEPPGRRDAPAQALSPGAWLLPGLVHDRAGVLLSIISDIVRRAPLRHMATPGGGRMSVGMSGCGARVWVSDAAGYRYETHDPRTGRPWPPMPALLRDLAGECAQKAGYARFVPDSGLINRYGPGDRMGLHQDRDERCDAPIVSISLGVAAVFLWGGPTRAAPVRRIVVRHGDVVVWGGASRLTWHGIAPLLLAHHPLCGDVRYNLTFRLTA,	K_xylinus_BCRC_12334_PROKKA_01488_MMQQEFPLDPPATATPRHERLGEGASVLRGHAAGLAGDMIAEIRRIAALSPFRRMTTAGGGIMSVAMTCCGAAGWCSDAQGHRYERRDPMTGRPWPPLPPAWRAWAIETARLAGHDGFAPDTCLINGYRPGTRMGLHQDGDERADAPVVSLSFGLPALFQWGGLRRTDPVRRIPLLHGDVVVWGGPSRLVFHGIAALRAGQHPVTGPCRYNLTFRRVW,	K_rhaeticus_AF1_01135_MAQQEFALDASQPASTAPEWLDTGACVLRGHAAGHAAEMIGGIRRIARAAPFRRMPTPGGGMMSVAMTCCGAGGWCSDADGYRYVAHDPSTGQPWPPLPDMWRDLATHVAARAGYAGFVPDVCLINGYRPGARMGLHQDRGERLDAPVVSLSFGLPAIFQWGGLQRGDPLRRIPLLHGDVVVWGGPSRLVFHGIAPLRAGQHPVTGPCRYNLTFRRVW,	K_hansenii_ATCC_23769_00739_MTQGILFNTEEPPGRRDAPAQALSPGAWLLPGLVHDRAGVLLSIISDIVRRAPLRHMATPGGGRMSVGMSGCGARVWVSDAAGYRYETHDPRTGRPWPPMPALLRDLAGECAQKAGYARFVPDSGLINRYGPGDRMGLHQDRDERCDAPIVSISLGVAAVFLWGGPTRAAPVRRIVVRHGDVVVWGGASRLTWHGIAPLLLAHHPLCGDVRYNLTFRLTA,	K_hansenii_ATCC_53582_02399_MTQGILFNTEEPPGRRDAPAQALSPGAWLLPGLVHDRAGVLLSIISDIVRRAPLRHMATPGGGRMSVGMSGCGARVWVSDAAGYRYETHDPRTGRPWPPMPALLRDLAGECAQKAGYARFVPDSGLINRYGPGDRMGLHQDRDERCDAPIVSISLGVAAVFLWGGPTRAAPVRRIVVRHGDVVVWGGASRLTWHGIAPLPLAHHPLCGDVRYNLTFRLTA,	K_xylinus_NBRC_13693_01585_MMQHEFMLDPPPYAHSPEVLDTGACVLRGHAAGYAADMIAGIRDIARAMPFRRMATPGGGRMSVAMTACGAGGWWSDERGYRYVARDPETGRPWPAMPDAWRDFATEVARQAGYGGFVPDVCLINGYRPGARMGLHQDRDERLDAPVVSVSFGLPAIFQWGGLRRTDPLRRVPLRHGDVVVWGGPSRLVFHGVAALRAGDHAVTGPCRYNLTFRRVG,
Ortho_gr_76	the_core_genome	the_filtered_set	K_kakiaceti_JCM_25156_00343_MKTRQPAVSPSRSHPALRAGGGLLLSAVMLSACSSAPVRFYTLGAPAIATGAQSVGTTTQITDTTPVIEVERARLPDYLDSQDIMVRDGHEIVRSGLGRWASRLSVGATNLITARLAEKWPALFVTDQPQPERPTWRLQINISRLDVSRDGNAALDADWAIIPQDSRASLLRNRTVIVMESNTTSNANIAKVNESLLNELSNRIEASWPTSEQPAAAQKQDKS,	K_intermedius_AF2_00194_MKTRQPAVSLSRLYPALRAGGGLLLSAVVLSACSSAPVRFYTLGAPAVAVGAEGSSTIPITDSTPVIEVERARMPDYLDSQDIMVRNGHEIERSGLGRWASRLSVGATDLITARLAQKWPNLFVTDQSQPDRPTWRLQLNISRLDVSRDGKSALNADWAIIPQDTRASILRNRTTIVMDGNTASNANIAKVTESLLNELSDRIEASWPSTTGTTPQTAMTFHRHSKG,	K_europaeus_5P3_02642_MKTRQPAVSLSRLYPALRASGGLLLSAVMLSACSSAPVRFYTLGAPAVAVGAESTATQPITDSTPVIEVERARMPDYLDSQDIMVRNGHEIERSGLGRWASRLSVGATDLITARLAQKWPNLFVTDQSQPDRPTWRLQLNISRLDVSRDGKSALNADWAIIPEDSRASILRNRTTIVMDGSTASNANIAKVTESLLNELSDRIEASWPSTTAPQTAMTFHRHTKG,	K_europaeus_LMG_18494_01969_MKTRQPAVSLSRLYPALRASGGLLLSAVMLSACSSAPVRFYTLGAPAVAVGAESTATQPITDSTPVIEVERARMPDYLDSQDIMVRNGHEIERSGLGRWASRLSVGATDLITARLAQKWPNLFVTDQSQPDRPTWRLQLNISRLDVSRDGKSALNADWAIIPEDSRASILRNRTTIVMDGSTASNANIAKVTESLLNELSDRIEASWPSTTAPQTAMTFHRHTKG,	K_europaeus_LMG_18890_03279_MKTRQPAVSLSRLYPALRASGGLLLSAVMLSACSSAPVRFYTLGAPAVAVGAESTATQPITDSTPVIEVERARMPDYLDSQDIMVRNGHEIERSGLGRWASRLSVGATDLITARLAQKWPNLFVTDQSQPDRPTWRLQLNISRLDVSRDGKSALNADWAIIPEDSRASILRNRTTIVMDGSTASNANIAKVTESLLNELSDRIEASWPSTTAPQTAMTFHRHTKG,	K_oboediens_174Bp2_01959_MKTRQPAVSLSRLYPALRAGGGLLLSAVVLSACSSAPVRFYTLGAPAVAVGAESSSTIPITDSTPVIEVERARMPDYLDSQDIMVRNGHEIERSGLGRWASRLSVGATDLITARLAQKWPNLFVTDQSQPDRPTWRLQLNISRLDVSRDGKSALNADWAIIPQDTRVSILRNRTTIVMDGNTASNANIAKVTESLLNELSDRIEASWPSTTGATPQTAMTFHRHTKG,	Ga_diazotrophicus_PAl_5_00756_MTRRNRRMARLALPRLAFLVVPAFLAGCASPPVRFYTLGAPAIATGAVPTGIVTPATPVVEVARVTLPDYLDGQDIVVRAGNQIERSATGRWASRLSLGATDLITAQLARGRTDLFVTDQPQSLPATWRLAVNISRLDVTRDGTASLEADWSIIPHDANLPILHSRAAFTQAGAAATDGDTARLTQAVLEQLAERIVAGWPR,	K_europaeus_CECT_8546_01542_MKTRQPAVSLSRLYPALRASGGLLLSAVMLSACSSAPVRFYTLGAPAVAVGAESTATQPITDSTPVIEVERARMPDYLDSQDIMVRNGHEIERSGLGRWASRLSVGATDLITARLAQKWPNLFVTDQSQPDRPTWRLQLNISRLDVSRDGKSALNADWAIIPEDSRASILRNRTTIVMDGSTASNANIAKVTESLLNELSDRIEASWPSTTAPQTAMTFHRHTKG,	K_sp_SXCC1_02417_MKTRQPAFPSRLNPSLRAAGGLLLCAAMLSACSSAPVRFYTLGAPAVAVGAQGTGTTAITDSTPVIEVERTRLPDYLDSQDIMVRNGHEIERSGLGRWASRLSVGATDLITARLAQKWPDLFVTDQPQPDRPTWRLQLNISRLDVSRDGQSALNADWAIIPQDPRAAILRNRTSIVMNGNTANNANIASVTENLLNELTSRIETSWPNPTQPEATSPRHHGHS,	K_xylinus_E25_02608_MKTRQPAVSLSRLYPALRASGGLLLSAVMLSACSSAPVRFYTLGAPAVAVGAESTATQPITDSTPVIEVERARMPDYLDSQDIMVRNGHEIERSGLGRWASRLSVGATDLITARLAQKWPNLFVTDLPQPDRPTWRLQLNISRLDVSRDGQSALNADWAIIPQDSRASILRNRATIVTQGNTGSNANIAKVTENLLNELSDRIEASWPSTSGTASTTPRTAMTFHRHTSN,	K_europaeus_NBRC_3261_00931_MKTRQPAVSLSRLYPALRASGGLLLSAVMLSACSSAPVRFYTLGAPAVAVGAESTATQPITDSTPVIEVERARMPDYLDSQDIMVRNGHEIERSGLGRWASRLSVGATDLITARLAQKWPNLFVTDQSQPDRPTWRLQLNISRLDVSRDGKSALNADWAIIPEDSRASILRNRTTIVMDGSTASNANIAKVTESLLNELSDRIEASWPSTTAPQTAMTFHRHTKG,	K_medellinensis_NBRC_3288_01725_MKTRPSAFPSRLYAPLRAAGGLLLCAAMLSACSSAPVRFYTLGAPAVAVGAQTTATTPITESTPVIEVERTRLPDYLDSQDIMVRNGHEIERSGLGRWASRLSVGATDLITARLAQKWSDMFVTDQPQPDRPTWRLQLNISRLDVSRDGQSALNADWAIIPQDPRASILRNRTVIVTNGNTASNANIASVTENLLNELTNRIEASWPGTGSPQAIAPHHRSRN,	K_intermedius_TF2_03304_MKTRQPAVSLSRLYPALRAGGGLLLSAVVLSACSSAPVRFYTLGAPAVAVGAEGSSTIPITDSTPVIEVERARMPDYLDSQDIMVRNGHEIERSGLGRWASRLSVGATDLITARLAQKWPNLFVTDQSQPDRPTWRLQLNISRLDVSRDGKSALNADWAIIPQDTRASILRNRTTIVMDGNTASNANIAKVTESLLNELSDRIEASWPSTTGTTPQTAMTFHRHSKG,	K_xylinus_E26_01847_MKTRQPAVSLSRLYPALRASGGLLLSAVMLSACSSAPVRFYTLGAPAVAVGAESTATQPITDSTPVIEVERARMPDYLDSQDIMVRNGHEIERSGLGRWASRLSVGATDLITARLAQKWPNLFVTDLPQPDRPTWRLQLNISRLDVSRDGQSALNADWAIIPQDSRASILRNRATIVTQGNTGSNANIAKVTENLLNELSDRIEASWPSTSGTASTTPRTAMTFHRHTSN,	K_hansenii_JCM_7643_00088_MISCLPVFLSRHMATCRAMGGLVISASLLAACSSAPVKFYTLGASAIATGATSPSGSVSAVTDTTPVIQVQQARIPDYLDGQDILVRDGHEIERSPLGRWASRLSVGVTDLVTARLAQKWPERFVTDQPQPTPASWRLAINISRLDVSRNGAAALNADWAIIPQDLHQPITRNRTHIEVAGGTTTNNHVAEITESLLNQLSDRIAASWPQVTTPVSHTHH,	K_xylinus_BCRC_12334_PROKKA_01220_MKTRQPAVSLSRLYPALRASGGLLLSAVMLSACSSAPVRFYTLGAPAVAVGAESTATQPITDSTPVIEVERARMPDYLDSQDIMVRNGHEIERSGLGRWASRLSVGATDLITARLAQKWPNLFVTDLPQPDRPTWRLQLNISRLDVSRDGQSALNADWAIIPQDSRASILRNRATIVTQGNTGSNANIAKVTENLLNELSDRIEASWPSTSGTASTTPRTAMTFHRHTSN,	K_rhaeticus_AF1_03559_MKTRQPAFPSRLNPSLRAAGGLLLCAAMLSACSSAPVRFYTLGAPAVAVGAQGTGTTAITDSTPVIEVERTRLPDYLDSQDIMVRNGHEIERSGLGRWASRLSVGATDLITARLAQKWPDLFVTDQPQPDRPTWRLQLNISRLDVSRNGQSALNADWAIIPQDPRAAILRNRTSIVMNGNTANNANIASVTENLLNELTSRIETSWPNPTQPEATSPRHHGHS,	K_hansenii_ATCC_23769_03076_MISCLPVFLSRHMATCRAMGGLVISASLLAACSSAPVKFYTLGASAIATGATSPSGSVSAVTDTTPVIQVQQARIPDYLDGQDILVRDGHEIERSPLGRWASRLSVGVTDLVTARLAQKWPERFVTDQPQPTPASWRLAINISRLDVSRNGAAALNADWAIIPQDLHQPITRNRTHIEVAGGTTTNNHVAEITESLLNQLSDRIAASWPQVTTPVSHTHH,	K_hansenii_ATCC_53582_02127_MISCLPVFLSRHMATCRAMGGLVISASLLAACSSAPVKFYTLGASAIATGATSPSGSVSAVTDTTPVIQVQQARIPDYLDGQDILVRDGHEIERSPLGRWASRLSVGVTDLVTARLAQKWPERFVTDQPQPTPASWRLAINISRLDVSRNGAAALNADWAIIPQDLHQPITRNRTHIEVAGGTTTNNHVAEITESLLNQLSDRIAASWPQVTTPVSHTHH,	K_xylinus_NBRC_13693_03038_MKTRQPAVSLSRLYPALRAGGGLLLSAVVLSACSSAPVRFYTLGAPAVAVGAESSSTIPITDSTPVIEVERARMPDYLDSQDIMVRNGHEIERSGLGRWASRLSVGATDLITARLAQKWPNLFVTDQSQPDRPTWRLQLNISRLDVSRDGKSALNADWAIIPQDTRASILRNRTTIVMDGNTASNANIAKVTESLLNELSDRIEASWPSTTGATPQTAMTFHRHTKG,
Ortho_gr_77	the_core_genome	the_filtered_set	K_kakiaceti_JCM_25156_00352_MVGLPLLAHGAWMALAIIICTVVGWRATDLVSHGEDHGWIVIDEVAGMWLAMFPLAPLPLSALRWADVLWLLLAFALFRLFDITKPGPVGWFDRRHDALGIMGDDIVAGLMAAAILTGIRFLA,	K_intermedius_AF2_01492_MARPLSHLIASFGGTGFAPRAPGTVGSFAALIVGVPLLGHWIWMALAVLVCTAVGYRATELASNGEDHGWIVIDEVAGMWLAMFPLAPLPLSALRWADVLWLLLAFALFRLFDITKPGPVGWFDRRHDAIGIMGDDIVAGIMADVILTGIRFLA,	K_europaeus_5P3_02466_MARPLSHLIASFGGTGFAPRAPGTVGSLAALIVGVPLLGHWIWMALAVLVCTAVGYRATQLASNGEDHGWIVIDEVAGMWLAMFPLAPLRLSALRWADVLWLLLAFALFRLFDITKPGPVGWFDRRHDAMGIMGDDIVAGIMAGIILTGIRFLA,	K_europaeus_LMG_18494_02689_MARPLSHLIASFGGTGFAPRAPGTVGSLAALIVGVPLLGHWIWMALAVLVCTAVGYRATQLASNGEDHGWIVIDEVAGMWLAMFPLAPLRLSALRWADVLWLLLAFALFRLFDITKPGPVGWFDRRHDAMGIMGDDIVAGIMAGIILTGIRFLA,	K_europaeus_LMG_18890_02713_MARPLSHLIASFGGTGFAPRAPGTVGSLAALIVGVPLLGHWIWMALAVLVCTAVGYRATQLASNGEDHGWIVIDEVAGMWLAMFPLAPLRLSALRWADVLWLLLAFALFRLFDITKPGPVGWFDRRHDAMGIMGDDIVAGIMAGIILTGIRFLA,	K_oboediens_174Bp2_02648_MARPLSHLIASFGGTGFAPRAPGTVGSFAALIVGVPLLGHWIWMALAVLVCTAVGYRATELASGGEDHGWIVIDEVAGMWLAMFPLAPLPLSALRWADVLWLLLAFALFRLFDITKPGPVGWFDRRHDAIGIMGDDIVAGIMAGVILTGIRFLA,	Ga_diazotrophicus_PAl_5_01893_MTPSRLIASFGGCGFSPFAPGTVGSLAALACGLGLLAHPLALAVAIVLCCAIGYVATARASGGVDHGWIVIDEVAGMWITMFPLSLPPTPVHPWAPDRIGVLWLVLAFALFRLFDITKPGPVGWFDRRHDAVGIMGDDIVAGLIGAFILAAIRCLIVMT,	K_europaeus_CECT_8546_02601_MARPLSHLIASFGGTGFAPRAPGTVGSLAALIVGVPLLGHWIWMALAVLVCTAVGYRATQLASDGEDHGWIVIDEVAGMWLAMFPLAPLRLSALRWADVLWLLLAFALFRLFDITKPGPVGWFDRRHDAMGIMGDDIVAGIMAGIILTGIRFLA,	K_sp_SXCC1_00423_MAGDAPRLARLVATFGGCGLAPRAPGTVGSLAALVVGIPLLGHWIWMALAILLCTFVGWRATVAVSGGADHGWIVIDEVAGMWLAMFPLAPLPLTALRWADGLWLLLAFALFRLFDITKPGPVGWFDRRHDAVGIMGDDVVAGLMAGAILAGIHALA,	K_xylinus_E25_01882_MARPLSHLIASFGGAGFAPRAPGTVGSLVALIVGVPLLGQWIWMALAVLVCTAVGYRATQLASNGEDHGWIVIDEVAGMWLAMFPLAPLPLSGLRWADGLWLLLAFALFRLFDITKPGPVGWFDRRHDAMGIMGDDIVAGIMAGIILTGIRFLA,	K_europaeus_NBRC_3261_02799_MARPLSHLIASFGGTGFAPRAPGTVGSLAALIVGVPLLGHWIWMALAVLVCTAVGYRATQLASNGEDHGWIVIDEVAGMWLTMFPLAPLRLSALRWADVLWLLLAFALFRLFDITKPGPVGWFDRRHDAMGIMGDDIVAGIMAGIILTGIRFLA,	K_medellinensis_NBRC_3288_01072_MRRDTARLVATFGGCGLAPYAPGTMGSLAALVVGVPLLGHWIWMAMAILVCTTVGYQATTVVSDGDDHGWIVIDEVAGMWLAMFPLAPLPLHALRWADGLWLLLAFVLFRLFDITKPGPVGWFDRRHDALGIMGDDIVAGLMAGAILAGIHALA,	K_intermedius_TF2_03428_MARPLSHLIASFGGTGFAPRAPGTVGSFAALIVGVPLLGHWIWMALAVLVCTAVGYRATELASNGEDHGWIVIDEVAGMWLAMFPLAPLPLSALRWADVLWLLLAFALFRLFDITKPGPVGWFDRRHDAIGIMGDDIVAGIMADVILTGIRFLA,	K_xylinus_E26_02417_MARPLSHLIASFGGAGFAPRAPGTVGSLVALIVGVPLLGQWIWMALAVLVCTAVGYRATQLASNGEDHGWIVIDEVAGMWLAMFPLAPLPLSGLRWADGLWLLLAFALFRLFDITKPGPVGWFDRRHDAMGIMGDDIVAGIMAGIILTGIRFLA,	K_hansenii_JCM_7643_02318_MRFLARMIACFGGCGFFPRAPGTVGSLAALLVGIPLLQHVAWMGMAIMVCCVIGYWATAMVSNGEDHGWIVIDEVAGMWLSMWPLAPLSPFALRGADCLWLALAFALFRLFDITKPGPVGWFDRRHDAVGIMGDDIVAGMGAGLIVMALHAIA,	K_xylinus_BCRC_12334_PROKKA_02914_MARPLSHLIASFGGAGFAPRAPGTVGSLVALIVGVPLLGQWIWMALAVLVCTAVGYRATQLASNGEDHGWIVIDEVAGMWLAMFPLAPLPLSGLRWADGLWLLLAFALFRLFDITKPGPVGWFDRRHDAMGIMGDDIVAGIMAGIILTGIRFLA,	K_rhaeticus_AF1_01515_MAGDAPRLARLVATFGGCGLAPRAPGTVGSLAALVVGIPLLGHWIWMALAILLCTFVGWRATVAVSGGADHGWIVIDEVAGMWLAMFPLAPLPLTALRWADGLWLLLAFALFRLFDITKPGPVGWFDRRHDAVGIMGDDVVAGLMAGAILAGIHALA,	K_hansenii_ATCC_23769_02007_MRFLARMIACFGGCGFFPRAPGTVGSLAALLVGIPLLQHVAWMGMAIMVCCVIGYWATAMVSNGEDHGWIVIDEVAGMWLSMWPLAPLSPFALRGADCLWLALAFALFRLFDITKPGPVGWFDRRHDAVGIMGDDIVAGMGAGLIVMALHAIA,	K_hansenii_ATCC_53582_02253_MRFLARMIACFGGCGFSPRAPGTVGSLAALLVGIPLLQHVAWMGMAIMVCCVIGYWATAMVSNGEDHGWIVIDEVAGMWLSMWPLAPLSPFALRGADCLWLALAFALFRLFDITKPGPVGWFDRRHDAVGIMGDDIVAGMGAGLIVMALHAIA,	K_xylinus_NBRC_13693_00928_MARPLSHLIASFGGTGFAPRAPGTVGSFAALIVGVPLLGHWIWMALAVLVCTAVGYRATEMASGGEDHGWIVIDEVAGMWLAMFPLAPLPLSALRWADVLWLLLAFALFRLFDITKPGPVGWFDRRHDAIGIMGDDIVAGIMAGVILTGIRFLA,
Ortho_gr_78	the_core_genome	the_filtered_set	K_kakiaceti_JCM_25156_00353_MLPDTFLAHMPEVLKRLHAAGCRIVTAESCTGGLLAAALTHAAGSSDVVAGGFVTYSNSMKHHTLGISSTLLEQHGAVSREVAAAMAQGALTHTPDATLSIAITGIAGPGGGTPDKPVGLVWFGVAGGGQVDTVSHVFPGRRSEVRAQAVRTAMALLLDHAGRLAAE,	K_intermedius_AF2_01491_MLPDTFLAHMPDALARFRSAGCRIVTAESCTGGLLAAALTEAAGSSDVVAGGFVTYSNSMKTHALGVSAKLLEQYGAVSREVAAAMAQGALAHAPDANLSIAITGIAGPGGATRDKPVGLVWFAVGTSGAVDTVSHIFSGERWDVRTQAVRTALALLLDHAGRLAAE,	K_europaeus_5P3_02467_MLPDTFLAHMPDALARFRSAGCRIVTAESCTGGLLAAALTEAAGSSDVVCGGFVTYSNSMKAHALGVPAKLLEQYGAVSREVAAAMAQGALAHAPDANLSVAITGIAGPGGASAGKPVGLVWFAVATSGTVDTVSHLFAGERWDVRTQAVRTALALLLDHAGRLSAE,	K_europaeus_LMG_18494_02688_MLPDTFLAHMPDALARFRSAGCRIVTAESCTGGLLAAALTEAAGSSDVVCGGFVTYSNSMKAHALGVPAKLLEQYGAVSREVAAAMAQGALAHAPDANLSVAITGIAGPGGATAGKPVGLVWFAVATSGTVDTVFHLFAGERWDVRTQAVRTALALLLDHAGRLSAE,	K_europaeus_LMG_18890_02712_MLPDTFLAHMPDALARFRSAGCRIVTAESCTGGLLAAALTEAAGSSDVVCGGFVTYSNSMKAHALGVPAKLLEQYGAVSREVAAAMAQGALAHAPDANLSVAITGIAGPGGASAGKPVGLVWFAVATSGTVDTVSHLFAGERWDVRTQAVRTALALLLDHAGRLSAE,	K_oboediens_174Bp2_02647_MLPDTFLAHMPDALARFRSAGCRIVTAESCTGGLLAAALTEAAGSSDVVAGGFVTYSNSMKTHALGVPAKLLEQYGAVSREVAAAMAQGALAHAPDANLSVAITGIAGPGGATRDKPVGLVWFAVATSGTVDMVSHIFSGERWDVRTQAVRTALALLLDHAGRLAAE,	Ga_diazotrophicus_PAl_5_01892_MTSMLDGTVLAQAAETLDRLRQAGLQVVTAESCTGGLVAAALTHHAGSSDMVQGGFITYSNDMKTALLSVAPALLARHGAVSAEVAAAMAEGALSRAPHAAIAVSITGIAGPGGGSASKPVGLVWFGTARRGGQTRTLSRHFGGDRTAVRQRAVVQALDLIRQRIGTE,	K_europaeus_CECT_8546_02600_MLPDTFLAHMPDALARFRSAGCRIVTAESCTGGLLAAALTEAAGSSDVVCGGFVTYSNSMKAHALGVPAKLLEQYGAVSREVAAAMAQGALAHAPDANLSVAITGIAGPGGASAGKPVGLVWFAVATSGTVDTVSHLFAGERWDVRTQAVRTALALLLDHAGRLSAE,	K_sp_SXCC1_00422_MLPDTLLARIPDALARFRAAGCRIVTAESCTGGLLAAALTEAAGSSDVVTGGFVTYSNSMKSHALGVPATLLERYGAVSREVAAAMAQGALGHAPDANLAIAITGIAGPGGAVEGKPVGLVWFGVAGGGSVDTLSHTFAGERWDVRAQAVRTALMLLLDHAGRLMAE,	K_xylinus_E25_01883_MLPDTFLARMPDALARFRSAGCRVVTAESCTGGLLAAALTEAAGASDVVCGGFVTYSNSMKAHALGVPAKLLEQYGAVSREVAAAMAQGALAHAPDANLSVAITGIAGPGGATAGKPVGLVWFAVATSGTVDTVSHIFTGERWDVRTQAVRTALALLLDHAGRLSAE,	K_europaeus_NBRC_3261_02800_MLPDTFLAHMPDALARFRSAGCRIVTAESCTGGLLAAALTEAAGSSDVVCGGFVTYSNSMKAHALGVPAKLLEQYGAVSREVAAAMAQGALAHAPDANLSVAITGIAGPGGASAGKPVGLVWFAVATSGTVDTVSHLFAGERWDVRTQAVRTALALLLDHAGRLSAE,	K_medellinensis_NBRC_3288_01073_MLPHTLLARIPDALARFRAAGCRIVTAESCTGGLLAAALTEASGASDVVTGGFVTYSNAMKANALGVPAMLLERHGAVSREVAASMAQGALGRAPDANLAVAITGIAGPGGAVAGKPVGLVWFAVAGGGNVETVSHIFAGERWDVRTQAVRTALTLLLDYAGRLAAE,	K_intermedius_TF2_03429_MLPDTFLAHMPDALARFRSAGCRIVTAESCTGGLLAAALTEAAGSSDVVAGGFVTYSNSMKTHALGVSAKLLEQYGAVSREVAAAMAQGALAHAPDANLSIAITGIAGPGGATRDKPVGLVWFAVGTSGAVDTVSHIFSGERWDVRTQAVRTALALLLDHAGRLAAE,	K_xylinus_E26_02418_MLPDTFLARMPDALARFRSAGCRVVTAESCTGGLLAAALTEAAGASDVVCGGFVTYSNSMKAHALGVPAKLLEQYGAVSREVAAAMAQGALAHAPDANLSVAITGIAGPGGATAGKPVGLVWFAVATSGTVDTVSHIFTGERWDVRTQAVRTALALLLDHAGRLSAE,	K_hansenii_JCM_7643_02319_MEPSLPTPMMQGALLLFEELARQGRRIVTAESCTGGLLAGSLTQPAGASEFVAGGFVTYSNAMKMRLLDVPSILLDLRGAVSSEVAAAMADGAVAVAPDADVAISVTGIAGPGGGSAEKPVGLVWFAVAIKQRQTRTVSVVFSGNRDSIRQQAVIYAQTLVLEALHTG,	K_xylinus_BCRC_12334_PROKKA_02913_MLPDTFLARMPDALARFRSAGCRVVTAESCTGGLLAAALTEAAGASDVVCGGFVTYSNSMKAHALGVPAKLLEQYGAVSREVAAAMAQGALAHAPDANLSVAITGIAGPGGATAGKPVGLVWFAVATSGTVDTVSHIFTGERWDVRTQAVRTALALLLDHAGRLSAE,	K_rhaeticus_AF1_01516_MLPDTLLARIPDALARFRAAGCRIVTAESCTGGLLAAALTEAAGSSDVVTGGFVTYSNSMKSHALGVPATLLERYGAVSREVAAAMAQGALGHAPDANLAIAITGIAGPGGAVEGKPVGLVWFGVAGGGSVDTLSHTFAGERWDVRAQAVRTALMLLLDHAGRLMAE,	K_hansenii_ATCC_23769_02006_MEPSLPTPMMQGALLLFEELARQGRRIVTAESCTGGLLAGSLTQPAGASEFVAGGFVTYSNAMKMRLLDVPSILLDLRGAVSSEVAAAMADGAVAVAPDADVAISVTGIAGPGGGSAEKPVGLVWFAVAIKQRQTRTVSVVFSGNRDSIRQQAVIYAQTLVLEALHTG,	K_hansenii_ATCC_53582_02252_MEPSLPTPMMQGALLLLEELARQGRRIVTAESCTGGLLAGSLTQPAGASEFVAGGFVTYSNAMKMRLLDVPSILLDLRGAVSSEVAAAMADGAVAVAPDADVAISVTGIAGPSGGSAEKPVGLVWFAVAIKQRQTRTVSVVFSGNRDSIRQQAVIYAQTLVLDALHAG,	K_xylinus_NBRC_13693_00929_MLPDTFLAHMPDALARFRSAGCRIVTAESCTGGLLAAALTEAAGSSDVVAGGFVTYSNSMKTHALGVPAKLLEQYGAVSREVAAAMAQGALAHAPDANLSVAITGIAGPGGATRDKPVGLVWFAVATSGTVDMVSHIFSGERWDVRTQAVRTALALLLDHAGRLAAE,
Ortho_gr_79	the_core_genome	the_filtered_set	K_kakiaceti_JCM_25156_00356_MFSGIIEHQGRVSAARRLDRDLEITVATGIPDLALGESIAVNGVCLTVTSFDAAGTATFFLSSETLSCTALGRIEAGHIVNLERAVTPATRLSGHIVQGHVDGTARLLAVEKTGEGRHITFEVPARLRRYLVEKGSITLDGISLTLNAVGAPGGEGCAADMFRIALMIIPHTWDHTSLAP,	K_intermedius_AF2_04040_MFSGIIEHQGRITAARRQDRDLDITVATGIPDLTMGESIAVNGVCLTVTSFDAAGTATFFISSETLDRTALGRLASGHTVNLERAVTPTTRLSGHIVQGHVDGTGRLAAVRQEGEARHITFTVPARLRRYLVEKGSITIDGISLTLNDVGAPGEGGCDADEFRIALMIIPHTWDHTTLGALKAGDPVNIEVDVIAKYVESVCQYR,	K_europaeus_5P3_03158_MFSGIIEHQGHITAARRLDRDLDITVATGIPDLALGESIAVNGVCLTVTSFDAAGTATFFISSETLDRTALGRIAAGHTVNLERAVTPTTRLSGHIVQGHVDGTGRLAAVKQAGEARHITFAVPASLRRYLVEKGSITIDGISLTLNEVGAPGEDGCDADEFRIALMIIPHTWDHTTLGTLKAGDPVNIEVDVIAKYVESVCQYR,	K_europaeus_LMG_18494_01716_MFSGIIEHQGRITAARRLDRDLDITVATGIPDLALGESIAVNGVCLTVTSFDAAGTATFFISSETLDRTALGRIAAGHTVNLERAVTPTTRLSGHIVQGHVDGTGRLAAVKQAGEARHITFAVPARLRRYLVEKGSITIDGISLTLNEVGAPGEDGCDADEFRIALMIIPHTWDHTTLGTLKAGDPVNIEVDVIAKYVESVCQYR,	K_europaeus_LMG_18890_03486_MFSGIIEHQGRITAARRLDRDLDITVATGIPDLALGESIAVNGVCLTVTSFDAAGTATFFISSETLDRTALGRIAAGHTVNLERAVTPTTRLSGHIVQGHVDGTGRLAAVKQAGEARHITFAVPARLRRYLVEKGSITIDGISLTLNEVGAPGEDGCDADEFRIALMIIPHTWDHTTLGTLKARDPVNIEVDVIAKYVESVCQYR,	K_oboediens_174Bp2_03310_MFSGIIEHQGRITAARRLDRDLDITVATGIPDLTMGESIAVNGVCLTVTSFDAAGTATFFISSETLDRTALGRLASGHTVNLERAVTPTTRLSGHIVQGHVDGTGRLAAVRQEGEARHITFTVPARLRRYLVEKGSITIDGISLTLNDVGAPGEGGCDADEFRIALMIIPHTWDHTTLGTLQAGDPVNIEVDVIAKYVESVCQYR,	Ga_diazotrophicus_PAl_5_01112_MFSGIIEHLGTVTAARRGDRSLHVAVATGIGDLSMGESIAVNGVCLTVTAYDAAGNASFFISSETLERTSLGRLAEGSRVNLERAVTPATRLSGHIVQGHVDGTARLLSVEDAGESRRIVFGIPAALRRYLVEKGSITLDGISLTLNEIGEVGTGAGGAEEFPVALMIIPHTWTHTTLGTLSPGDGVNVEVDVIAKYVETLCQYR,	K_europaeus_CECT_8546_00956_MFSGIIEHQGRITAARRLDRDLDITVATGIPDLALGESIAVNGVCLTVTSFDAAGTATFFISSETLDRTALGRIAAGHTVNLERAVTPTTRLSGHIVQGHVDGTGRLAAVKQAGEARHITFAVPARLRRYLVEKGSITIDGISLTLNEVGAPGEDGCDADEFRIALMIIPHTWDHTTLGTLKAGDPVNIEVDVIAKYVESVCQYR,	K_sp_SXCC1_02872_MFSGIIEHQGHVSAARRLDRDLDITVATGIPDLSLGESIAVNGVCLTVTSFDAAGTATFFISSETLDRTALGRIEAGHRVNLERAVTPATRLSGHIVQGHVDGTGRLLAVEQVGEARHITFSIPARLRRYLVEKGSITIDGISLTLNAVGEPGADGCPPDAFRIALMIIPHTWEHTTLGTLKAGNAVNIEVDVIAKYVESVCQYR,	K_xylinus_E25_03193_MFSGIIEHQGRITAARRQERDLDITVATGIPDLALGESIAVNGVCLTVTSFDAAGTATFFISSETLDRTALGRIATGHTVNLERAVTPTTRLSGHIVQGHVDGTGRLAAVRQAGEARHITFTVPARLRRYLVEKGSITIDGISLTLNEVGAPGEDGCGADEFRIALMIIPHTWDHTTLGALKAGDPVNIEVDVIAKYVESVCQYR,	K_europaeus_NBRC_3261_02132_MFSGIIEHQGRITAARRLDRDLDITVATGIPDLALGESIAVNGVCLTVTSFDAAGTATFFISSETLDRTALGRIAAGHTVNLERAVTPTTRLSGHIVQGHVDGTGRLAAVKQAGEARHITFAVPARLRRYLVEKGSITIDGISLTLNEVGAPGEDGCDADEFRIALMIIPHTWDHTTLGTLKAGDPVNIEVDVIAKYVESVCQYR,	K_medellinensis_NBRC_3288_02159_MFSGIIEHQGHVSAARRLDRDLDITVATGIPDLSLGESIAVNGVCLTVTSFDAAGNATFFISSETLDRTALGRIGAGHTVNLERAVTPATRLSGHIVQGHVDGTGHLLAVEPAGEARHITFSIPARLRRYLVEKGSITIDGISLTLNAVGEPGAEGCTPDAFRIALMIIPHTWEHTTLGALKAGDAVNIEVDVIAKYVESVCQYR,	K_intermedius_TF2_03058_MFSGIIEHQGRITAARRQDRDLDITVATGIPDLTMGESIAVNGVCLTVTSFDAAGTATFFISSETLDRTALGRLASGHTVNLERAVTPTTRLSGHIVQGHVDGTGRLAAVRQEGEARHITFTVPARLRRYLVEKGSITIDGISLTLNDVGAPGEGGCDADEFRIALMIIPHTWDHTTLGALKAGDPVNIEVDVIAKYVESVCQYR,	K_xylinus_E26_02747_MFSGIIEHQGRITAARRQERDLDITVATGIPDLALGESIAVNGVCLTVTSFDAAGTATFFISSETLDRTALGRIATGHTVNLERAVTPTTRLSGHIVQGHVDGTGRLAAVRQAGEARHITFTVPARLRRYLVEKGSITIDGISLTLNEVGAPGEDGCGADEFRIALMIIPHTWDHTTLGALKAGDPVNIEVDVIAKYVESVCQYR,	K_hansenii_JCM_7643_00129_MFSGIIEHLGTITTTQRGERDLEVQVATGITDLSLGESIAVNGVCLTVTAFDTAGNATFFISPETLECTSLRQLAPGRRVNLERAVTPATRLSGHIVQGHVDATARLLSVTPEGEARHIAFAVPVRLRRYLVDKGSITLDGISLTLNAVGAPGEDAGPDAFRIELMIIPHTWEHTTLGTLTPGADVNVEVDVIAKYVETLCQYR,	K_xylinus_BCRC_12334_PROKKA_00645_MFSGIIEHQGRITAARRQERDLDITVATGIPDLALGESIAVNGVCLTVTSFDAAGTATFFISSETLDRTALGRIATGHTVNLERAVTPTTRLSGHIVQGHVDGTGRLAAVRQAGEARHITFTVPARLRRYLVEKGSITIDGISLTLNEVGAPGEDGCGADEFRIALMIIPHTWDHTTLGALKAGDPVNIEVDVIAKYVESVCQYR,	K_rhaeticus_AF1_01740_MFSGIIEHQGHVSAARRLDRDLDITVATGIPDLSLGESIAVNGVCLTVTSFDAAGTATFFISSETLDRTALGRIEAGHRVNLERAVTPATRLSGHIVQGHVDGTGRLLAVEQVGEARHITFSIPARLRRYLVEKGSITIDGISLTLNAVGEPGADGCPPDAFRIALMIIPHTWEHTTLGTLKAGDAVNIEVDVIAKYVESVCQYR,	K_hansenii_ATCC_23769_00080_MFSGIIEHLGTITTTQRGERDLEVQVATGITDLSLGESIAVNGVCLTVTAFDTAGNATFFISPETLECTSLRQLAPGRRVNLERAVTPATRLSGHIVQGHVDATARLLSVTPEGEARHIAFAVPVRLRRYLVDKGSITLDGISLTLNAVGAPGEDAGPDAFRIELMIIPHTWEHTTLGTLTPGADVNVEVDVIAKYVETLCQYR,	K_hansenii_ATCC_53582_02662_MFSGIIEHLGTITTTQRGERDLEVQVATGITDLSLGESIAVNGVCLTVTAFDTAGNATFFISPETLECTSLRQLAPGRRVNLERAVTPATRLSGHIVQGHVDATARLLSVTPEGEARHIAFAVPARLRRYLVDKGSITLDGISLTLNAVGAPGEDAGPDAFRIELMIIPHTWEHTTLGTLTPGADVNVEVDVIAKYVETLCQYR,	K_xylinus_NBRC_13693_01734_MFSGIIEHQGRITAARRLDRDLDITVATGIPDLTMGESIAVNGVCLTVTSFDAAGTATFFISSETLDRTALGRLASGHTVNLERAVTPTTRLSGHIVQGHVDGTGRLAAVRQEGEARHITFTVPARLRRYLVEKGSITIDGISLTLNNVGAPGEGGCDADEFRIALMIIPHTWDHTTLGTLQAGDPVNIEVDVIAKYVESVCQYR,
Ortho_gr_80	the_core_genome	the_filtered_set	K_kakiaceti_JCM_25156_00362_MGTVFGRGYGTPRAPVEQALAEGRDMVFDIDWQGHRQIRAALPDDVVSIFVLPPSIAELERRLNGRASDEADEIARRMQAARDEISHWDEFDHVIINSELDQAITEARAVLVAARLERHRQVGLAGLVTSFGL,	K_intermedius_AF2_04053_MTQAPIPPRTPPVAPVRRRGVCLVISAPSGAGKSTIANALRASEPQLLHSVSVTTRQPRPGETDGIHYHFRSMDEFTRMADAGEMLEWATVFGRGYGTPRAPVEQALSEGRDMVFDIDWQGHRQIRAALPGDVISLFVLPPSIEELERRLHGRASDEVDEIARRMQAARDEISHWNEFDHVIINSDLDTAIAEARAVLVAARLERHRQVGLADLVASFGI,	K_europaeus_5P3_03172_MTQTTIPTRTPPVAPVRRRGVCLVISAPSGAGKSTIANALRASEPQLLHSVSVTTRQPRPGESDGIHYHFRSMEEFTRMAEAGEMLEWATVFGRGYGTPRAPVEQALAEGRDMVFDIDWQGHRQIRAALPGDVISLFVLPPSIAELERRLHGRASDEADEIARRMQAARDEISHWNEFDHVIINSDLDQAIAEARAVLVAARLERHRQVGLADLVASFGV,	K_europaeus_LMG_18494_01730_MTQTTIPTRTPPVAPVRRRGVCLVISAPSGAGKSTIANALRASEPQLLHSVSVTTRQPRPGESDGIHYHFRSMEEFTRMAEAGEMLEWATVFGRGYGTPRAPVEQALAEGRDMVFDIDWQGHRQIRAALPGDVISLFVLPPSIAELERRLHGRASDEADEIARRMQAARDEISHWNEFDHVIINSDLDQAIAEARAVLVAARLERHRQVGLADLVASFGV,	K_europaeus_LMG_18890_03471_MTQTTIPTRTPPVAPVRRRGVCLVISAPSGAGKSTIANALRASEPQLLHSVSVTTRQPRPGESDGIHYHFRSMEEFTRMAEAGEMLEWATVFGRGYGTPRAPVEQALAEGRDMVFDIDWQGHRQIRAALPGDVISLFVLPPSIAELERRLHGRASDEADEIARRMQAARDEISHWNEFDHVIINSDLDQAIAEARAVLVAARLERHRQVGLADLVASFGV,	K_oboediens_174Bp2_03298_MTQAPISPRTPPAAPVRRRGVCLVISAPSGAGKSTIANALRASEPQLLHSVSVTTRQPRPGETDGIHYHFRSMDEFTRMADAGEMLEWATVFGRGYGTPRAPVEQALSEGRDMVFDIDWQGHRQIRAALPGDVISLFVLPPSIEELERRLHGRASDEADEIARRMQAARDEISHWNEFDHVIINSDLDTAIAEARAVLVAARLERHRQVGLMDLVASFGI,	Ga_diazotrophicus_PAl_5_01089_MTHSRERQPGERPPAHHQGPAGGPVVARRGVCLVISAPSGAGKSTIANALRAAEPRLLHSVSVTTRQPRPGETDGVHYHFRSMEQFQQMAEAGELLEWATVFGRGYGTPRGPVESALAEGRDMVFDIDWQGHRQIRAALPDDVISLFVLPPSLAELERRLCNRASDHPEEIERRMKAARDEIAHWQEFDHVIINADLDRAIGEARSVLTAARLQTRRQAGLAAFVAGFGA,	K_europaeus_CECT_8546_00942_MTQTTIPTRTPPVAPVRRRGVCLVISAPSGAGKSTIANALRASEPQLLHSVSVTTRQPRPGESDGIHYHFRSMEEFTRMAEAGEMLEWATVFGRGYGTPRAPVEQALAEGRDMVFDIDWQGHRQIRAALPGDVISLFVLPPSIAELERRLHGRASDEADEIARRMQAARDEISHWNEFDHVIINSDLDQAIAEARAVLVAARLERHRQVGLADLVASFGV,	K_sp_SXCC1_02859_MSQTSLPPRTASAPPVRRRGVCLVISAPSGAGKSTIANALRASEPQLLHSVSVTTRQPRPGESDGIHYHFRSMEEFERMAQAGEMLEWATVFGRGYGTPRAPVEQALAEGRDMVFDIDWQGHRQIRAALPDDVISLFVLPPSIEELERRLTGRASDEADEIARRMQAARDEISHWNEFDHVIINSDLDTAIAEARAVLVAARLERHRQVGLAALVAGFGV,	K_xylinus_E25_03182_MTQTTIPTRTPPLAPVRRRGVCLVISAPSGAGKSTIANALRASEPQLLHSVSVTTRQPRPGESDGIHYHFRSMEEFTRMAEAGEMLEWATVFGRGYGTPRAPVEQALAEGRDMVFDIDWQGHRQIRAALPGDVISLFVLPPSIAELERRLNGRASDEADEIARRMQAARDEISHWNEFDHVIINSDLDQAIAEARAVLVAARLERHRQVGLADLVASFGV,	K_europaeus_NBRC_3261_02627_MTQTTIPTRTPPVAPVRHRGVCLVISAPSGAGKSTIANALRASEPQLLHSVSVTTRQPRPGESDGIHYHFRSMEEFTRMAEAGEMLEWATVFGRGYGTPRAPVEQALAEGRDMVFDIDWQGHRQIRAALPGDVISLFVLPPSIAELERRLHGRASDEADEIARRMQAARDEISHWNEFDHVIINSDLDQAIAEARAVLVAARLERHRQVGLADLVASFGV,	K_medellinensis_NBRC_3288_02176_MSPTSIPPRNPATPPVRRRGVCLVISAPSGAGKSTIANALRASEPQLLHSVSITTRQPRPGESDGIHYHFRSMEEFERMAQAGEMLEWATVFGRGYGTPRAPVEQALAEGRDMVFDIDWQGHRQIRAALPDDVISLFVLPPSIAELERRLTGRASDEADEIARRMQAARDEISHWNEFDHVIINSELDQAIAEARAVLVAARLERHRQVGLAALVAGFGV,	K_intermedius_TF2_03046_MTQAPIPPRTPPVAPVRRRGVCLVISAPSGAGKSTIANALRASEPQLLHSVSVTTRQPRPGETDGIHYHFRSMDEFTRMADAGEMLEWATVFGRGYGTPRAPVEQALSEGRDMVFDIDWQGHRQIRAALPGDVISLFVLPPSIEELERRLHGRASDEVDEIARRMQAARDEISHWNEFDHVIINSDLDTAIAEARAVLVAARLERHRQVGLADLVASFGI,	K_xylinus_E26_00819_MTQTTIPTRTPPLAPVRRRGVCLVISAPSGAGKSTIANALRASEPQLLHSVSVTTRQPRPGESDGIHYHFRSMEEFTRMAEAGEMLEWATVFGRGYGTPRAPVEQALAEGRDMVFDIDWQGHRQIRAALPGDVISLFVLPPSIAELERRLNGRASDEADEIARRMQAARDEISHWNEFDHVIINSDLDQAIAEARAVLVAARLERHRQVGLADLVASFGV,	K_hansenii_JCM_7643_00110_MTTTRAPVPSSCPPVSRRGVCLVISAPSGAGKSTIANALRASEPQLLHSVSVTTRQPRPGETDGVHYHFRTMERFTQMAEAGELLEWATVFGRGYGTPRAPVEQALAEGRDMVFDIDWQGHRQIRKALPDDVIGLFVLPPSIKELERRLHGRGSDEKEEIERRMQAARDEISHWNEFDHVIVNADLDTAIAQARAILMAARLERHRQFGLADLVAGFGV,	K_xylinus_BCRC_12334_PROKKA_00634_MTQTTIPTRTPPLAPVRRRGVCLVISAPSGAGKSTIANALRASEPQLLHSVSVTTRQPRPGESDGIHYHFRSMEEFTRMAEAGEMLEWATVFGRGYGTPRAPVEQALAEGRDMVFDIDWQGHRQIRAALPGDVISLFVLPPSIAELERRLNGRASDEADEIARRMQAARDEISHWNEFDHVIINSDLDQAIAEARAVLVAARLERHRQVGLADLVASFGV,	K_rhaeticus_AF1_01729_MSQTSLPPRTASAPPVRRRGVCLVISAPSGAGKSTIANALRASEPQLLHSVSVTTRQPRPGESDGIHYHFRSMEEFERMAQAGEMLEWATVFGRGYGTPRAPVEQALAEGRDMVFDIDWQGHRQIRAALPDDVISLFVLPPSIEELERRLTGRASDEADEIARRMQAARDEISHWNEFDHVIINSDLDTAIAEARAVLVAARLERHRQVGLAALVAGFGV,	K_hansenii_ATCC_23769_00100_MTTTRAPVPSSCPPVSRRGVCLVISAPSGAGKSTIANALRASEPQLLHSVSVTTRQPRPGETDGVHYHFRTMERFTQMAEAGELLEWATVFGRGYGTPRAPVEQALAEGRDMVFDIDWQGHRQIRKALPDDVIGLFVLPPSIKELERRLHGRGSDEKEEIERRMQAARDEISHWNEFDHVIVNADLDTAIAQARAILMAARLERHRQFGLADLVAGFGV,	K_hansenii_ATCC_53582_02644_MTTTRAPVPSSCPPVSRRGVCLVISAPSGAGKSTIANALRASEPQLLHSVSVTTRQPRPGETDGVHYHFRTMERFTQMAEAGELLEWATVFGRGYGTPRAPVEQALAEGRDMVFDIDWQGHRQIRKALPDDVIGLFVLPPSIKELERRLHGRGSDEKEEIERRMQAARDEISHWNEFDHVIVNADLDTAIAQARAILMAARLERHRQFGLADLVASFGV,	K_xylinus_NBRC_13693_01746_MTQAPISPRTPPAAPVRRRGVCLVISAPSGAGKSTIANALRASEPQLLHSVSVTTRQPRPGETDGIHYHFRSMDEFTRMADAGEMLEWATVFGRGYGTPRAPVEQALSEGRDMVFDIDWQGHRQIRAALPGDVISLFVLPPSIEELERRLHGRASDEADEIARRMQAARDEISHWNEFDHVIINSDLDTAIAEARAVLVAARLERHRQVGLMDLVASFGI,
Ortho_gr_81	NA	NA	K_kakiaceti_JCM_25156_00363_MEDQTESRILNEAAGAHTTSRRILDLMEQKGDDDPLKFMIRLLTEIRETQRGILLKLSTLEKRLQRLEEQRD,	K_intermedius_AF2_03001_MEDETESRILNEAAGAHTTSRRILDLMEQKGEDDPLKLMIRLLTEIRETQRGILLKLSTLEKRLQRLEERHD,K_intermedius_AF2_01906_MEDETESRILNEAAGAHTTSRRILDLMEQKGEDDPLKLMIRLLTEIRETQRGILLKLSTLEKRLQRLEEQRD,K_intermedius_AF2_01842_MEDETESRILNEAAGAHTTSRRILDLMEQKGEDDPLKLMIRLLTEIRETQRGILLKLSTLEKRLQRLEERHD,	*_no_ortholog,	K_europaeus_LMG_18494_00117_MEDETESRILNEAAGAHTTSRRILDLMEQKGEDDPLKLMIRLLTEIRETQRGILLKLSTLEKRLQRLEEQRD,	K_europaeus_LMG_18890_00050_MEDETESRILNEAAGAHMTSRRILDLMEQKGEDDPLKLMIRLLTEIRET,	*_no_ortholog,	*_no_ortholog,	*_no_ortholog,	K_sp_SXCC1_03746_MEDETESRILNEAAGAHTTSRRILDLMEQKGEDDPLKLMIRLLTEIRETQRGILLKLSTLEKRLQRLEERRD,	*_no_ortholog,	K_europaeus_NBRC_3261_00373_MEDETESRILNEAAGAHTTSRRILDLMEQKGDDDPLKLMIRLLTEIRETQRGILLKLSTLEKRLQRLEERRD,	*_no_ortholog,	*_no_ortholog,	*_no_ortholog,	*_no_ortholog,	*_no_ortholog,	K_rhaeticus_AF1_02471_MEDETESRILNEAAGAHTTSRRILDLMEQKGEDDPLKLMIRLLTEIRETQRGILLKLSTLEKRLQRLEERRD,K_rhaeticus_AF1_00164_MEDETESRILNEAAGAHTTSRRILDLMEQKGEDDPLKLMIRLLTEIRETQRGILLKLSTLEKRLQRLEERRD,	*_no_ortholog,	*_no_ortholog,	*_no_ortholog,
Ortho_gr_82	NA	NA	K_kakiaceti_JCM_25156_00367_MQESIDLHSWTSMSIQRSVDFIQNRLQGGLAFLGTVGSTSPFVGLFGTVWGIYHALTAIGIAGQASIDKVAGPVGESLIMTAIGLGTAVPAVLGYNMLVRRNKGAMDEVRDFAADVQSILIGGYRHESHDVAE,	K_intermedius_AF2_03321_MQESIDLHSWTTMSIQRSVDFIQNRLQGGLAFLGTVGSTSPFVGLFGTVWGIYHALTAIGIAGQASIDKVAGPVGESLIMTAIGLGTAVPAVLGYNMLVRRNKGALDEVRNFAADVQSILMGGYRHETHEPAE,	*_no_ortholog,	*_no_ortholog,	*_no_ortholog,	*_no_ortholog,	*_no_ortholog,	*_no_ortholog,	*_no_ortholog,	*_no_ortholog,	K_europaeus_NBRC_3261_00245_MGLFGTVWGIYHALTAIGIAGQASIDKVAGPVGESLIMTAIGLGTAVPAVLGYNMLVRRNKGALDEVRNFAADVQSILMGGYRHETHDAAE,	*_no_ortholog,	*_no_ortholog,	*_no_ortholog,	K_hansenii_JCM_7643_00008_MTAIGLGTAVPAVLGYNLLVRRNKGAMDEVRNFAADVQSVLLGGYRHIDPNG,	*_no_ortholog,	*_no_ortholog,	*_no_ortholog,	*_no_ortholog,	K_xylinus_NBRC_13693_00003_MTAIGLGTAVPAVLGYNMLVRRNKGALDEVRNFAADVQSILMGGYRHETHEPAE,
Ortho_gr_83	the_core_genome	the_filtered_set	K_kakiaceti_JCM_25156_00368_MAGSIRVKHRIYWELCGNPAGIPVVFVHGGPGGGCSAFQRRMFDPARYRILLFDQRGCGRSTPHASLENNTTWHLVADMERLRVMTGTEKWMVFGGSWGSALALAYAQAHPARVSALVMRGIFTLRRAELLWYYQEGASWLFPDLWEKFVAPIPPAERTDLMAAYHRRLTGADETVRMQAAIAWSVWEGRTITLCPAPQTMVQHADPRYALAFSRIENHYFVHAGWLEEGQLIRDVDRIRHIPAVIVQGRYDVATPMRTAWDLHRAWPEAAFQVIDVAGHAMTEPGIQTALLDATDAMAERLA,	K_intermedius_AF2_02649_MSQRFPYPPIAPYDHGWLDTGEGHRIYWELCGNPDGIPVVFLHGGPGGGCSAFQRQMFDPARYRILLFDQRGCGRSTPHAGLVNNTTWHLVADIERLRIMTGTDAWMVFGGSWGSTLALAYAQAHPDRVSALVLRGIFTLRRAELLWYYQDGASWLFPDLWEQFVAPIPPGERHDLMAAYHRQLTSQDADVQMKAAIAWSVWEGRTITLLPGSDTVIQHADPRYALAFSRIENHYFVNAGWLDEGQLIRDVDRIRHIPAVIVQGRYDVTTPMRTAWDLHRAWPEAKLHIIDTAAHAMTEPGILSALLEATDTMAGRLA,	K_europaeus_5P3_02572_MSQRFPYPPIAPYDHGWLDTGEGHRIYWELCGNPDGIPVVFLHGGPGGGCSAFQRQMFDPDRYRILLFDQRGCGRSTPHAALANNTTWHLVADIERLRVMTGAQKWMVFGGSWGSTLALAYAQAHPDHVSALVLRGIFTLRRAELLWYYQDGASWLFPDLWEQFVAPIAPDERGDLMAAYHRRLTGPDPEVQMKAAVAWSVWEGRTITLLPASDTIIQHADPRYALAFSRIENHYFINAGWLDEGQLIRDVGRIRDIPAIIVQGRYDVTTPMRTAWDLHRAWPEADFRIIDTAAHAMTEPGILSALLDATDTMAGRLA,	K_europaeus_LMG_18494_03418_MSQRFPYPPIAPYDHGWLDTGEGHRIYWELCGNPDGIPVVFLHGGPGGGWSAFQRQMFDPDRYRILLFDQRGCGRSTPHAALANNTTWHLVADIERLRVMTGAQKWMVFGGSWGSTLALAYAQAHPDHVSALVLRGIFTLRRAELLWYYQDGASWLFPDLWEQFVAPIAPDERGDLMAAYHRRLTGPDPEVQMKAAVAWSVWEGRTITLLPASDTIIQHADPRYALAFSRIENHYFINAGWLDEGQLIRDVGRIRDIPAIIVQGRYDVTTPMRTAWDLHRAWPEADFRIIDTAAHAMTEPGILSALLDATDTMAGRLA,	K_europaeus_LMG_18890_03193_MSQRFPYPPIAPYDHGWLDTGEGHRIYWELCGNPDGIPVVFLHGGPGGGCSAFQRQMFDPDRYRILLFDQRGCGRSTPHAALANNTTWHLVADIERLRVMTGAQKWMVFGGSWGSTLALAYAQAHPDHVSALVLRGIFTLRRAELLWYYQDGASWLFPDLWEQFVAPIAPDERGDLMAAYHRRLTGPDPEVQMKAAVAWSVWEGRTITLLPASDTIIQHAAPRYALAFSRIENHYFINAGWLDEGQLIRDVGRIRDIPAIIVQGRYDVTTPMRTAWDLHRAWPEADFRIIDTAAHAMTEPGILSALLDATDTMAGRLA,	K_oboediens_174Bp2_01983_MSQRFPYPPIAPYDHGWLDTGEGHRIYWELCGNPDGIPVVFLHGGPGGGCSAFQRQMFDPARYRILLFDQRGCGRSTPHAALVNNTTWHLVADIERLRVMTGADAWMVFGGSWGSTLALAYAQAHPDRVSALVLRGIFTLRRAELLWYYQDGASWLFPDLWEQFVAPIPPAERGDLMAAYHRQLTSQDADVQMKAAIAWSVWEGRTITLLPASDTVIQHADPRYALAFSRIENHYFINAGWLDEGQLIRDVDRIRHIPAVIVQGRYDVTTPMRTAWDLHRAWPEAKLHIIDTAAHAMTEPGILSALLEATDTMAGRLA,	Ga_diazotrophicus_PAl_5_02290_MTTSPACTLYPPIEPYRSGHLETGDGHQVYWELCGNPDGIPVVFLHGGPGAGCAPTHRRLFDPARYRILLFDQRGCGRSRPHAALENNTTWHLVEDIERLREMTGATRWLVFGGSWGSTLALAYAQAHPDRVTGLVLRGIFTLRRAELLWYYQEGASWLFPDKWERFLAPIPPAERDDLMAAYRRRLTHADPAIRGEAAVAWSLWEGETLTLRPAPDLAAQHADPEYALAFARIENHYFVHGGWLDEGQLIRDVGRIRHIPAVIVQGRYDVATPVRTAWDLHRAWPEAEFHLIDDAGHAVAEPGILNALLDATDRFASLG,	K_europaeus_CECT_8546_02052_MSQRFPYPPIAPYDHGWLDTGEGHRIYWELCGNPDGIPVVFLHGGPGGGCSAFQRQMFDPDRYRILLFDQRGCGRSTPHAALANNTTWHLVADIERLRVMTGAQKWMVFGGSWGSTLALAYAQAHPDHVSALVLRGIFTLRRAELLWYYQDGASWLFPDLWEQFVAPIAPDERGDLMAAYHRRLTGPDPEVQMKAAVAWSVWEGRTITLLPASDTIIQHADPRYALAFSRIENHYFINAGWLDEGQLIRDVGRIRDIPAIIVQGRYDVTTPMRTAWDLHRAWPEADFRIIDTAAHAMTEPGILSALLDATDTMAGRLA,	K_sp_SXCC1_01511_MAQRFAYPPIDPYDHGWLDTGEGHRVYWELCGNPDGIPVVFLHGGPGGGCSAFQRQMFDPARYRILLFDQRGCGRSTPHASLENNTTWHLVADIERLRELTGAGSWMVFGGSWGSTLALAYAQAHPRRVTALVMRGIFTLRRSELLWYYQDGASWLFPDLWEQFVAPIPPEERADLMAAYSRRLTGHDADEQMKAAIAWSMWEGRTITLRTVEGTLTRHADPRYALAFSRIENHYFVNAGWLAEGQLIRDVARIRHVPAVIVQGRYDVATPVRTAWDLHRAWPEADFQLVEDAGHAMTEPGIQSALLAATDAMARRLA,	K_xylinus_E25_00351_MSQRFPYPPIAPYDHGWLDTGEGHRIYWELCGNPDGIPVVFLHGGPGGGCSAFQRQMFDPARYRILLFDQRGCGRSTPHASLVNNTTWHLVADIERLRIMTGAEKWMVFGGSWGSTLALAYAQAHPGHVSALVLRGIFTLRRAELLWYYQDGASWLFPDLWEQFVAPIPPDERGDLMAAYHRQLTGPDADVRMKAAIAWSVWEGRTITLHPASDTIIQHADPRYALAFSRIENHYFINAGWLDEGQLIRDVGRIRHIPAVIVQGRYDVTTPMRTAWDLHRAWPEADFRIIDTAAHAMTEPGILSALLDATDTMAGRLA,	K_europaeus_NBRC_3261_00096_MSQRFPYPPIAPYDHGWLDTGEGHRIYWELCGNPDGIPVVFLHGGPGGGCSAFQRQMFDPDRYRILLFDQRGCGRSTPHAALANNTTWHLVADIERLRVMTGAQKWMVFGGSWGSTLALAYAQAHPDHVSALVLRGIFTLRRAELLWYYQDGASWLFPDLWEQFVAPIAPDERGDLMAAYHRRLTGPDPEVQMKAAVAWSVWEGRTITLLPASDTIIQHADPRYALAFSRIENHYFINAGWLDEGQLIRDVGRIRDIPAIIVQGRYDVTTPMRTAWDLHRAWPEADFRIIDTAAHAMTEPGILSALLDATDTMAGRLA,	K_medellinensis_NBRC_3288_02859_MPQVAYPPIDPYDHGWLDTGEGHRVYWELCGNPEGIPVVFLHGGPGGGCSAFQRQMFDPARYRILLFDQRGCGRSTPHASLENNTTWHLVADIERLREMTGAESWMVFGGSWGSTLALAYAQAHPQRVSALVMRGIFTLRRAELLWYYQDGASWLFPDLWEQFVAPIPEGERMDLMAAYSRRLTGDDADVQMQAAIAWSMWEGRTITLRAAHGTVMRHADPRYALAFSRIENHYFVNAGWLAEGLLIRDIGRIRHIPAVIVQGRYDVATPVRTAWDLHRAWPEAEFQLVDVAGHAMTEPGIQSALLAATDAMARRLA,	K_intermedius_TF2_01030_MSQRFPYPPIAPYDHGWLDTGEGHRIYWELCGNPDGIPVVFLHGGPGGGCSAFQRQMFDPARYRILLFDQRGCGRSTPHAGLVNNTTWHLVADIERLRIMTGTDAWMVFGGSWGSTLALAYAQAHPDRVSALVLRGIFTLRRAELLWYYQDGASWLFPDLWEQFVAPIPPGERHDLMAAYHRQLTSQDADVQMKAAIAWSVWEGRTITLLPGSDTVIQHADPRYALAFSRIENHYFVNAGWLDEGQLIRDVDRIRHIPAVIVQGRYDVTTPMRTAWDLHRAWPEAKLHIIDTAAHAMTEPGILSALLEATDTMAGRLA,	K_xylinus_E26_03220_MSQRFPYPPIAPYDHGWLDTGEGHRIYWELCGNPDGIPVVFLHGGPGGGCSAFQRQMFDPARYRILLFDQRGCGRSTPHASLVNNTTWHLVADIERLRIMTGAEKWMVFGGSWGSTLALAYAQAHPGHVSALVLRGIFTLRRAELLWYYQDGASWLFPDLWEQFVAPIPPDERGDLMAAYHRQLTGPDADVRMKAAIAWSVWEGRTITLHPASDTIIQHADPRYALAFSRIENHYFINAGWLDEGQLIRDVGRIRHIPAVIVQGRYDVTTPMRTAWDLHRAWPEADFRIIDTAAHAMTEPGILSALLDATDTMAGRLA,	K_hansenii_JCM_7643_01436_MNQLPRQPYPPIEPYDHGYLDTGDGHRVYWELCGNPDGIPVVFLHGGPGGGCSALQRRMFDPARYRILLFDQRGCGRSKPHAALDNNTTWHLVGDIERLREMTGTPAWMVFGGSWGSTLALAYAQTHPDRVSALVLRGIFTLRRAELLWYYQEGASWLFPDRWERFIAPIPPDERDDLIAAYRRRLTGPEGEERDRAALAWSLWEGETLTLLPVPDIAAQHADIRYALAFSRIENHYFVHGGWLEEGQLIRDVGLIRHIPTVIVQGRYDVATPMRTAWDLHRAWPEATFRLVDAAGHAMSEEGIMAALLDATDSFADRL,	K_xylinus_BCRC_12334_PROKKA_01936_MSQRFPYPPIAPYDHGWLDTGEGHRIYWELCGNPDGIPVVFLHGGPGGGCSAFQRQMFDPARYRILLFDQRGCGRSTPHASLVNNTTWHLVADIERLRIMTGAEKWMVFGGSWGSTLALAYAQAHPGHVSALVLRGIFTLRRAELLWYYQDGASWLFPDLWEQFVAPIPPDERGDLMAAYHRQLTGPDADVRMKAAIAWSVWEGRTITLHPASDTIIQHADPRYALAFSRIENHYFINAGWLDEGQLIRDVGRIRHIPAVIVQGRYDVTTPMRTAWDLHRAWPEADFRIIDTAAHAMTEPGILSALLDATDTMAGRLA,	K_rhaeticus_AF1_01114_MAQRFAYPPIDPYDHGWLDTGEGHRVYWELCGNPDGIPVVFLHGGPGGGCSAFQRQMFDPARYRILLFDQRGCGRSTPHASLENNTTWHLVADIERLRELTGAGSWMVFGGSWGSTLALAYAQAHPRRVTALVMRGIFTLRRSELLWYYQDGASWLFPDLWEQFVAPIPPEERADLMAAYSRRLTGHDADEQMKAAIAWSMWEGRTITLRTVEGTLTRHADPRYALAFSRIENHYFVNAGWLAEGQLIRDVARIRHVPAVIVQGRYDVATPVRTAWDLHRAWPEADFQLVEDAGHAMTEPGIQSALLAATDAMARRLA,	K_hansenii_ATCC_23769_00712_MFDPARYRILLFDQRGCGRSKPHAALDNNTTWHLVGDIERLREMTGTPAWMVFGGSWGSTLALAYAQTHPDRVSALVLRGIFTLRRAELLWYYQEGASWLFPDRWERFIAPIPPDERDDLIAAYRRRLTGPEGEERDRAALAWSLWEGETLTLLPVPDIAAQHADIRYALAFSRIENHYFVHGGWLEEGQLIRDVGLIRHIPTVIVQGRYDVATPMRTAWDLHRAWPEATFRLVDAAGHAMSEEGIMAALLDATDSFADRL,	K_hansenii_ATCC_53582_00535_MNQLPRQPYPPIEPYDHGYLDTGDGHRVYWELCGNPDGIPVVFLHGGPGGGCSALQRRMFDPARYRILLFDQRGCGRSKPHAALDNNTTWHLVGDIERLREMTGTPAWMVFGGSWGSTLALAYAQTHPDRVSALVLRGIFTLRRAELLWYYQEGASWLFPDRWERFIAPIPPDERDDLIAAYRRRLTGPEGEERDRAALAWSLWEGETLTLLPVPDIAAQHADIRYALAFSRIENHYFVHGGWLEEGQLIRDVGLIRHIPTVIVQGRYDVATPMRTAWDLHRAWPEATFRLVDAAGHAMSEEGIMAALLDATDSFADRL,	K_xylinus_NBRC_13693_02458_MSQRFPYPPIAPYDHGWLDTGEGHRIYWELCGNPDGIPVVFLHGGPGGGCSAFQRQMFDPARYRILLFDQRGCGRSTPHAALVNNTTWHLVADIERLRVMTGADAWMVFGGSWGSTLALAYAQAHPDRVSALVLRGIFTLRRAELLWYYQDGASWLFPDLWEQFVAPIPPAERGDLMAAYHRQLTSQDADVQMKAAIAWSVWEGRTITLLPASDTVIQHADPRYALAFSRIENHYFVNAGWLDEGQLIRDVDRIRHIPAVIVQGRYDVTTPMRTAWDLHRAWPEAKLHIIDTAAHAMTEPGILSALLEATDTMAGRLA,
Ortho_gr_84	the_core_genome	the_filtered_set	K_kakiaceti_JCM_25156_00373_MSENTIAVSDDQFKKLVLESKEPVLVDFWAEWCGPCKMIAPALEEIGAETKGRMTVAKVNIDENPRTPNDYAVRGIPTLILFKDGAPVATQTGAMPKSQLKAWVQSKIG,	K_intermedius_AF2_00365_MSENTVAVSDDQFKTKVLDSKEPVLVDFWAEWCGPCKMIAPALDEIGAEFKGRMTVAKVNIDDNPNTPNNYAVRGIPTLILFKDGAPVASKTGALPKSQLKEWVKSNLG,	K_europaeus_5P3_01922_MSENTIAVSDGQFKTQVLESKEPVLVDFWAEWCGPCKMIAPALDEIGAEFKGKMSVAKVNIDDNPNTPNEYGVRGIPTLILFKDGKPVASKTGALPKSQLKEWVKSSLG,	K_europaeus_LMG_18494_02047_MSENTIAVSDGQFKTQVLESKEPVLVDFWAEWCGPCKMIAPALDEIGAEFKGKMSVAKVNIDDNPNTPNEYGVRGIPTLILFKDGKPVASKTGALPKSQLKEWVKSSLG,	K_europaeus_LMG_18890_02249_MSENTIAVSDGQFKTQVLESKEPVLVDFWAEWCGPCKMIAPALDEIGAEFKGKMSVAKVNIDDNPNTPNEYGVRGIPTLILFKDGKPVASKTGALPKSQLKEWVKSSLG,	K_oboediens_174Bp2_01622_MSENTVAVSDDQFKTKVLDSKEPVLVDFWAEWCGPCKMIAPALDEIGAEFKGKMTVAKVNIDDNPNTPNNYAVRGIPTLILFKDGAPVASKTGALPKSQLKEWVKSNLG,	Ga_diazotrophicus_PAl_5_00691_MSENTVAVSDATFESDVLKAEGPVLVDFWAEWCGPCKMIAPALDEIGAEFKGKLTVAKVNIDDNPGTPNKYAVRGIPTLILFKNGQPAATKVGALPKSQLKEWVKSSL,	K_europaeus_CECT_8546_01584_MSENTIAVSDGQFKTQVLESKEPVLVDFWAEWCGPCKMIAPALDEIGAEFKGKMSVAKVNIDDNPNTPNEYGVRGIPTLILFKDGKPVASKTGALPKSQLKEWVKSSLG,	K_sp_SXCC1_02375_MSENTIAVSDDQFKSLVLDSKEPVLVDFWAEWCGPCKMIAPALDEIGAEFKGRMTVAKVNIDDNLRAPNEYAVQSIPTLILFRDGKPVAKQSGAVPKSQLKAWVQANLG,	K_xylinus_E25_02648_MSENTIAVSDDQFKKQVLESQEPVLVDFWAEWCGPCKMIAPALDEIGAEFKGRMTVAKVNIDDNPNTPNAYGVRGIPTLILFKGGKQVASKTGALPKSQLKEWVKSNLG,	K_europaeus_NBRC_3261_01214_MSENTIAVSDGQFKTQVLESKEPVLVDFWAEWCGPCKMIAPALDEIGAEFKGRMSVAKVNIDDNPNTPNEYGVRGIPTLILFKDGKPVASKTGALPKSQLKEWVKSSLG,	K_medellinensis_NBRC_3288_01766_MSENTIAVSDDQFKTLVLESKEPVLVDFWAEWCGPCKMIAPALDEIGAEFKGKMTVAKVNIDDNQRTPNDYAVQSIPTLILFKDGKPVAKQSGAVPKSQLKAWVQANLG,	K_intermedius_TF2_01444_MSENTVAVSDDQFKTKVLDSKEPVLVDFWAEWCGPCKMIAPALDEIGAEFKGRMTVAKVNIDDNPNTPNNYAVRGIPTLILFKDGAPVASKTGALPKSQLKEWVKSNLG,	K_xylinus_E26_02188_MSENTIAVSDDQFKKQVLESQEPVLVDFWAEWCGPCKMIAPALDEIGAEFKGRMTVAKVNIDDNPNTPNAYGVRGIPTLILFKGGKQVASKTGALPKSQLKEWVKSNLG,	K_hansenii_JCM_7643_00585_MSENTVAVKDAEFQKQVLESSEPVLVDFWAEWCGPCKMVAPALEEIGAEFKGQLKVVKVNIDENPDTPNTYGVRGIPTMLIFKDGKVVADKVGAAPKTQLKEWVKASLA,	K_xylinus_BCRC_12334_PROKKA_01447_MSENTIAVSDDQFKKQVLESQEPVLVDFWAEWCGPCKMIAPALDEIGAEFKGRMTVAKVNIDDNPNTPNAYGVRGIPTLILFKGGKQVASKTGALPKSQLKEWVKSNLG,	K_rhaeticus_AF1_01446_MSENTIAVSDDQFKSLVLDSKEPVLVDFWAEWCGPCKMIAPALDEIGAEFKGRMTVAKVNIDDNLRAPNEYAVQSIPTLILFRDGKPVAKQSGAVPKSQLKAWVQANLG,	K_hansenii_ATCC_23769_03030_MSENTVAVKDAEFQKQVLESSEPVLVDFWAEWCGPCKMVAPALEEIGAEFKGQLKVVKVNIDENPDTPNTYGVRGIPTMLIFKDGKVVADKVGAAPKTQLKEWVKASLA,	K_hansenii_ATCC_53582_02459_MSENTVAVKDAEFQKQVLESSEPVLVDFWAEWCGPCKMVAPALEEIGAEFKGQLKVVKVNIDENPDTPNTYGVRGIPTMLIFKDGKVVADKVGAAPKTQLKEWVKASLA,	K_xylinus_NBRC_13693_02194_MSENTVAVSDDQFKTKVLDSKEPVLVDFWAEWCGPCKMIAPALDEIGAEFKGKMTVAKVNIDDNPNTPNNYAVRGIPTLILFKDGAPVASKTGALPKSQLKEWVRSNLG,
[truncated: 6,640 more rows]
